# Supplementary material for: An unusually short inter­molecular N—H⋯N hydrogen bond in crystals of the hemi-hydro­chloride salt of 1-exo-acetamido­pyrrolizidine
Source: Acta Crystallogr E Crystallogr Commun. 2020 Jan 1;76(Pt 1):77–81. doi: 10.1107/S2056989019016517 (PMC6944077; doi:10.1107/S2056989019016517)
Supplement: Supplementary file 1 [file e-76-00077-sup1.cif]

##############################################################################
#                                                                            #
# This CIF contains the data in a paper accepted for publication in          #
# Acta Crystallographica Section E. It conforms to the requirements of       #
# Notes for Authors for Acta Crystallographica Section E, and has been       #
# peer reviewed under the auspices of the IUCr Commission on Journals.       #
#                                                                            #
# Full details of the Crystallographic Information File format               #
# are given in the paper "The Crystallographic Information File (CIF):       #
# a New Standard Archive File for Crystallography" by S. R. Hall, F. H.      #
# Allen and I. D. Brown [Acta Cryst. (1991), A47, 655-685].                  #
#                                                                            #
# The current version of the core CIF dictionary is obtainable from          #
# ftp://ftp.iucr.org/pub/cif_core.dic.                                       #
#                                                                            #
# Software is freely available for graphical display of the structure(s)     #
# in this CIF. For information consult the CIF software page                 #
# http://www.iucr.org/resources/cif/software.                                #
#                                                                            #
# This file may be used for bona fide research purposes within the           #
# scientific community so long as proper attribution is given to the journal # 
# article from which it was obtained.                                        #
#                                                                            #
##############################################################################
data_I
_audit_creation_method     'SHELXL-2018/3'
_journal_date_recd_electronic     2019-12-04
_journal_date_accepted     2019-12-07
_journal_name_full     'Acta Crystallographica, Section E'
_journal_year     2020
_journal_volume     76
_journal_issue      1
_journal_page_first     77
_journal_page_last     81
_journal_paper_category     GO
_journal_paper_doi     10.1107/S2056989019016517
_journal_coeditor_code     HB7870
_publ_contact_author_name     'Robert B. Grossman'
_publ_contact_author_address
;
Department of Chemistry
University of Kentucky
Lexington, KY 40506-0055
USA
;
_publ_contact_author_email     'robert.grossman@uky.edu'
_publ_contact_author_fax     '859-323-9985'
_publ_contact_author_phone     '859-257-1285'
_publ_section_title
;
An unusually short intermolecular N---H...N hydrogen bond in crystals of the
hemi-hydrochloride salt of 1-<i>exo</i>-acetamidopyrrolizidine
;
loop_
    _publ_author_name
    _publ_author_footnote
    _publ_author_address
    'Bhardwaj, Minakshi' .
;
University of Kentucky
Lexington
Kentucky
40506-0055
USA
;
    'Ai, Qianxiang' .
;
University of Kentucky
Lexington
Kentucky
40506-0055
USA
;
    'Parkin, Sean R.' .
;
University of Kentucky
Lexington
Kentucky
40506-0055
USA
;
    'Grossman, Robert B.' .
;
University of Kentucky
Lexington
Kentucky
40506-0055
USA
;
_publ_section_synopsis
;
In the crystal, two AcAP molecules related by a crystallographic twofold axis
link to H^+^ and Cl^-^ ions lying on the rotation axis, thereby forming
N---H...N and N---H...Cl...H---N hydrogen bonds. The first of these has an
unusually short N...N separation of 2.616(2) \%A: refinement of different
models against the present data set could not distinguish between a
symmetrical hydrogen bond (H atom lying on the twofold axis and equidistant
from the N atoms) or static or dynamic disorder models (<i>i.e.</i> N---H...N
+ N...H---N).
;
_chemical_name_systematic
;\
(1<i>R</i>*, 8<i>S</i>)-2-acetamidooctahydropyrrolizin-4-ium
chloride--<i>N</i>-[(1<i>R</i>, 8<i>S</i>)hexahydro-1<i>H</i>-pyrrolizin-2-yl)\
acetamide (1/1)
;
_chemical_name_common     ?
_chemical_formula_moiety     'C18 H33 N4 O2 +, Cl -, C9 H16 N2 O1'
_chemical_formula_sum     'C18 H33 Cl N4 O2'
_chemical_formula_iupac     'C9 H17 N2 O1 +, Cl -, C9 H16 N2 O1'
_chemical_formula_weight     372.93
_chemical_melting_point     ?
_space_group_crystal_system     monoclinic
_space_group_name_H-M_alt     'C 2/c'
_space_group_name_Hall     '-C 2yc'
loop_
    _space_group_symop_operation_xyz
    'x, y, z'
    '-x, y, -z+1/2'
    'x+1/2, y+1/2, z'
    '-x+1/2, y+1/2, -z+1/2'
    '-x, -y, -z'
    'x, -y, z-1/2'
    '-x+1/2, -y+1/2, -z'
    'x+1/2, -y+1/2, z-1/2'
_cell_length_a     20.2125(8)
_cell_length_b     9.6926(4)
_cell_length_c     10.1458(3)
_cell_angle_alpha     90
_cell_angle_beta     100.4450(10)
_cell_angle_gamma     90
_cell_volume     1954.74(13)
_cell_formula_units_Z     4
_cell_measurement_reflns_used     9978
_cell_measurement_theta_min     2.34
_cell_measurement_theta_max     27.48
_cell_measurement_temperature     90.0(2)
_exptl_crystal_description     plate
_exptl_crystal_colour     colourless
_exptl_crystal_size_max     0.400
_exptl_crystal_size_mid     0.360
_exptl_crystal_size_min     0.040
_exptl_crystal_density_diffrn     1.267
_exptl_crystal_density_meas     ?
_exptl_crystal_density_method     ?
_exptl_crystal_F_000     808
_exptl_absorpt_coefficient_mu     0.215
_exptl_absorpt_correction_type     multi-scan
_exptl_absorpt_process_details
;
(<i>SADABS</i>; Krause <i>et al.</i>,  2015)
;
_exptl_absorpt_correction_T_min     0.885
_exptl_absorpt_correction_T_max     0.988
_exptl_special_details
;
The crystal was mounted using polyisobutene oil on the tip of a fine glass
fibre, which was fastened in a copper mounting pin with electrical solder.
It was placed directly into the cold gas stream of a liquid-nitrogen based
cryostat (Hope, 1994; Parkin & Hope, 1998).
Diffraction data were collected with the crystal at 90K, which is standard
practice in this laboratory for the majority of flash-cooled crystals.
;
_diffrn_ambient_temperature     90.0(2)
_diffrn_source     'microsource'
_diffrn_radiation_type     MoK\a
_diffrn_radiation_wavelength     0.71073
_diffrn_measurement_device_type     'Bruker D8 Venture dual source'
_diffrn_measurement_method     '\f and \w scans'
_diffrn_detector_area_resol_mean     7.41
_diffrn_reflns_number     31903
_diffrn_reflns_av_R_equivalents     0.0322
_diffrn_reflns_av_unetI/netI     0.0179
_diffrn_reflns_theta_min     2.338
_diffrn_reflns_theta_max     27.480
_diffrn_reflns_theta_full     25.242
_diffrn_measured_fraction_theta_max     0.997
_diffrn_measured_fraction_theta_full     0.997
_diffrn_reflns_limit_h_min     -26
_diffrn_reflns_limit_h_max     26
_diffrn_reflns_limit_k_min     -12
_diffrn_reflns_limit_k_max     12
_diffrn_reflns_limit_l_min     -11
_diffrn_reflns_limit_l_max     13
_refine_special_details
;
Refinement progress was checked using <i>PLATON</i> (Spek, 2009) and by
an <i>R</i>-tensor (Parkin, 2000). The final model was further checked
with the IUCr utility <i>checkCIF</i>.
;
_reflns_number_total     2235
_reflns_number_gt     2096
_reflns_threshold_expression     'I > 2\s(I)'
_refine_ls_structure_factor_coef     Fsqd
_refine_ls_matrix_type     full
_refine_ls_R_factor_all     0.0397
_refine_ls_R_factor_gt     0.0371
_refine_ls_wR_factor_gt     0.0942
_refine_ls_wR_factor_ref     0.0960
_refine_ls_goodness_of_fit_ref     1.124
_refine_ls_restrained_S_all     1.108
_refine_ls_number_reflns     2235
_refine_ls_number_parameters     144
_refine_ls_number_restraints     82
_refine_ls_hydrogen_treatment     mixed
_refine_ls_weighting_scheme     calc
_refine_ls_weighting_details
              'w=1/[\s^2^(Fo^2^)+(0.0375P)^2^+2.4571P] where P=(Fo^2^+2Fc^2^)/3'
_atom_sites_solution_hydrogens     mixed
_atom_sites_solution_primary     direct
_atom_sites_solution_secondary     difmap
_refine_ls_shift/su_max     0.000
_refine_ls_shift/su_mean     0.000
_refine_diff_density_max     0.673
_refine_diff_density_min     -0.217
_refine_ls_extinction_method
;
SHELXL-2018/3 (Sheldrick 2018)
;
_refine_ls_extinction_coef     0.0050(10)
_refine_ls_extinction_expression
                                  'Fc^*^=kFc[1+0.001xFc^2^\l^3^/sin(2\q)]^-1/4^'
loop_
    _atom_type_symbol
    _atom_type_description
    _atom_type_scat_dispersion_real
    _atom_type_scat_dispersion_imag
    _atom_type_scat_source
    'C' 'C' 0.0033 0.0016
                         'International Tables Vol C Tables 4.2.6.8 and 6.1.1.4'
    'H' 'H' 0.0000 0.0000
                         'International Tables Vol C Tables 4.2.6.8 and 6.1.1.4'
    'N' 'N' 0.0061 0.0033
                         'International Tables Vol C Tables 4.2.6.8 and 6.1.1.4'
    'O' 'O' 0.0106 0.0060
                         'International Tables Vol C Tables 4.2.6.8 and 6.1.1.4'
    'Cl' 'Cl' 0.1484 0.1585
                         'International Tables Vol C Tables 4.2.6.8 and 6.1.1.4'
_computing_data_collection
;
<i>APEX3</i> (Bruker, 2016)
;
_computing_cell_refinement
;
<i>APEX3</i> (Bruker, 2016)
;
_computing_data_reduction
;
<i>APEX3</i> (Bruker, 2016)
;
_computing_structure_solution
;
<i>SHELXT</i> (Sheldrick, 2015a)
;
_computing_structure_refinement
;
<i>SHELXL2018/3</i> (Sheldrick, 2015b)
;
_computing_molecular_graphics
;
<i>XP</i> in SHELXTL (Sheldrick, 2008)
;
_computing_publication_material
;
<i>SHELX</i> (Sheldrick, 2008), <i>CIFFIX</i> (Parkin, 2013)
and <i>PLATON</i> (Spek, 2009)
;
loop_
    _atom_site_type_symbol
    _atom_site_label
    _atom_site_fract_x
    _atom_site_fract_y
    _atom_site_fract_z
    _atom_site_U_iso_or_equiv
    _atom_site_adp_type
    _atom_site_calc_flag
    _atom_site_occupancy
    _atom_site_disorder_assembly
    _atom_site_disorder_group
    C C1 0.63783(6) 0.58377(14) 0.26083(13) 0.0182(3) Uani d 1 . .
    H H1 0.684523 0.622089 0.275591 0.022 Uiso calc 1 A 1
    C C2 0.60256(7) 0.61745(15) 0.11816(14) 0.0229(3) Uani d 1 . .
    H H2A 0.632627 0.601397 0.052759 0.027 Uiso calc 1 . .
    H H2B 0.561093 0.562062 0.092144 0.027 Uiso calc 1 . .
    C C3 0.58652(7) 0.76915(15) 0.12835(14) 0.0232(3) Uani d 1 . .
    H H3A 0.626574 0.826636 0.124182 0.028 Uiso calc 1 . .
    H H3B 0.549608 0.797166 0.055229 0.028 Uiso calc 1 . .
    N N4 0.56555(6) 0.78256(11) 0.26254(11) 0.0184(3) Uani d 1 . .
    H H4N 0.500000 0.781(3) 0.250000 0.056(9) Uiso d 1 B .
    C C5 0.5885(2) 0.9121(2) 0.3373(3) 0.0249(7) Uani d 0.897(5) B 1
    H H5A 0.554374 0.945176 0.388570 0.030 Uiso calc 0.897(5) B 1
    H H5B 0.597261 0.985720 0.275018 0.030 Uiso calc 0.897(5) B 1
    C C6 0.65299(9) 0.87111(17) 0.43106(16) 0.0237(4) Uani d 0.897(5) B 1
    H H6A 0.663640 0.935711 0.507555 0.028 Uiso calc 0.897(5) B 1
    H H6B 0.691530 0.867102 0.383296 0.028 Uiso calc 0.897(5) B 1
    C C7 0.63499(12) 0.7276(2) 0.4771(2) 0.0209(5) Uani d 0.897(5) B 1
    H H7A 0.675941 0.673734 0.512861 0.025 Uiso calc 0.897(5) B 1
    H H7B 0.606530 0.733983 0.546696 0.025 Uiso calc 0.897(5) B 1
    C C8 0.59630(6) 0.66296(13) 0.34850(13) 0.0178(3) Uani d 0.897(5) B 1
    H H8 0.559801 0.602145 0.370299 0.021 Uiso calc 0.897(5) B 1
    C C5' 0.595(2) 0.9165(19) 0.322(2) 0.0249(7) Uani d 0.103(5) B 2
    H H5'A 0.561158 0.991410 0.308580 0.030 Uiso calc 0.103(5) B 2
    H H5'B 0.634307 0.944647 0.282171 0.030 Uiso calc 0.103(5) B 2
    C C6' 0.6157(9) 0.8793(15) 0.4690(15) 0.032(3) Uani d 0.103(5) B 2
    H H6'A 0.576222 0.871718 0.513823 0.039 Uiso calc 0.103(5) B 2
    H H6'B 0.647840 0.947113 0.517395 0.039 Uiso calc 0.103(5) B 2
    C C7' 0.6489(11) 0.739(2) 0.458(2) 0.030(4) Uani d 0.103(5) B 2
    H H7'A 0.655595 0.689122 0.544614 0.036 Uiso calc 0.103(5) B 2
    H H7'B 0.692818 0.749314 0.428958 0.036 Uiso calc 0.103(5) B 2
    C C8' 0.59630(6) 0.66296(13) 0.34850(13) 0.0178(3) Uani d 0.103(5) B 2
    H H8' 0.563026 0.605013 0.385455 0.021 Uiso calc 0.103(5) B 2
    N N2 0.64091(6) 0.43798(12) 0.29157(11) 0.0184(3) Uani d 1 . .
    H H2N 0.6002(10) 0.390(2) 0.2837(19) 0.035(5) Uiso d 1 . .
    C C9 0.69841(6) 0.36514(14) 0.31606(12) 0.0178(3) Uani d 1 . .
    O O1 0.75448(5) 0.41694(11) 0.32142(11) 0.0260(2) Uani d 1 . .
    C C10 0.68897(7) 0.21311(14) 0.33748(14) 0.0224(3) Uani d 1 . .
    H H10A 0.715908 0.185291 0.423611 0.034 Uiso calc 1 . .
    H H10B 0.703494 0.160954 0.265024 0.034 Uiso calc 1 . .
    H H10C 0.641361 0.194212 0.337727 0.034 Uiso calc 1 . .
    Cl Cl1 0.500000 0.27309(5) 0.250000 0.02141(15) Uani d 1 . .
loop_
    _atom_site_aniso_label
    _atom_site_aniso_U_11
    _atom_site_aniso_U_22
    _atom_site_aniso_U_33
    _atom_site_aniso_U_12
    _atom_site_aniso_U_13
    _atom_site_aniso_U_23
    C1 0.0169(6) 0.0170(6) 0.0210(6) -0.0016(5) 0.0044(5) 0.0007(5)
    C2 0.0266(7) 0.0247(7) 0.0185(6) -0.0007(5) 0.0071(5) 0.0009(5)
    C3 0.0240(7) 0.0244(7) 0.0214(7) -0.0021(5) 0.0041(5) 0.0056(5)
    N4 0.0201(5) 0.0139(5) 0.0201(6) -0.0016(4) 0.0006(4) 0.0003(4)
    C5 0.0284(13) 0.0147(7) 0.0291(10) -0.0044(6) -0.0014(9) -0.0013(6)
    C6 0.0240(9) 0.0220(8) 0.0234(8) -0.0059(6) 0.0001(6) -0.0025(6)
    C7 0.0237(10) 0.0206(8) 0.0174(9) 0.0000(7) 0.0015(7) -0.0004(7)
    C8 0.0189(6) 0.0154(6) 0.0187(6) 0.0002(5) 0.0020(5) 0.0012(5)
    C5' 0.0284(13) 0.0147(7) 0.0291(10) -0.0044(6) -0.0014(9) -0.0013(6)
    C6' 0.033(7) 0.028(5) 0.033(5) -0.003(5) -0.001(5) -0.008(4)
    C7' 0.034(8) 0.034(6) 0.017(7) 0.002(6) -0.003(6) -0.006(5)
    C8' 0.0189(6) 0.0154(6) 0.0187(6) 0.0002(5) 0.0020(5) 0.0012(5)
    N2 0.0175(5) 0.0155(6) 0.0228(6) -0.0015(4) 0.0049(4) -0.0005(4)
    C9 0.0200(6) 0.0191(6) 0.0142(6) -0.0007(5) 0.0028(5) -0.0010(5)
    O1 0.0179(5) 0.0247(5) 0.0349(6) -0.0010(4) 0.0029(4) 0.0037(4)
    C10 0.0246(7) 0.0178(7) 0.0239(7) 0.0004(5) 0.0022(5) -0.0015(5)
    Cl1 0.0099(2) 0.0177(2) 0.0354(3) 0.000 0.00096(16) 0.000
_geom_special_details
;
 All esds (except the esd in the dihedral angle between two l.s. planes)
 are estimated using the full covariance matrix.  The cell esds are taken
 into account individually in the estimation of esds in distances, angles
 and torsion angles; correlations between esds in cell parameters are only
 used when they are defined by crystal symmetry.  An approximate (isotropic)
 treatment of cell esds is used for estimating esds involving l.s. planes.
;
loop_
    _geom_bond_atom_site_label_1
    _geom_bond_atom_site_label_2
    _geom_bond_site_symmetry_2
    _geom_bond_distance
    _geom_bond_publ_flag
    C1 N2 . 1.4460(17) ?
    C1 C2 . 1.5284(19) ?
    C1 C8 . 1.5347(18) ?
    C1 C8' . 1.5347(18) ?
    C1 H1 . 1.0000 ?
    C2 C3 . 1.513(2) ?
    C2 H2A . 0.9900 ?
    C2 H2B . 0.9900 ?
    C3 N4 . 1.5032(18) ?
    C3 H3A . 0.9900 ?
    C3 H3B . 0.9900 ?
    N4 H4N . 1.3080(12) ?
    N4 C5 . 1.497(2) ?
    N4 C5' . 1.507(17) ?
    N4 C8 . 1.5146(16) ?
    N4 C8' . 1.5146(16) ?
    N4 H4N . 1.3080(12) ?
    C5 C6 . 1.520(4) ?
    C5 H5A . 0.9900 ?
    C5 H5B . 0.9900 ?
    C6 C7 . 1.532(3) ?
    C6 H6A . 0.9900 ?
    C6 H6B . 0.9900 ?
    C7 C8 . 1.529(2) ?
    C7 H7A . 0.9900 ?
    C7 H7B . 0.9900 ?
    C8 H8 . 1.0000 ?
    C5' C6' . 1.521(18) ?
    C5' H5'A . 0.9900 ?
    C5' H5'B . 0.9900 ?
    C6' C7' . 1.528(17) ?
    C6' H6'A . 0.9900 ?
    C6' H6'B . 0.9900 ?
    C7' C8' . 1.576(16) ?
    C7' H7'A . 0.9900 ?
    C7' H7'B . 0.9900 ?
    C8' H8' . 1.0000 ?
    N2 C9 . 1.3439(17) ?
    N2 H2N . 0.94(2) ?
    C9 O1 . 1.2317(16) ?
    C9 C10 . 1.5066(19) ?
    C10 H10A . 0.9800 ?
    C10 H10B . 0.9800 ?
    C10 H10C . 0.9800 ?
loop_
    _geom_angle_atom_site_label_1
    _geom_angle_atom_site_label_2
    _geom_angle_atom_site_label_3
    _geom_angle_site_symmetry_1
    _geom_angle_site_symmetry_3
    _geom_angle
    _geom_angle_publ_flag
    N2 C1 C2 . . 114.05(11) ?
    N2 C1 C8 . . 111.75(11) ?
    C2 C1 C8 . . 103.41(11) ?
    N2 C1 C8' . . 111.75(11) ?
    C2 C1 C8' . . 103.41(11) ?
    N2 C1 H1 . . 109.1 ?
    C2 C1 H1 . . 109.1 ?
    C8 C1 H1 . . 109.1 ?
    C3 C2 C1 . . 102.22(11) ?
    C3 C2 H2A . . 111.3 ?
    C1 C2 H2A . . 111.3 ?
    C3 C2 H2B . . 111.3 ?
    C1 C2 H2B . . 111.3 ?
    H2A C2 H2B . . 109.2 ?
    N4 C3 C2 . . 104.18(11) ?
    N4 C3 H3A . . 110.9 ?
    C2 C3 H3A . . 110.9 ?
    N4 C3 H3B . . 110.9 ?
    C2 C3 H3B . . 110.9 ?
    H3A C3 H3B . . 108.9 ?
    H4N N4 C5 . . 106.1(12) ?
    H4N N4 C3 . . 110.96(17) ?
    C5 N4 C3 . . 114.78(16) ?
    H4N N4 C5' . . 112(2) ?
    C3 N4 C5' . . 106.2(15) ?
    H4N N4 C8 . . 110.4(12) ?
    C5 N4 C8 . . 107.04(14) ?
    C3 N4 C8 . . 107.55(10) ?
    H4N N4 C8' . . 110.4(12) ?
    C3 N4 C8' . . 107.55(10) ?
    C5' N4 C8' . . 109.8(9) ?
    H4N N4 H4N . . 0(3) ?
    C5 N4 H4N . . 106.1(12) ?
    C3 N4 H4N . . 110.96(17) ?
    C5' N4 H4N . . 112(2) ?
    C8 N4 H4N . . 110.4(12) ?
    C8' N4 H4N . . 110.4(12) ?
    N4 C5 C6 . . 104.5(2) ?
    N4 C5 H5A . . 110.9 ?
    C6 C5 H5A . . 110.9 ?
    N4 C5 H5B . . 110.9 ?
    C6 C5 H5B . . 110.9 ?
    H5A C5 H5B . . 108.9 ?
    C5 C6 C7 . . 101.78(16) ?
    C5 C6 H6A . . 111.4 ?
    C7 C6 H6A . . 111.4 ?
    C5 C6 H6B . . 111.4 ?
    C7 C6 H6B . . 111.4 ?
    H6A C6 H6B . . 109.3 ?
    C8 C7 C6 . . 102.97(16) ?
    C8 C7 H7A . . 111.2 ?
    C6 C7 H7A . . 111.2 ?
    C8 C7 H7B . . 111.2 ?
    C6 C7 H7B . . 111.2 ?
    H7A C7 H7B . . 109.1 ?
    N4 C8 C7 . . 105.73(12) ?
    N4 C8 C1 . . 105.05(10) ?
    C7 C8 C1 . . 116.80(13) ?
    N4 C8 H8 . . 109.7 ?
    C7 C8 H8 . . 109.7 ?
    C1 C8 H8 . . 109.7 ?
    N4 C5' C6' . . 101.8(12) ?
    N4 C5' H5'A . . 111.4 ?
    C6' C5' H5'A . . 111.4 ?
    N4 C5' H5'B . . 111.4 ?
    C6' C5' H5'B . . 111.4 ?
    H5'A C5' H5'B . . 109.3 ?
    C5' C6' C7' . . 100.7(16) ?
    C5' C6' H6'A . . 111.6 ?
    C7' C6' H6'A . . 111.6 ?
    C5' C6' H6'B . . 111.6 ?
    C7' C6' H6'B . . 111.6 ?
    H6'A C6' H6'B . . 109.4 ?
    C6' C7' C8' . . 102.6(11) ?
    C6' C7' H7'A . . 111.2 ?
    C8' C7' H7'A . . 111.2 ?
    C6' C7' H7'B . . 111.2 ?
    C8' C7' H7'B . . 111.2 ?
    H7'A C7' H7'B . . 109.2 ?
    N4 C8' C1 . . 105.05(10) ?
    N4 C8' C7' . . 101.6(8) ?
    C1 C8' C7' . . 105.9(9) ?
    N4 C8' H8' . . 114.3 ?
    C1 C8' H8' . . 114.3 ?
    C7' C8' H8' . . 114.3 ?
    C9 N2 C1 . . 123.73(11) ?
    C9 N2 H2N . . 118.0(12) ?
    C1 N2 H2N . . 117.9(12) ?
    O1 C9 N2 . . 123.50(13) ?
    O1 C9 C10 . . 122.14(13) ?
    N2 C9 C10 . . 114.37(12) ?
    C9 C10 H10A . . 109.5 ?
    C9 C10 H10B . . 109.5 ?
    H10A C10 H10B . . 109.5 ?
    C9 C10 H10C . . 109.5 ?
    H10A C10 H10C . . 109.5 ?
    H10B C10 H10C . . 109.5 ?
loop_
    _geom_torsion_atom_site_label_1
    _geom_torsion_atom_site_label_2
    _geom_torsion_atom_site_label_3
    _geom_torsion_atom_site_label_4
    _geom_torsion_site_symmetry_1
    _geom_torsion_site_symmetry_2
    _geom_torsion_site_symmetry_3
    _geom_torsion_site_symmetry_4
    _geom_torsion
    _geom_torsion_publ_flag
    N2 C1 C2 C3 . . . . 162.24(11) ?
    C8 C1 C2 C3 . . . . 40.67(13) ?
    C8' C1 C2 C3 . . . . 40.67(13) ?
    C1 C2 C3 N4 . . . . -39.46(13) ?
    C2 C3 N4 H4N . . . . -97.5(15) ?
    C2 C3 N4 C5 . . . . 142.30(19) ?
    C2 C3 N4 C5' . . . . 140.9(15) ?
    C2 C3 N4 C8 . . . . 23.32(13) ?
    C2 C3 N4 C8' . . . . 23.32(13) ?
    H4N N4 C5 C6 . . . . 141.3(8) ?
    C3 N4 C5 C6 . . . . -95.81(19) ?
    C8 N4 C5 C6 . . . . 23.5(3) ?
    N4 C5 C6 C7 . . . . -39.9(3) ?
    C5 C6 C7 C8 . . . . 40.9(2) ?
    H4N N4 C8 C7 . . . . -112.6(9) ?
    C5 N4 C8 C7 . . . . 2.4(2) ?
    C3 N4 C8 C7 . . . . 126.23(14) ?
    H4N N4 C8 C1 . . . . 123.3(9) ?
    C5 N4 C8 C1 . . . . -121.70(19) ?
    C3 N4 C8 C1 . . . . 2.12(13) ?
    C6 C7 C8 N4 . . . . -26.97(19) ?
    C6 C7 C8 C1 . . . . 89.41(17) ?
    N2 C1 C8 N4 . . . . -149.53(11) ?
    C2 C1 C8 N4 . . . . -26.43(13) ?
    N2 C1 C8 C7 . . . . 93.71(16) ?
    C2 C1 C8 C7 . . . . -143.19(14) ?
    H4N N4 C5' C6' . . . . 97(2) ?
    C3 N4 C5' C6' . . . . -142(2) ?
    C8' N4 C5' C6' . . . . -26(3) ?
    N4 C5' C6' C7' . . . . 45(3) ?
    C5' C6' C7' C8' . . . . -47(2) ?
    H4N N4 C8' C1 . . . . 123.3(9) ?
    C3 N4 C8' C1 . . . . 2.12(13) ?
    C5' N4 C8' C1 . . . . -113(2) ?
    H4N N4 C8' C7' . . . . -126.5(13) ?
    C3 N4 C8' C7' . . . . 112.3(10) ?
    C5' N4 C8' C7' . . . . -3(2) ?
    N2 C1 C8' N4 . . . . -149.53(11) ?
    C2 C1 C8' N4 . . . . -26.43(13) ?
    N2 C1 C8' C7' . . . . 103.4(9) ?
    C2 C1 C8' C7' . . . . -133.5(9) ?
    C6' C7' C8' N4 . . . . 30.6(18) ?
    C6' C7' C8' C1 . . . . 140.1(14) ?
    C2 C1 N2 C9 . . . . 113.29(14) ?
    C8 C1 N2 C9 . . . . -129.88(13) ?
    C8' C1 N2 C9 . . . . -129.88(13) ?
    C1 N2 C9 O1 . . . . 3.8(2) ?
    C1 N2 C9 C10 . . . . -176.47(12) ?
loop_
    _geom_hbond_atom_site_label_D
    _geom_hbond_atom_site_label_H
    _geom_hbond_atom_site_label_A
    _geom_hbond_site_symmetry_A
    _geom_hbond_distance_DH
    _geom_hbond_distance_HA
    _geom_hbond_distance_DA
    _geom_hbond_angle_DHA
    _geom_hbond_publ_flag
    N4 H4N N4 2_655 1.3080(12) 1.3080(12) 2.616(2) 178(3) yes
    N2 H2N Cl1 . 0.94(2) 2.29(2) 3.2263(11) 176.4(16) yes
_shelx_space_group_comment
;
The symmetry employed for this shelxl refinement is uniquely defined
by the following loop, which should always be used as a source of
symmetry information in preference to the above space-group names.
They are only intended as comments.
;
_shelx_estimated_absorpt_T_min     0.919
_shelx_estimated_absorpt_T_max     0.991
_shelx_hkl_file
;
   4   0   0 2353.26 73.3324   5
  -4   0   0 1788.13 72.4745   5
   6   0   0 121.118 4.07075   4
   6   0   0 119.439 4.12382   1
  -6   0   0 116.408 4.10691   1
  -6   0   0 117.632 4.12088   1
   6   0   0 115.066 4.10127   1
  -6   0   0 113.648 4.04126   4
   6   0   0 117.383 4.04018   4
  -6   0   0 118.854 4.05711   4
  -6   0   0 114.932 4.08770   3
   6   0   0 118.314 4.12202   3
   8   0   0 618.839 20.3549   1
  -8   0   0 619.109 20.3483   1
   8   0   0 630.380 20.2509   4
   8   0   0 621.992 20.3645   1
  -8   0   0 625.968 20.2821   4
   8   0   0 649.746 20.3873   3
  -8   0   0 637.205 20.3856   1
  10   0   0 137.827 5.21097   1
 -10   0   0 139.677 5.16997   1
 -10   0   0 139.971 5.12768   3
 -10   0   0 137.900 5.08799   4
  10   0   0 143.072 5.15267   3
  10   0   0 141.321 4.99623   4
  10   0   0 138.271 5.05230   4
  10   0   0 139.122 5.19046   1
 -10   0   0 139.531 5.09282   1
 -10   0   0 138.980 5.00235   4
  12   0   0 654.922 21.4596   4
  12   0   0 664.115 21.4968   4
 -12   0   0 658.858 21.6374   1
 -12   0   0 649.822 21.6496   1
 -12   0   0 638.903 21.5239   4
  12   0   0 657.472 21.6718   1
 -12   0   0 650.836 21.5710   3
  12   0   0 672.404 21.7275   3
 -12   0   0 665.983 21.5644   4
  12   0   0 647.560 21.6396   1
 -14   0   0 373.054 13.0549   3
  14   0   0 380.453 13.2202   1
 -14   0   0 373.658 13.2278   1
  14   0   0 387.514 13.0029   4
 -14   0   0 371.259 13.2485   4
 -14   0   0 392.435 13.2305   1
  14   0   0 382.132 13.2439   3
  14   0   0 375.065 13.1866   1
 -14   0   0 379.348 12.9741   4
  14   0   0 377.644 12.9140   4
  16   0   0 280.841 10.3496   1
 -16   0   0 278.262 10.2024   3
  16   0   0 276.961 10.0402   4
 -16   0   0 283.146 10.3664   1
  16   0   0 276.478 10.0202   4
 -16   0   0 277.886 10.0943   4
  16   0   0 272.805 10.5282   1
 -16   0   0 278.594 10.2596   1
  16   0   0 276.752 10.3945   3
 -16   0   0 265.877 10.0056   4
  18   0   0 210.618 8.85667   3
 -18   0   0 206.053 8.67019   3
  18   0   0 229.297 9.18862   4
 -18   0   0 218.041 9.03656   4
  18   0   0 220.815 8.54995   4
 -18   0   0 221.596 8.76782   1
  18   0   0 212.019 8.85381   1
  18   0   0 218.932 8.84237   1
 -18   0   0 220.768 8.54204   4
 -18   0   0 216.623 8.81830   1
  20   0   0 643.838 23.0480   1
 -20   0   0 640.018 22.7562   3
  20   0   0 657.541 22.6228   4
 -20   0   0 653.371 22.6583   4
 -20   0   0 612.333 22.5035   4
  20   0   0 671.676 24.3000   3
  20   0   0 660.887 23.1132   1
 -20   0   0 649.392 23.0134   1
  20   0   0 662.857 22.7200   4
 -20   0   0 647.659 22.9609   1
 -22   0   0 213.523 9.41792   3
 -22   0   0 209.675 9.18764   4
 -22   0   0 205.448 8.17352   2
  22   0   0 216.017 9.33283   4
  22   0   0 205.996 9.58127   1
  22   0   0 213.587 9.73745   1
 -22   0   0 215.696 9.51078   1
  22   0   0 214.071 9.80632   3
 -22   0   0 215.152 10.7544   1
 -24   0   0 6.30523 1.68775   1
 -24   0   0 0.87828 1.92423   1
 -24   0   0 1.68390 1.71103   3
  24   0   0 6.68519 1.76113   1
  24   0   0 2.48369 2.42837   1
 -24   0   0 -0.5243 1.06525   2
  -1  -1   0 322.438 10.3882   2
  -1  -1   0 292.787 10.7694   3
  -1  -1   0 314.206 10.6435   1
  -1   1   0 305.910 10.6958   1
  -1   1   0 324.671 10.7047   4
   1   1   0 329.884 10.5730   4
   1   1   0 308.916 10.5199   1
  -3  -1   0 382.847 12.5979   2
   3  -1   0 395.897 13.0091   4
  -3  -1   0 407.185 12.8736   1
   3  -1   0 386.619 13.1781   1
  -3  -1   0 398.096 12.9434   1
   3  -1   0 396.302 13.0781   1
  -3  -1   0 387.247 12.7743   4
  -3  -1   0 403.517 12.7266   4
  -3  -1   0 395.424 12.7800   3
   3  -1   0 366.964 13.0042   3
   3  -1   0 395.364 12.9667   4
   3  -1   0 399.672 12.8045   2
   3   1   0 385.833 12.9380   1
   3   1   0 399.608 12.8185   4
  -3   1   0 391.121 13.0518   4
  -3   1   0 389.050 12.9160   3
   3   1   0 394.350 12.6754   2
  -3   1   0 399.281 12.8551   2
   3   1   0 399.017 13.0658   1
  -3   1   0 394.409 12.9023   4
   3   1   0 400.948 12.6866   4
  -3   1   0 395.839 13.0802   1
  -3   1   0 390.905 13.2284   1
   5  -1   0 67.1690 2.68318   1
  -5  -1   0 66.8849 2.50470   4
   5  -1   0 66.9288 2.78743   3
  -5  -1   0 67.2312 2.61937   1
  -5  -1   0 67.6228 2.68245   3
  -5  -1   0 62.8574 2.47770   2
   5  -1   0 65.6350 2.92958   1
  -5  -1   0 66.9429 2.69977   4
   5  -1   0 68.3447 2.73735   4
   5  -1   0 67.4253 2.58586   4
  -5  -1   0 68.3370 2.82487   1
  -5   1   0 68.4687 2.51044   3
   5   1   0 67.9593 2.48984   4
  -5   1   0 68.8364 2.77721   4
   5   1   0 65.9918 2.52698   3
   5   1   0 65.6861 2.86985   1
  -5   1   0 66.0189 2.66723   1
  -5   1   0 67.4136 2.47955   4
  -5   1   0 64.7078 2.90343   1
   5   1   0 68.3565 2.70555   4
   5   1   0 66.8448 2.60066   1
  -5   1   0 68.6804 2.55481   2
  -7  -1   0 572.217 18.5659   4
  -7  -1   0 569.552 18.6692   1
   7  -1   0 573.505 18.6303   1
  -7  -1   0 574.631 18.5022   4
  -7  -1   0 565.030 18.9201   3
  -7  -1   0 563.787 18.2548   1
   7  -1   0 569.140 18.8267   4
   7  -1   0 576.500 18.9386   3
   7  -1   0 582.822 19.0880   1
   7  -1   0 570.700 18.5358   4
  -7   1   0 568.878 19.0504   1
   7   1   0 564.300 18.2417   1
  -7   1   0 571.328 18.8873   4
   7   1   0 570.262 18.5176   4
  -7   1   0 568.367 18.6176   1
   7   1   0 580.619 18.7318   1
   9  -1   0 115.613 4.90859   1
   9  -1   0 125.003 4.44021   1
  -9  -1   0 117.770 4.67838   4
  -9  -1   0 125.417 4.37837   1
  -9  -1   0 118.932 4.85789   1
   9  -1   0 117.204 4.69521   4
  -9  -1   0 116.890 4.71780   3
   9  -1   0 124.895 4.37523   4
  -9  -1   0 122.114 4.29233   4
   9  -1   0 118.387 4.82444   3
  -9   1   0 122.797 4.41703   1
  -9   1   0 125.588 4.96513   1
   9   1   0 127.887 4.40869   3
   9   1   0 114.405 4.84438   1
  -9   1   0 124.917 4.34228   4
  -9   1   0 118.205 4.75354   4
   9   1   0 122.196 4.28753   4
   9   1   0 122.373 4.73651   4
   9   1   0 123.248 4.39529   1
  -9   1   0 124.805 4.35414   3
 -11  -1   0 39.7316 2.28623   4
 -11  -1   0 39.9020 1.90186   1
 -11  -1   0 39.2495 2.31331   3
 -11  -1   0 40.4111 2.37772   1
  11  -1   0 42.4177 1.95824   1
  11  -1   0 38.9148 2.38782   3
  11  -1   0 39.7999 1.89451   4
  11  -1   0 40.0046 2.28007   4
  11  -1   0 37.4834 2.42800   1
 -11  -1   0 39.3991 1.80964   4
  11   1   0 40.5701 1.92596   1
  11   1   0 41.2400 1.85272   4
 -11   1   0 37.2438 2.38391   1
  11   1   0 41.2836 1.99372   3
 -11   1   0 40.5065 1.84267   4
 -11   1   0 39.2581 2.27241   4
 -11   1   0 42.6763 1.92073   3
  11   1   0 40.9553 2.33324   4
 -13  -1   0 54.3995 3.14645   1
 -13  -1   0 55.7624 3.09129   3
 -13  -1   0 55.4229 2.97534   4
  13  -1   0 52.3858 2.95396   4
  13  -1   0 55.4610 2.50355   4
  13  -1   0 55.8784 2.55154   1
  13  -1   0 53.2620 3.24854   1
 -13  -1   0 55.3104 2.44710   4
  13  -1   0 56.2229 3.12050   3
 -13  -1   0 58.4779 2.59375   1
 -13   1   0 55.9969 2.52199   3
  13   1   0 55.3469 3.27819   1
 -13   1   0 55.4887 2.49379   4
  13   1   0 57.1125 2.65097   3
  13   1   0 56.7048 2.96905   4
 -13   1   0 50.1697 3.17919   1
  13   1   0 54.2002 2.47514   4
  13   1   0 52.4311 2.59073   1
 -13   1   0 55.0821 2.56197   1
 -13   1   0 53.2519 2.93855   4
 -15  -1   0 141.946 6.10099   4
  15  -1   0 144.771 6.33788   3
  15  -1   0 129.838 6.24077   1
 -15  -1   0 140.873 5.39385   4
  15  -1   0 142.539 6.04320   4
  15  -1   0 138.588 5.53325   1
  15  -1   0 144.319 5.41289   4
 -15  -1   0 138.404 6.08203   3
 -15  -1   0 141.728 5.54576   1
 -15  -1   0 145.568 6.41157   1
 -15   1   0 139.022 6.02191   4
 -15   1   0 138.697 5.49388   1
  15   1   0 147.274 6.53011   1
  15   1   0 142.489 6.13021   4
 -15   1   0 139.674 5.49887   3
  15   1   0 144.749 5.37328   4
 -15   1   0 140.241 7.06480   1
  15   1   0 143.332 5.57237   1
 -15   1   0 142.405 5.42292   4
  15   1   0 147.773 5.72420   3
 -17  -1   0 22.2424 2.52725   3
 -17  -1   0 25.2975 1.94799   1
 -17  -1   0 24.9828 2.47800   4
  17  -1   0 24.9433 2.04548   1
  17  -1   0 23.4792 2.11263   4
  17  -1   0 24.5333 2.69164   3
 -17  -1   0 25.3263 2.51530   1
  17  -1   0 22.3924 2.23295   4
  17  -1   0 24.4048 2.84203   1
 -17  -1   0 26.0374 1.77881   4
 -17   1   0 24.6869 1.94641   1
 -17   1   0 26.8266 2.01132   4
  17   1   0 23.0461 1.96698   1
 -17   1   0 25.0326 2.05926   3
  17   1   0 27.7938 2.72855   1
 -17   1   0 26.2494 2.67772   1
 -17   1   0 25.7214 2.39706   4
  17   1   0 26.1348 2.31128   3
  17   1   0 24.1728 2.53845   4
  17   1   0 23.5159 1.91643   4
 -17   1   0 26.6286 1.93218   2
  19  -1   0 6.85950 1.45376   4
  19  -1   0 6.59683 2.00995   3
  19  -1   0 6.39893 1.74776   4
 -19  -1   0 6.37163 1.55871   4
  19  -1   0 6.71605 1.38212   1
 -19  -1   0 8.10542 1.87882   3
  19  -1   0 7.64075 1.79707   1
 -19  -1   0 5.55829 1.25956   1
 -19  -1   0 7.42738 1.25599   4
 -19  -1   0 7.55337 1.71397   1
 -19   1   0 6.12058 1.54826   1
 -19   1   0 7.10117 1.34238   1
  19   1   0 5.57005 1.77636   4
 -19   1   0 8.53371 1.66276   4
 -19   1   0 7.26914 1.41424   4
  19   1   0 6.29565 1.75549   1
  19   1   0 4.93444 1.62804   3
 -19   1   0 7.79964 1.27502   2
 -19   1   0 8.36696 1.54025   3
  19   1   0 9.15707 1.47936   4
  19   1   0 5.07681 1.35655   1
 -21  -1   0 44.6296 2.88500   2
 -21  -1   0 40.6285 3.71577   3
  21  -1   0 42.8811 4.71392   3
 -21  -1   0 44.5545 3.31094   1
 -21  -1   0 41.7479 3.57500   4
  21  -1   0 43.9044 4.10335   1
  21  -1   0 45.4804 3.27802   4
 -21  -1   0 44.6218 3.91284   1
  21  -1   0 42.7444 3.43839   1
 -21   1   0 47.7952 3.97492   1
  21   1   0 44.3566 3.72183   3
 -21   1   0 44.4224 3.22731   4
  21   1   0 43.5702 4.09566   1
 -21   1   0 42.7875 3.24530   3
 -21   1   0 40.6286 2.86605   2
 -21   1   0 45.3224 3.21992   1
  21   1   0 46.5895 3.66649   4
  21   1   0 48.6182 3.53558   1
 -23  -1   0 8.80983 2.35704   3
  23  -1   0 8.67615 1.94215   4
 -23  -1   0 9.71082 1.75826   1
  23  -1   0 13.5756 2.43143   1
 -23  -1   0 9.45996 1.76319   2
 -23  -1   0 6.36441 1.94236   4
 -23  -1   0 7.67821 2.37369   1
  23  -1   0 7.84627 2.24189   1
  23   1   0 7.53379 2.07841   4
  23   1   0 10.1507 2.73093   1
  23   1   0 12.6040 2.05476   1
 -23   1   0 3.71622 1.32190   2
 -23   1   0 9.67881 1.88071   1
 -23   1   0 6.73143 1.86671   4
 -23   1   0 5.97826 1.81346   3
 -23   1   0 7.67939 2.06292   1
 -25  -1   0 57.1637 4.73488   4
  25  -1   0 59.9749 4.48989   4
 -25  -1   0 63.8661 5.62032   1
 -25  -1   0 59.5605 3.72934   2
  25  -1   0 59.5597 4.78885   1
 -25  -1   0 52.4691 5.45274   3
 -25   1   0 60.3083 4.46597   4
  25   1   0 56.8625 5.59342   1
 -25   1   0 56.1440 4.42605   1
 -25   1   0 57.2808 4.37999   3
  25   1   0 56.3304 4.97162   4
   0  -2   0 2383.90 95.9672   5
   0   2   0 2363.21 95.8030   5
  -2  -2   0 1179.26 38.2630   1
   2  -2   0 1168.02 39.0854   1
  -2  -2   0 1164.13 38.0473   4
  -2  -2   0 1154.27 38.3200   1
  -2  -2   0 1204.93 38.0438   4
   2  -2   0 1203.79 38.7552   4
   2   2   0 1149.17 38.3333   1
   2   2   0 1189.23 37.7055   2
   2   2   0 1194.86 37.3873   4
  -2   2   0 1205.93 38.8121   4
  -2   2   0 1169.08 38.9871   1
  -2   2   0 1193.25 37.6835   2
   2   2   0 1198.95 37.5173   4
   2   2   0 1177.06 38.2467   1
   4  -2   0 81.4622 3.56096   4
   4  -2   0 83.5392 3.82356   1
   4  -2   0 84.7926 3.20720   2
  -4  -2   0 84.6737 3.57523   1
  -4  -2   0 83.4374 3.19775   2
  -4  -2   0 80.4577 3.43490   3
  -4  -2   0 86.6319 3.39796   4
   4  -2   0 82.5948 3.66944   1
  -4  -2   0 81.8892 3.48863   4
  -4  -2   0 83.7799 3.75542   1
   4  -2   0 85.7407 3.53671   4
   4   2   0 82.5573 3.24155   3
  -4   2   0 84.9755 3.83197   1
  -4   2   0 82.6842 3.62185   4
  -4   2   0 82.5512 3.68146   1
  -4   2   0 78.1797 3.34763   3
   4   2   0 82.8372 3.78265   1
   4   2   0 81.3301 3.49851   4
  -4   2   0 82.2607 3.30351   2
   4   2   0 81.4545 3.10726   2
  -4   2   0 86.0074 3.41714   4
   4   2   0 83.8665 3.33331   4
   4   2   0 84.8271 3.56402   1
   6  -2   0 182.847 7.36826   1
  -6  -2   0 182.634 6.51341   2
  -6  -2   0 185.328 6.59069   4
  -6  -2   0 190.005 6.82461   1
  -6  -2   0 184.402 7.15262   1
   6  -2   0 191.132 6.82962   4
  -6  -2   0 186.628 6.90382   4
   6  -2   0 182.611 7.04313   4
  -6  -2   0 191.680 6.94876   3
   6  -2   0 176.457 7.03893   3
   6  -2   0 193.079 7.04131   1
  -6   2   0 191.583 6.70303   4
  -6   2   0 186.865 7.36678   1
   6   2   0 191.599 6.80963   1
   6   2   0 192.027 6.52654   3
  -6   2   0 192.579 7.16571   4
  -6   2   0 195.511 6.76936   2
   6   2   0 190.202 6.95902   4
   6   2   0 183.547 7.17734   1
  -6   2   0 192.734 6.73642   3
  -6   2   0 194.755 7.05226   1
   6   2   0 193.759 6.55349   4
   8  -2   0 141.837 6.05351   1
   8  -2   0 139.827 5.42479   1
  -8  -2   0 144.815 5.71635   4
  -8  -2   0 143.761 5.29179   2
   8  -2   0 136.990 5.69919   4
   8  -2   0 138.148 5.70923   3
  -8  -2   0 145.035 5.18627   4
  -8  -2   0 143.250 6.02104   1
  -8  -2   0 146.950 5.39660   1
  -8  -2   0 142.313 5.76733   3
   8  -2   0 147.242 5.30178   4
  -8   2   0 140.798 5.76344   4
   8   2   0 142.664 6.03762   1
   8   2   0 151.119 5.86098   4
   8   2   0 150.649 5.39718   1
   8   2   0 140.073 5.12737   4
   8   2   0 139.538 5.16666   3
  -8   2   0 142.102 5.14640   3
  -8   2   0 148.528 5.39244   2
  -8   2   0 144.464 6.03752   1
  -8   2   0 141.414 5.12982   4
  -8   2   0 145.072 5.44716   1
 -10  -2   0 974.823 31.5658   4
 -10  -2   0 1073.11 33.9139   1
  10  -2   0 1000.30 32.3614   1
  10  -2   0 1004.81 32.9444   4
  10  -2   0 993.957 32.1820   4
  10  -2   0 978.785 33.0081   3
 -10  -2   0 958.670 33.1761   3
 -10  -2   0 983.305 32.4004   4
 -10  -2   0 1007.34 31.7619   1
  10  -2   0 958.952 33.3264   1
  10   2   0 963.055 32.8142   1
 -10   2   0 973.099 32.4369   2
 -10   2   0 1038.14 32.9821   3
  10   2   0 982.947 31.7217   1
 -10   2   0 1005.60 33.3702   1
  10   2   0 978.415 31.5283   4
  10   2   0 1010.90 32.5082   4
 -10   2   0 963.623 32.9780   4
  10   2   0 1009.88 31.6539   3
 -10   2   0 995.021 32.3242   1
 -12  -2   0 139.472 6.20718   4
 -12  -2   0 143.847 5.18581   4
 -12  -2   0 150.552 5.60074   2
 -12  -2   0 144.880 6.17657   3
  12  -2   0 140.834 6.23061   3
 -12  -2   0 146.018 5.34011   1
  12  -2   0 139.250 6.08418   4
  12  -2   0 142.361 6.54708   1
  12  -2   0 150.633 5.47712   1
 -12  -2   0 147.245 6.46719   1
  12  -2   0 151.255 5.34355   4
  12   2   0 141.803 5.18841   4
 -12   2   0 148.275 5.23534   3
  12   2   0 142.596 6.15696   4
  12   2   0 146.783 5.35226   1
 -12   2   0 148.785 5.42380   1
 -12   2   0 144.139 6.50475   1
 -12   2   0 142.838 6.22629   4
  12   2   0 147.292 5.33746   3
 -12   2   0 145.187 5.21828   4
  12   2   0 140.623 6.48519   1
 -12   2   0 136.984 5.64216   2
 -14  -2   0 202.022 7.18190   4
 -14  -2   0 206.405 8.43230   3
  14  -2   0 206.347 7.13572   4
 -14  -2   0 193.571 7.55033   2
  14  -2   0 193.817 8.18105   4
 -14  -2   0 204.820 7.33548   1
  14  -2   0 196.514 8.39627   3
 -14  -2   0 203.601 8.31574   4
  14  -2   0 202.024 7.33511   1
  14  -2   0 200.520 8.76058   1
 -14  -2   0 195.916 8.69711   1
  14   2   0 212.939 7.25837   3
 -14   2   0 190.198 8.24614   4
 -14   2   0 197.742 7.60853   2
  14   2   0 205.756 7.12220   4
 -14   2   0 201.890 8.70300   1
  14   2   0 198.528 8.84239   1
 -14   2   0 207.018 7.23047   1
 -14   2   0 208.668 7.07262   3
  14   2   0 199.645 8.40963   4
  14   2   0 201.755 7.35034   1
 -14   2   0 205.479 7.08207   4
  16  -2   0 176.353 6.55708   1
 -16  -2   0 171.720 7.80878   3
 -16  -2   0 172.091 6.89446   2
  16  -2   0 167.785 7.88029   3
 -16  -2   0 172.552 6.46872   4
 -16  -2   0 177.662 7.69410   4
  16  -2   0 167.538 8.17136   1
 -16  -2   0 175.366 6.55739   1
  16  -2   0 170.020 7.66794   4
  16  -2   0 176.935 6.44354   4
 -16  -2   0 177.674 8.13134   1
  16   2   0 175.046 7.86530   4
 -16   2   0 170.952 7.72922   4
  16   2   0 180.625 6.73101   3
  16   2   0 167.896 8.26497   1
  16   2   0 175.549 6.39710   4
 -16   2   0 181.458 6.43613   4
 -16   2   0 175.436 6.51173   3
 -16   2   0 175.026 8.05679   1
 -16   2   0 172.315 6.92215   2
 -16   2   0 182.220 6.57863   1
  16   2   0 176.284 6.54075   1
 -18  -2   0 105.725 6.13543   1
  18  -2   0 102.197 6.10824   1
 -18  -2   0 101.793 4.83600   2
  18  -2   0 102.206 5.55164   4
 -18  -2   0 108.551 4.66210   1
 -18  -2   0 106.903 5.74535   3
  18  -2   0 108.766 4.53346   4
  18  -2   0 101.192 5.85526   3
 -18  -2   0 104.320 5.79464   4
 -18  -2   0 106.495 4.49423   4
  18  -2   0 108.575 4.69583   1
 -18   2   0 105.533 4.59359   1
  18   2   0 108.214 4.94589   3
 -18   2   0 108.047 4.52703   4
 -18   2   0 93.6091 6.22422   4
 -18   2   0 107.748 4.59747   3
  18   2   0 108.257 4.73139   1
  18   2   0 108.965 6.25941   1
  18   2   0 106.328 4.56511   4
 -18   2   0 104.663 4.87999   2
  18   2   0 108.949 5.94653   4
 -18   2   0 97.3785 5.95388   1
  20  -2   0 24.9609 2.28016   1
 -20  -2   0 26.2104 3.12210   4
  20  -2   0 25.8781 3.30545   1
  20  -2   0 24.2863 2.21767   4
 -20  -2   0 23.2631 3.17059   3
 -20  -2   0 24.0819 3.23590   1
 -20  -2   0 25.9792 2.25997   2
 -20  -2   0 24.9230 2.11147   1
  20  -2   0 21.5912 3.14172   3
  20   2   0 24.2826 2.20266   1
 -20   2   0 25.4064 3.09306   1
  20   2   0 28.6311 3.50824   1
 -20   2   0 21.6809 2.16437   2
 -20   2   0 26.0062 2.59913   3
  20   2   0 26.3954 3.47395   4
  20   2   0 22.7965 2.68318   3
 -20   2   0 25.9413 2.08489   4
 -20   2   0 23.2393 2.11609   1
 -22  -2   0 64.3824 5.12923   3
  22  -2   0 64.5481 4.05591   1
  22  -2   0 66.0487 3.97159   4
 -22  -2   0 66.0102 3.98295   1
 -22  -2   0 70.0090 5.53271   1
  22  -2   0 59.2443 5.10017   3
  22  -2   0 75.5442 5.39353   1
 -22  -2   0 66.7355 5.08705   4
 -22  -2   0 67.2296 4.49311   2
 -22   2   0 59.5850 3.89063   2
 -22   2   0 73.4079 5.23657   1
 -22   2   0 72.4601 4.01303   4
 -22   2   0 66.4057 4.05502   3
  22   2   0 64.3004 5.57621   1
 -22   2   0 63.6379 4.03908   1
  22   2   0 71.9524 5.21344   4
  24  -2   0 19.7450 2.60193   4
 -24  -2   0 18.5399 2.45872   1
 -24  -2   0 23.2722 2.66228   2
 -24  -2   0 16.7941 3.55603   1
  24  -2   0 18.2966 2.70536   1
 -24  -2   0 15.5816 3.07111   3
 -24  -2   0 19.4633 3.30984   4
 -24   2   0 21.1660 2.90186   1
  24   2   0 20.4211 3.86897   1
  24   2   0 18.3391 3.65647   4
 -24   2   0 19.2407 3.05706   4
 -24   2   0 20.3764 2.75665   3
  -1  -3   0 32.4688 2.11782   4
   1  -3   0 33.4212 2.08903   4
  -1  -3   0 33.5764 1.76755   2
  -1  -3   0 31.9726 2.37878   1
   1  -3   0 33.3901 2.44805   1
   1  -3   0 30.6888 2.19587   4
  -1  -3   0 30.6212 2.47536   1
   1  -3   0 33.6405 1.77388   2
  -1  -3   0 33.6167 2.12009   4
   1  -3   0 32.9649 2.30006   1
  -1   3   0 31.7912 1.86052   2
  -1   3   0 32.8768 2.18800   4
  -1   3   0 32.1299 2.40312   1
   1   3   0 33.6856 1.92176   3
  -1   3   0 32.0825 2.11987   4
   1   3   0 31.6592 2.07265   4
   1   3   0 32.8047 1.89369   2
   1   3   0 32.6172 2.39513   1
  -1   3   0 31.6887 2.37749   1
   1   3   0 32.4128 2.25888   1
  -3  -3   0 84.4110 4.10233   1
  -3  -3   0 81.3539 3.82998   3
  -3  -3   0 87.4266 3.89574   4
   3  -3   0 90.2959 3.96612   4
   3  -3   0 88.2517 4.01739   4
  -3  -3   0 86.1276 3.97622   4
  -3  -3   0 82.7137 4.20046   1
  -3  -3   0 88.3752 3.57793   2
   3  -3   0 88.9964 3.59543   2
   3  -3   0 86.9099 4.17870   1
   3  -3   0 86.3215 4.34487   1
  -3   3   0 86.0352 4.25415   1
  -3   3   0 88.7486 4.05006   4
   3   3   0 87.6291 4.12438   1
   3   3   0 84.8478 3.77139   4
   3   3   0 86.8374 4.00230   4
   3   3   0 80.4291 4.20471   1
  -3   3   0 86.5530 4.35447   1
   3   3   0 85.9274 3.51725   2
   3   3   0 86.3686 3.67429   3
  -3   3   0 83.6161 3.64858   2
  -3   3   0 86.3722 3.82741   4
  -5  -3   0 6.79593 1.28928   1
  -5  -3   0 6.19719 1.05060   4
   5  -3   0 5.47420 1.25064   1
   5  -3   0 6.38097 0.81535   2
  -5  -3   0 4.85794 0.84160   2
   5  -3   0 6.63928 1.14560   4
  -5  -3   0 4.53339 1.23578   3
  -5  -3   0 6.44707 1.13323   1
   5  -3   0 4.98574 1.14889   1
  -5   3   0 6.10603 1.26554   1
  -5   3   0 7.09697 1.04645   4
  -5   3   0 6.36172 1.25527   4
   5   3   0 5.56777 0.96402   4
   5   3   0 5.43940 1.06006   1
   5   3   0 7.02803 0.91281   2
  -5   3   0 6.84227 0.98173   2
  -5   3   0 5.76012 1.13187   1
  -5   3   0 6.51637 0.95457   3
   5   3   0 8.37796 1.28883   4
   5   3   0 6.22681 0.95066   3
   5   3   0 5.97527 1.32484   1
  -7  -3   0 5.84467 1.14039   3
  -7  -3   0 3.62637 1.05199   4
  -7  -3   0 4.14314 0.92074   4
  -7  -3   0 4.00451 1.03751   1
   7  -3   0 5.09613 0.79579   2
  -7  -3   0 4.94962 0.89269   2
  -7  -3   0 4.85699 1.18421   1
   7  -3   0 2.70836 1.03833   4
   7  -3   0 4.99147 0.97674   4
   7  -3   0 4.92391 1.40571   1
   7  -3   0 4.11558 1.13877   1
   7   3   0 3.54701 0.96768   1
  -7   3   0 4.90503 0.84189   2
  -7   3   0 6.73584 0.95129   4
  -7   3   0 4.83666 0.82171   3
   7   3   0 4.09838 0.65065   2
   7   3   0 6.18582 0.95412   3
  -7   3   0 4.46767 1.15747   1
   7   3   0 5.28511 0.92113   4
   7   3   0 3.75420 1.17342   1
   7   3   0 4.53905 1.16511   4
  -7   3   0 3.82807 1.13694   4
  -7   3   0 4.19455 0.95453   1
   9  -3   0 544.448 19.4572   4
   9  -3   0 553.570 19.9614   1
  -9  -3   0 552.030 18.8205   2
  -9  -3   0 550.388 19.0869   4
  -9  -3   0 559.263 18.6504   1
  -9  -3   0 548.463 18.3151   4
  -9  -3   0 547.171 19.5902   1
  -9  -3   0 546.152 19.1642   3
   9  -3   0 588.367 19.1134   1
   9  -3   0 561.714 18.7795   4
   9   3   0 558.811 18.6266   1
  -9   3   0 543.436 19.9322   1
   9   3   0 552.032 20.0660   1
  -9   3   0 571.838 18.5838   3
   9   3   0 554.268 19.1705   4
   9   3   0 551.950 18.2238   4
  -9   3   0 532.969 19.4972   4
  -9   3   0 553.697 18.8667   2
  -9   3   0 578.268 18.6056   4
  -9   3   0 570.239 19.0751   1
   9   3   0 557.667 18.2056   3
  11  -3   0 252.534 10.3547   3
  11  -3   0 277.918 9.60252   4
 -11  -3   0 268.065 9.63128   2
 -11  -3   0 257.950 10.4525   3
 -11  -3   0 263.322 10.7831   1
  11  -3   0 276.228 10.5662   4
 -11  -3   0 270.289 9.32378   4
  11  -3   0 255.930 10.9508   1
 -11  -3   0 272.233 10.3962   4
  11  -3   0 270.341 9.77865   1
 -11  -3   0 284.040 9.64653   1
 -11   3   0 260.054 10.5351   4
  11   3   0 273.536 10.9487   1
 -11   3   0 279.274 9.36430   3
 -11   3   0 277.200 9.93138   2
 -11   3   0 284.143 9.83703   1
 -11   3   0 251.513 10.8731   1
  11   3   0 275.211 9.34728   3
  11   3   0 273.118 10.5209   4
  11   3   0 264.403 9.23339   4
 -11   3   0 275.025 9.38307   4
  11   3   0 278.406 9.59492   1
 -13  -3   0 25.8418 1.97851   2
 -13  -3   0 28.0985 2.72775   1
  13  -3   0 27.8344 1.79878   4
 -13  -3   0 25.7579 2.60500   3
 -13  -3   0 25.3924 2.54989   4
  13  -3   0 24.4543 2.43012   3
  13  -3   0 24.1432 2.42859   4
 -13  -3   0 25.3908 1.81779   1
  13  -3   0 21.3155 2.67404   1
  13  -3   0 26.7075 1.83842   1
 -13  -3   0 25.7338 1.63607   4
 -13   3   0 25.7233 2.04047   2
 -13   3   0 23.0524 2.60493   1
 -13   3   0 27.7859 1.80246   1
 -13   3   0 28.0189 2.58824   4
  13   3   0 24.5569 2.63244   4
  13   3   0 26.8292 1.86757   1
  13   3   0 24.3349 1.76908   3
 -13   3   0 26.0386 1.52873   3
  13   3   0 24.3904 2.75527   1
 -13   3   0 26.0445 1.54669   4
  13   3   0 25.3929 1.63164   4
  15  -3   0 10.9358 1.22308   4
  15  -3   0 9.16208 1.93475   3
 -15  -3   0 8.01593 1.92276   4
 -15  -3   0 11.5656 2.22111   3
 -15  -3   0 8.91591 1.95441   1
 -15  -3   0 8.38693 1.12004   4
  15  -3   0 11.1285 2.08912   4
  15  -3   0 10.7229 1.32527   1
 -15  -3   0 10.7647 1.51880   2
  15  -3   0 9.90181 2.53356   1
  15   3   0 9.73970 1.44336   3
  15   3   0 12.4092 2.31933   1
  15   3   0 9.46470 1.31139   1
  15   3   0 8.68391 1.17889   4
  15   3   0 14.6378 2.41867   4
 -15   3   0 8.88317 1.18706   1
 -15   3   0 6.54447 1.37090   2
 -15   3   0 10.1364 2.04599   4
 -15   3   0 10.6824 2.15147   1
 -15   3   0 9.74477 1.09762   3
 -15   3   0 10.4523 1.10986   4
 -17  -3   0 1.94560 1.03477   2
  17  -3   0 2.15868 1.44086   3
 -17  -3   0 3.75773 1.68598   1
 -17  -3   0 4.41274 1.57140   3
 -17  -3   0 3.50247 1.67338   4
  17  -3   0 3.43367 0.99363   1
 -17  -3   0 5.38447 1.04809   1
  17  -3   0 3.05180 2.05819   1
  17  -3   0 3.22727 1.04917   4
 -17   3   0 3.07426 1.19095   2
 -17   3   0 3.67718 0.91144   3
  17   3   0 4.53380 1.24511   4
  17   3   0 3.18963 1.01238   1
 -17   3   0 4.84915 0.97826   1
  17   3   0 3.71914 1.78181   4
  17   3   0 3.85815 1.22112   3
  17   3   0 2.69450 1.69808   1
 -17   3   0 2.42678 1.56656   1
 -17   3   0 4.50180 1.65996   4
 -17   3   0 4.42198 1.01847   4
  19  -3   0 57.9129 4.61978   3
 -19  -3   0 60.1649 4.97916   1
  19  -3   0 63.4840 3.16493   4
 -19  -3   0 62.2052 3.78551   2
  19  -3   0 62.5155 4.67164   4
 -19  -3   0 66.9300 4.72084   4
 -19  -3   0 59.8344 3.08361   4
 -19  -3   0 62.7701 4.65204   3
 -19  -3   0 63.7350 3.25386   1
  19  -3   0 58.7626 3.26607   1
  19  -3   0 70.1272 5.27187   1
  19   3   0 64.8379 4.99254   4
  19   3   0 62.6006 3.29448   1
 -19   3   0 62.2333 3.20256   4
  19   3   0 63.2165 3.21373   4
 -19   3   0 65.9241 3.31296   1
 -19   3   0 57.7002 4.61532   4
 -19   3   0 65.4173 5.26933   1
 -19   3   0 60.2535 3.77376   2
  19   3   0 58.2547 5.10362   1
  19   3   0 62.9041 3.64100   3
 -19   3   0 62.5696 3.17179   3
 -21  -3   0 45.6690 4.14557   4
 -21  -3   0 42.3579 3.44093   2
  21  -3   0 48.0328 3.11697   1
 -21  -3   0 45.2970 2.91198   1
 -21  -3   0 43.0857 5.02163   1
 -21  -3   0 44.5923 4.43684   3
  21  -3   0 51.2863 4.55519   3
  21  -3   0 50.7188 4.70795   1
  21  -3   0 45.5408 2.85824   4
 -21   3   0 45.0734 2.96799   1
 -21   3   0 49.6782 2.99832   4
 -21   3   0 42.0850 3.41586   2
  21   3   0 44.4332 3.23841   1
  21   3   0 45.1454 4.90127   4
 -21   3   0 47.3919 3.02463   3
 -23  -3   0 20.6557 2.68049   2
 -23  -3   0 22.3036 2.36158   1
  23  -3   0 22.8350 2.73845   1
 -23  -3   0 21.7348 3.61005   3
  23  -3   0 22.8163 3.60607   3
 -23  -3   0 22.7857 3.77283   1
  23   3   0 18.2913 3.60194   4
 -23   3   0 20.1366 2.39964   4
  23   3   0 31.5282 4.27864   1
  23   3   0 22.4404 2.52371   1
 -23   3   0 20.3913 2.49178   1
 -23   3   0 23.6703 2.47536   3
 -25  -3   0 5.44752 2.18503   3
 -25  -3   0 5.72892 1.81190   2
 -25  -3   0 4.08774 2.13332   4
 -25  -3   0 1.36206 3.02239   1
  25  -3   0 4.16313 1.83349   1
  25  -3   0 5.34545 1.85805   4
 -25   3   0 6.79295 1.79858   3
 -25   3   0 7.80011 1.90750   4
  25   3   0 1.68603 3.03280   4
  25   3   0 5.77394 2.56298   1
 -25   3   0 2.80023 1.53520   1
   0  -4   0 118.696 5.45933   4
   0  -4   0 113.266 5.73128   1
   0  -4   0 123.319 5.37680   4
   0  -4   0 117.822 5.83506   1
   0   4   0 119.779 5.82910   1
   0   4   0 120.021 4.87065   2
   0   4   0 107.018 4.90935   3
   0   4   0 116.327 5.77395   1
   0   4   0 118.707 5.29656   4
  -2  -4   0 1039.07 34.5792   4
   2  -4   0 1028.03 34.9506   4
  -2  -4   0 1049.98 34.4909   4
  -2  -4   0 1055.93 35.1347   1
  -2  -4   0 1036.97 35.0013   1
   2  -4   0 1057.79 34.2894   2
   2  -4   0 1039.65 34.9411   4
   2  -4   0 1022.45 35.5227   1
  -2   4   0 1045.36 34.3938   2
  -2   4   0 1027.20 34.9710   4
   2   4   0 1024.17 35.1022   1
   2   4   0 1040.79 34.3647   4
  -2   4   0 1082.46 35.5881   1
  -2   4   0 1072.80 35.6266   1
  -2   4   0 1068.49 34.8718   4
   2   4   0 994.080 34.0069   3
   2   4   0 1065.27 35.0331   1
   2   4   0 1051.38 33.8844   2
   4  -4   0 358.064 12.7443   4
   4  -4   0 342.014 12.8209   4
   4  -4   0 336.872 13.3343   1
  -4  -4   0 352.131 12.4466   4
  -4  -4   0 346.976 12.4695   2
  -4  -4   0 340.206 12.8283   1
   4  -4   0 358.681 12.1319   2
  -4  -4   0 318.952 12.7625   3
  -4  -4   0 330.949 13.0838   1
  -4  -4   0 342.664 12.6381   4
   4  -4   0 344.080 13.0482   1
   4   4   0 343.116 12.8157   1
  -4   4   0 355.477 12.5647   4
  -4   4   0 358.612 13.1871   1
  -4   4   0 364.367 13.5181   1
   4   4   0 345.281 12.0880   3
   4   4   0 347.077 12.3214   4
   4   4   0 347.012 11.8943   2
  -4   4   0 348.698 12.3036   2
  -4   4   0 331.991 12.8123   4
   4   4   0 350.105 12.6741   4
   4   4   0 342.208 13.1772   1
   6  -4   0 188.479 8.43981   1
   6  -4   0 191.556 7.91811   4
  -6  -4   0 192.696 7.91937   1
  -6  -4   0 190.839 7.43071   4
  -6  -4   0 184.176 7.84358   4
  -6  -4   0 195.072 7.05576   2
   6  -4   0 189.819 7.60702   4
   6  -4   0 192.166 6.97654   2
  -6  -4   0 184.161 7.77631   3
  -6   4   0 194.656 7.36466   4
  -6   4   0 190.203 7.97255   1
  -6   4   0 174.820 8.18621   1
   6   4   0 184.763 7.82549   1
  -6   4   0 177.183 7.25358   3
   6   4   0 188.092 8.39694   1
   6   4   0 186.330 7.89955   4
   6   4   0 191.542 7.03480   2
  -6   4   0 193.077 7.30228   2
   6   4   0 191.109 7.21024   3
   6   4   0 192.052 7.31443   4
  -6   4   0 184.543 7.92189   4
   8  -4   0 1.55038 0.98516   1
  -8  -4   0 1.73621 0.91084   3
  -8  -4   0 2.14497 1.08640   4
  -8  -4   0 0.09495 1.05210   1
   8  -4   0 1.22749 0.57081   2
   8  -4   0 0.74133 0.99549   1
  -8  -4   0 1.02897 0.85800   4
  -8  -4   0 2.17620 0.80723   2
   8  -4   0 -0.1872 0.66805   4
   8  -4   0 0.75633 1.07886   4
  -8  -4   0 0.76755 0.72818   1
   8   4   0 1.00520 1.02675   4
   8   4   0 0.91162 0.59178   2
  -8   4   0 0.63496 0.68366   2
   8   4   0 0.78086 0.59496   4
  -8   4   0 -0.0449 0.59763   4
  -8   4   0 0.46998 0.61867   3
   8   4   0 0.75273 0.63663   3
  -8   4   0 -0.2637 0.83283   4
  -8   4   0 0.71912 0.85692   1
  -8   4   0 -0.1378 0.89217   1
   8   4   0 0.59334 0.76196   1
   8   4   0 -0.3108 1.16195   1
  10  -4   0 24.6246 2.08189   4
 -10  -4   0 21.3233 1.98374   1
  10  -4   0 22.6454 2.27265   1
  10  -4   0 24.0843 2.36931   4
 -10  -4   0 25.3233 1.97581   2
 -10  -4   0 18.2427 2.47145   1
  10  -4   0 21.5227 2.77226   1
 -10  -4   0 19.6459 2.19227   4
 -10  -4   0 21.5013 1.74389   4
 -10  -4   0 25.0388 2.55203   3
 -10   4   0 21.7621 1.67954   4
  10   4   0 23.4067 2.02774   1
  10   4   0 24.8449 1.84002   4
 -10   4   0 24.3259 2.09990   2
  10   4   0 18.0434 2.48943   1
 -10   4   0 21.2573 2.36900   4
  10   4   0 25.6927 1.84793   3
 -10   4   0 18.7392 2.10508   1
 -10   4   0 20.1286 2.68069   1
 -10   4   0 24.4465 1.79176   3
  10   4   0 22.0414 2.54383   4
 -12  -4   0 61.1790 4.38588   1
 -12  -4   0 55.4508 3.16696   2
  12  -4   0 55.4060 3.08801   4
 -12  -4   0 53.7688 3.83425   3
 -12  -4   0 56.8687 3.84575   4
  12  -4   0 55.9233 3.85820   4
 -12  -4   0 57.9018 3.17452   1
  12  -4   0 60.8398 3.29311   1
 -12  -4   0 59.2126 2.91276   4
  12  -4   0 58.8060 4.33745   1
 -12   4   0 57.5115 3.37088   2
 -12   4   0 63.8413 2.95290   4
  12   4   0 52.9855 4.39752   1
 -12   4   0 57.3254 2.73992   3
 -12   4   0 58.3108 3.24445   1
  12   4   0 58.8139 2.88932   4
 -12   4   0 53.2704 3.79371   4
 -12   4   0 58.4687 4.43699   1
  12   4   0 59.7781 2.95102   3
  12   4   0 58.2917 4.09328   4
  12   4   0 54.9600 3.12903   1
  14  -4   0 320.516 13.2791   4
 -14  -4   0 312.408 13.4916   3
  14  -4   0 321.981 14.1175   1
 -14  -4   0 328.170 13.4056   4
  14  -4   0 356.395 11.8837   4
 -14  -4   0 327.338 12.2675   2
 -14  -4   0 345.230 14.1485   1
  14  -4   0 346.610 12.0995   1
 -14  -4   0 337.381 11.6673   4
 -14   4   0 321.486 13.9564   1
  14   4   0 347.501 13.6928   4
  14   4   0 335.361 11.9747   1
 -14   4   0 328.981 13.4122   4
 -14   4   0 351.308 11.4936   3
  14   4   0 323.693 14.1118   1
  14   4   0 339.910 11.5993   4
 -14   4   0 346.251 11.6018   4
 -14   4   0 332.819 12.5173   2
 -14   4   0 347.627 12.0788   1
  14   4   0 343.228 11.7633   3
 -16  -4   0 244.051 9.82281   2
  16  -4   0 257.459 9.02539   4
  16  -4   0 249.715 11.8347   1
 -16  -4   0 265.062 9.48203   4
 -16  -4   0 248.050 11.0984   4
 -16  -4   0 249.976 9.25146   1
 -16  -4   0 253.553 11.7813   1
  16  -4   0 258.263 11.9766   4
 -16  -4   0 234.193 11.0942   3
  16  -4   0 258.918 9.29694   1
 -16   4   0 253.156 8.87349   4
  16   4   0 247.440 11.8726   1
 -16   4   0 229.069 9.87079   2
 -16   4   0 239.302 10.9726   4
  16   4   0 246.304 9.18599   3
 -16   4   0 254.847 9.21782   1
  16   4   0 257.751 9.10395   4
  16   4   0 258.254 11.2725   4
 -16   4   0 254.122 11.7884   1
  16   4   0 253.972 9.31039   1
 -16   4   0 249.897 8.73064   3
  18  -4   0 61.1157 3.09926   4
  18  -4   0 60.2857 4.70833   4
 -18  -4   0 58.5602 3.03916   4
 -18  -4   0 60.8682 5.02994   3
 -18  -4   0 65.0532 5.31806   1
 -18  -4   0 64.4223 3.28600   1
 -18  -4   0 58.8305 3.75484   2
 -18  -4   0 63.0453 4.79908   4
  18  -4   0 52.3079 4.26604   3
  18  -4   0 62.8332 3.42740   1
  18  -4   0 64.0644 5.34725   1
  18   4   0 61.1824 3.31284   1
 -18   4   0 61.3757 3.93163   2
  18   4   0 56.6680 5.15711   4
  18   4   0 63.0704 3.51035   3
 -18   4   0 52.5750 4.59484   4
 -18   4   0 60.6028 3.29329   1
  18   4   0 59.3713 3.05856   4
 -18   4   0 66.9404 3.05112   3
  18   4   0 64.8536 5.56368   1
 -18   4   0 63.9807 5.13352   1
 -18   4   0 63.9082 3.09264   4
 -20  -4   0 30.2827 2.85744   2
  20  -4   0 35.8454 2.51646   4
  20  -4   0 29.9565 3.63094   3
 -20  -4   0 34.3426 3.99924   4
  20  -4   0 39.2410 4.21746   1
 -20  -4   0 27.9756 4.26028   1
 -20  -4   0 34.0150 4.06879   3
  20  -4   0 31.7820 2.47965   1
 -20  -4   0 32.5675 2.47877   1
  20   4   0 35.4810 4.39786   1
 -20   4   0 30.0423 3.03952   2
 -20   4   0 33.7413 2.40024   1
 -20   4   0 33.5082 4.62573   1
 -20   4   0 32.4047 2.32185   4
 -20   4   0 31.7269 2.31675   3
  20   4   0 34.6230 4.32170   4
  20   4   0 31.8021 2.55648   1
 -22  -4   0 94.6209 7.39127   1
 -22  -4   0 86.1023 6.76104   4
 -22  -4   0 97.8422 6.80740   3
  22  -4   0 86.8851 6.22698   3
 -22  -4   0 93.4908 4.79570   1
  22  -4   0 93.5708 4.50463   4
 -22  -4   0 92.9924 5.50186   2
  22  -4   0 96.4902 4.78308   1
  22   4   0 92.9296 4.72187   1
 -22   4   0 95.3873 4.51094   4
 -22   4   0 99.8653 4.62834   3
  22   4   0 90.6067 7.25063   4
 -22   4   0 95.9603 4.58255   1
  22   4   0 89.3797 7.86572   1
 -24  -4   0 34.1254 5.23700   1
 -24  -4   0 41.6247 5.05481   3
  24  -4   0 34.1414 3.33190   1
 -24  -4   0 37.8728 3.49567   2
 -24  -4   0 30.1378 4.82213   4
  24  -4   0 40.3989 3.19910   4
 -24   4   0 39.6547 3.14067   3
 -24   4   0 36.6475 3.17505   1
  24   4   0 29.7503 4.94054   4
 -24   4   0 35.3389 3.06795   4
  24   4   0 42.7842 5.29250   1
  -1  -5   0 61.5783 4.19945   1
  -1  -5   0 66.7420 3.30629   2
   1  -5   0 57.8500 3.72136   4
  -1  -5   0 59.7270 3.86612   4
   1  -5   0 61.1244 4.28106   1
   1  -5   0 59.8203 3.75021   4
  -1  -5   0 61.0663 4.20567   1
   1  -5   0 68.0366 3.35177   2
   1  -5   0 59.4837 4.22026   1
  -1  -5   0 60.6973 3.80776   4
   1   5   0 62.7155 3.84705   4
   1   5   0 63.7821 4.16998   1
  -1   5   0 60.8228 4.29162   1
   1   5   0 63.9468 3.29283   2
  -1   5   0 62.3576 3.82702   4
  -1   5   0 62.3032 3.78198   4
   1   5   0 55.3496 3.55135   4
  -1   5   0 65.3810 3.38791   2
  -1   5   0 58.2939 3.35047   3
   1   5   0 63.8069 4.28024   1
   1   5   0 60.2155 3.40390   3
  -1   5   0 61.3619 4.14030   1
  -3  -5   0 303.631 12.4518   1
  -3  -5   0 314.626 11.9943   4
   3  -5   0 312.764 11.9480   4
   3  -5   0 325.218 12.5182   1
  -3  -5   0 310.715 11.7641   4
  -3  -5   0 302.544 12.2864   1
   3  -5   0 305.365 12.6540   1
   3  -5   0 302.365 12.0551   4
  -3  -5   0 303.920 11.2855   2
   3  -5   0 313.185 11.1865   2
  -3   5   0 303.858 11.3548   2
  -3   5   0 312.478 11.7714   4
   3   5   0 303.709 11.7342   4
   3   5   0 302.417 11.2564   3
  -3   5   0 311.969 12.5245   1
   3   5   0 300.595 12.6850   1
   3   5   0 325.047 12.3927   1
   3   5   0 322.647 11.1631   2
  -3   5   0 306.563 12.6388   1
  -3   5   0 307.101 12.0218   4
   5  -5   0 62.9220 3.23390   2
  -5  -5   0 65.7903 4.36589   1
  -5  -5   0 59.7821 3.86636   4
   5  -5   0 57.6961 3.94969   1
  -5  -5   0 61.4599 3.70813   4
  -5  -5   0 61.9595 3.25292   2
   5  -5   0 65.8983 3.76725   4
  -5  -5   0 50.5064 3.60563   3
   5  -5   0 64.4117 3.95309   4
  -5  -5   0 59.3990 4.00167   1
   5  -5   0 55.3816 4.38848   1
  -5   5   0 62.7029 3.60606   4
  -5   5   0 59.8965 4.36904   1
   5   5   0 61.8379 4.39356   1
   5   5   0 63.5230 3.38718   3
  -5   5   0 60.3997 4.05975   1
   5   5   0 62.0369 3.57912   4
   5   5   0 61.6282 3.23358   2
  -5   5   0 66.0429 3.41326   2
   5   5   0 62.7919 3.94715   4
   5   5   0 61.9352 3.94921   1
  -5   5   0 59.5599 3.94285   4
   7  -5   0 251.036 8.99410   2
   7  -5   0 247.370 9.78277   4
   7  -5   0 232.235 10.7233   1
  -7  -5   0 243.517 10.1387   4
  -7  -5   0 244.435 10.1018   1
   7  -5   0 245.964 10.1796   1
  -7  -5   0 246.307 9.29493   2
  -7  -5   0 222.991 9.94608   3
  -7  -5   0 250.428 9.57616   4
  -7  -5   0 236.016 10.7424   1
   7  -5   0 243.312 10.1384   4
   7   5   0 245.929 10.0798   1
  -7   5   0 237.513 10.1783   4
  -7   5   0 255.327 10.4474   1
   7   5   0 227.702 10.7376   1
   7   5   0 245.651 9.49077   4
   7   5   0 257.666 9.00461   2
  -7   5   0 242.591 9.44740   2
  -7   5   0 251.912 9.47413   4
   7   5   0 248.433 10.1962   4
   7   5   0 250.922 9.26128   3
   9  -5   0 193.052 7.68949   4
   9  -5   0 185.738 6.94610   2
  -9  -5   0 179.375 7.26331   2
  -9  -5   0 172.978 8.18708   3
   9  -5   0 171.783 8.20236   4
   9  -5   0 171.985 8.86270   1
  -9  -5   0 179.373 7.39669   4
  -9  -5   0 173.123 8.20728   4
  -9  -5   0 190.427 8.87948   1
   9  -5   0 182.504 7.92253   1
  -9  -5   0 183.612 7.94099   1
  -9   5   0 191.506 8.05832   1
  -9   5   0 173.938 8.78517   1
   9   5   0 177.739 7.25226   4
   9   5   0 180.849 7.87363   1
  -9   5   0 181.573 8.22463   4
   9   5   0 184.789 8.32317   4
   9   5   0 185.833 7.10232   3
   9   5   0 183.562 6.89502   2
  -9   5   0 175.849 7.47574   2
   9   5   0 176.637 8.78022   1
  -9   5   0 181.091 7.22193   3
  -9   5   0 181.060 7.27519   4
  11  -5   0 47.8780 3.02408   4
 -11  -5   0 45.1294 4.07018   1
  11  -5   0 44.1335 4.00461   1
 -11  -5   0 47.2320 2.98767   2
 -11  -5   0 51.3614 3.33024   1
 -11  -5   0 44.8198 3.58434   4
  11  -5   0 43.4746 3.70577   4
  11  -5   0 48.9386 3.32312   1
 -11  -5   0 47.3666 2.93204   4
 -11  -5   0 43.7744 3.64314   3
 -11   5   0 47.7273 3.78779   4
  11   5   0 46.4125 2.76405   4
 -11   5   0 44.3694 2.70477   4
  11   5   0 42.7506 3.63503   4
  11   5   0 54.0009 4.53142   1
 -11   5   0 50.2828 2.78377   3
 -11   5   0 50.7681 3.36125   1
  11   5   0 50.6423 3.40188   1
 -11   5   0 48.6104 4.26462   1
  11   5   0 47.8653 2.59808   2
 -11   5   0 45.6945 3.13656   2
  11   5   0 48.7406 2.83859   3
  13  -5   0 189.125 7.83008   1
 -13  -5   0 191.855 9.62438   1
 -13  -5   0 192.495 7.78609   2
 -13  -5   0 164.644 9.56818   1
  13  -5   0 180.018 8.75782   4
 -13  -5   0 190.865 8.90071   4
 -13  -5   0 192.736 7.40680   4
 -13  -5   0 178.894 8.97060   3
  13  -5   0 189.138 7.48180   4
  13  -5   0 197.587 11.1651   1
 -13   5   0 182.879 9.39848   1
  13   5   0 194.014 7.20720   3
 -13   5   0 181.414 7.89984   2
 -13   5   0 190.759 7.03548   3
 -13   5   0 186.729 7.14869   4
  13   5   0 187.819 8.95781   4
  13   5   0 187.629 7.73618   1
  13   5   0 183.720 7.17668   4
 -13   5   0 173.153 8.71311   4
  13   5   0 182.641 9.65450   1
 -13   5   0 194.774 7.92716   1
 -15  -5   0 31.7941 3.89282   1
 -15  -5   0 35.1517 2.61678   1
  15  -5   0 38.2387 2.61068   4
 -15  -5   0 32.8798 2.80003   2
 -15  -5   0 30.8828 3.50307   3
  15  -5   0 40.3082 4.23016   1
 -15  -5   0 33.6266 3.74266   4
  15  -5   0 37.9157 2.75001   1
  15   5   0 35.9173 2.62979   1
  15   5   0 37.7609 4.59202   1
  15   5   0 30.7206 3.86926   4
 -15   5   0 36.6901 2.12990   3
 -15   5   0 34.7285 2.17067   4
 -15   5   0 36.6506 3.95351   1
 -15   5   0 34.9251 2.64203   1
 -15   5   0 38.4093 4.34523   4
  15   5   0 31.9805 2.67413   4
 -15   5   0 30.5694 2.95081   2
  17  -5   0 24.8641 3.30413   4
 -17  -5   0 20.1647 3.50430   1
 -17  -5   0 20.6060 2.58407   2
  17  -5   0 18.6296 1.86191   4
  17  -5   0 28.9828 3.82211   1
 -17  -5   0 20.8673 3.42550   3
 -17  -5   0 17.5521 1.74422   4
 -17  -5   0 17.4012 1.84607   1
 -17  -5   0 21.3333 3.44083   4
  17  -5   0 19.6233 2.08077   1
 -17   5   0 19.5289 1.81379   4
  17   5   0 17.8438 3.46054   1
  17   5   0 18.5989 1.98271   1
 -17   5   0 17.4224 1.52969   3
 -17   5   0 22.2857 3.33023   4
  17   5   0 19.3786 1.78088   4
 -17   5   0 18.0537 1.93614   1
 -17   5   0 23.2605 3.71940   1
  17   5   0 16.8320 2.11223   3
  17   5   0 16.9387 3.38233   4
  19  -5   0 40.8711 2.62060   4
 -19  -5   0 42.7585 5.07313   1
 -19  -5   0 41.3392 4.36165   4
 -19  -5   0 42.8534 2.89968   1
  19  -5   0 44.4782 3.07428   1
 -19  -5   0 37.3853 3.33691   2
 -19  -5   0 40.7859 4.51640   3
 -19   5   0 43.3369 2.36821   3
 -19   5   0 43.6195 2.49334   4
  19   5   0 39.4836 5.02273   1
  19   5   0 47.2112 5.00722   4
  19   5   0 39.1708 3.11915   1
 -19   5   0 41.1922 3.50163   2
 -19   5   0 39.6397 2.69140   1
  21  -5   0 24.8601 2.39611   4
 -21  -5   0 22.9903 3.76159   4
 -21  -5   0 24.0771 2.81036   2
 -21  -5   0 20.3408 3.80206   3
 -21  -5   0 23.1178 4.00606   1
  21  -5   0 23.6120 2.30947   1
  21   5   0 19.5610 2.19222   1
  21   5   0 18.8031 3.84191   1
  21   5   0 19.8174 3.80103   4
 -21   5   0 25.6434 2.21876   4
 -21   5   0 22.7035 2.17599   1
 -21   5   0 25.3192 2.11134   3
 -23  -5   0 61.4733 5.77157   4
  23  -5   0 54.9706 3.38213   4
 -23  -5   0 57.0242 5.94719   3
 -23  -5   0 48.8749 6.10547   1
  23  -5   0 48.8318 3.50531   1
 -23  -5   0 56.0165 4.24834   2
  23   5   0 58.8654 6.09501   1
 -23   5   0 61.0777 3.54967   3
  23   5   0 52.8809 6.45484   4
 -23   5   0 56.6594 3.54136   4
 -23   5   0 58.1209 3.49402   1
   0  -6   0 1595.54 54.9998   1
   0  -6   0 1603.84 54.1558   4
   0  -6   0 1653.65 53.2423   2
   0  -6   0 1669.03 54.3423   4
   0  -6   0 1663.86 55.1602   1
   0   6   0 1656.60 55.0698   1
   0   6   0 1583.97 53.9978   4
   0   6   0 1550.71 59.4182   1
   0   6   0 1694.66 53.1946   2
   0   6   0 1620.57 53.4462   3
   0   6   0 1650.32 54.1469   4
  -2  -6   0 21.5622 2.49716   4
  -2  -6   0 20.3394 2.69342   1
   2  -6   0 21.2111 2.34673   4
   2  -6   0 22.1345 3.21417   1
   2  -6   0 20.0771 2.38721   4
  -2  -6   0 20.2360 2.64056   1
  -2  -6   0 19.9008 2.70035   4
   2  -6   0 21.6756 2.05929   2
  -2  -6   0 19.4084 2.03883   2
  -2   6   0 18.9627 2.14414   2
   2   6   0 22.4551 3.80040   1
   2   6   0 24.4120 2.43566   4
  -2   6   0 20.5775 2.54813   4
   2   6   0 19.4940 2.06825   2
   2   6   0 21.7687 2.44028   4
   2   6   0 21.2987 2.25992   3
  -2   6   0 22.9149 3.12836   1
  -2   6   0 23.8487 2.36087   4
   2   6   0 21.9666 2.63659   1
  -2   6   0 19.4817 2.20062   3
   4  -6   0 1.83438 1.30638   4
  -4  -6   0 0.95833 1.23656   4
   4  -6   0 2.16787 1.54930   1
  -4  -6   0 -0.2422 0.82603   4
  -4  -6   0 2.76664 1.11685   2
   4  -6   0 1.66651 1.28832   1
   4  -6   0 4.65486 1.61579   4
  -4  -6   0 2.74982 1.59773   1
  -4  -6   0 0.56630 1.35717   1
   4  -6   0 1.64784 0.90193   2
   4   6   0 2.29952 1.08844   2
  -4   6   0 2.90269 1.39988   1
  -4   6   0 -0.2197 0.97746   1
  -4   6   0 2.19392 1.02228   4
  -4   6   0 2.98868 1.41166   4
   4   6   0 1.33557 1.50271   1
   4   6   0 2.48479 1.17050   3
  -4   6   0 3.04288 1.18335   2
   4   6   0 2.04279 1.34482   1
   4   6   0 2.95310 1.32391   4
   6  -6   0 7.54842 1.45127   2
  -6  -6   0 9.23546 1.87270   4
   6  -6   0 8.33394 2.18188   4
  -6  -6   0 10.3766 2.44857   1
  -6  -6   0 10.4135 2.23546   4
   6  -6   0 10.1306 2.27721   1
  -6  -6   0 9.06596 1.64664   2
  -6  -6   0 6.97176 1.92627   1
   6  -6   0 5.44895 2.09818   1
   6  -6   0 9.23440 2.05380   4
  -6   6   0 8.37564 2.34227   1
  -6   6   0 4.94571 1.49985   2
   6   6   0 5.97813 1.93500   4
   6   6   0 5.32077 1.74398   1
   6   6   0 9.21134 1.75563   4
   6   6   0 7.27811 2.23948   1
  -6   6   0 8.65866 1.72359   4
  -6   6   0 8.25108 2.04903   4
  -6   6   0 7.95151 2.17753   1
   6   6   0 8.49444 1.48008   2
   6   6   0 9.00782 1.69751   3
   8  -6   0 433.660 14.3771   2
   8  -6   0 410.145 15.9771   4
   8  -6   0 407.298 15.8711   1
  -8  -6   0 418.369 15.8272   1
  -8  -6   0 409.923 15.9317   4
   8  -6   0 407.571 15.2990   4
  -8  -6   0 409.910 15.1512   4
  -8  -6   0 393.995 16.6314   1
  -8  -6   0 403.247 14.7447   2
   8  -6   0 401.014 16.8164   1
  -8  -6   0 380.848 15.6516   3
   8   6   0 384.917 16.7278   1
  -8   6   0 399.111 15.9299   4
  -8   6   0 424.151 15.9922   1
  -8   6   0 419.781 17.1356   1
   8   6   0 424.648 14.3530   2
   8   6   0 421.025 15.9424   4
   8   6   0 406.371 14.8787   4
  -8   6   0 399.911 15.0590   2
  -8   6   0 380.432 14.7685   3
   8   6   0 402.007 16.7812   1
   8   6   0 410.616 14.5584   3
  -8   6   0 406.198 14.9395   4
 -10  -6   0 73.7882 4.04166   2
 -10  -6   0 58.5090 4.54668   4
  10  -6   0 65.6356 4.16496   4
 -10  -6   0 58.5652 5.03115   1
  10  -6   0 57.4269 4.62506   4
 -10  -6   0 67.3316 4.02271   4
  10  -6   0 70.6045 3.56257   2
 -10  -6   0 68.1470 4.36940   1
  10  -6   0 67.0257 4.37069   1
  10  -6   0 71.2638 5.28902   1
 -10  -6   0 60.3579 4.52241   3
 -10   6   0 63.8833 4.33122   1
 -10   6   0 62.8687 3.75914   4
  10   6   0 68.8788 3.89087   4
  10   6   0 66.3956 3.46875   2
 -10   6   0 71.3671 4.75864   4
 -10   6   0 68.5044 3.73371   3
  10   6   0 65.3089 4.34620   1
 -10   6   0 59.7019 3.96859   2
  10   6   0 63.8626 4.81157   4
  10   6   0 63.8944 5.38420   1
  10   6   0 67.6347 3.69357   3
 -12  -6   0 137.852 8.35795   1
  12  -6   0 145.764 6.95505   1
 -12  -6   0 135.313 6.33554   4
 -12  -6   0 144.103 6.59623   2
 -12  -6   0 145.455 6.97570   1
  12  -6   0 137.347 8.74894   1
  12  -6   0 128.523 7.38381   4
  12   6   0 146.208 7.82908   4
  12   6   0 144.557 6.17748   4
  12   6   0 140.197 5.84918   2
 -12   6   0 146.943 6.91924   1
  12   6   0 146.241 6.88124   1
 -12   6   0 131.977 6.67009   2
 -12   6   0 146.223 6.00065   3
 -12   6   0 148.939 6.06635   4
  12   6   0 126.715 8.20433   1
 -12   6   0 141.834 7.71053   4
 -12   6   0 135.793 8.23388   1
  12   6   0 145.850 6.02220   3
 -14  -6   0 142.215 6.62817   2
 -14  -6   0 125.727 7.82846   3
  14  -6   0 141.866 7.83917   4
  14  -6   0 141.272 6.72007   1
 -14  -6   0 137.640 6.11902   4
 -14  -6   0 145.142 8.60772   1
  14  -6   0 123.325 8.30108   1
 -14  -6   0 138.938 7.90576   4
  14  -6   0 137.836 6.14537   4
 -14  -6   0 141.706 6.63945   1
  14   6   0 138.601 8.66507   1
  14   6   0 142.785 5.98778   3
 -14   6   0 141.056 8.51405   1
 -14   6   0 146.228 5.65020   3
 -14   6   0 120.398 8.55801   4
 -14   6   0 142.844 5.81242   4
  14   6   0 136.265 6.04374   4
  14   6   0 145.266 8.15837   4
  14   6   0 144.982 6.65849   1
 -14   6   0 127.055 6.67324   2
 -14   6   0 144.805 6.72620   1
 -16  -6   0 142.854 6.35234   1
  16  -6   0 138.405 6.35226   1
 -16  -6   0 129.701 8.11635   3
  16  -6   0 143.907 6.11673   4
 -16  -6   0 133.868 6.71973   2
 -16  -6   0 146.595 8.26220   4
 -16  -6   0 129.730 8.68654   1
  16  -6   0 144.652 8.86007   1
 -16   6   0 139.390 6.37621   1
  16   6   0 133.387 6.26767   1
 -16   6   0 146.551 5.49093   3
 -16   6   0 131.897 8.72660   1
 -16   6   0 130.382 6.93124   2
 -16   6   0 150.517 8.22171   4
  16   6   0 138.953 8.98077   1
  16   6   0 142.147 8.37049   4
  16   6   0 137.961 5.82073   4
 -16   6   0 138.843 5.69421   4
  18  -6   0 67.6235 3.58172   4
  18  -6   0 68.7696 3.92978   1
 -18  -6   0 64.9739 3.74593   1
  18  -6   0 77.3758 6.28577   1
 -18  -6   0 54.6675 5.55109   3
 -18  -6   0 61.4091 6.06400   1
 -18  -6   0 57.8295 5.62860   4
 -18   6   0 61.6033 3.34422   4
  18   6   0 67.7810 5.90294   4
  18   6   0 70.3546 6.68474   1
 -18   6   0 63.6680 3.12382   3
 -18   6   0 72.0644 6.97000   1
 -18   6   0 70.4831 3.86616   1
  20  -6   0 23.3510 2.18768   4
 -20  -6   0 21.8806 2.88192   2
 -20  -6   0 26.3774 4.84865   1
  20  -6   0 23.0858 2.61084   1
 -20  -6   0 25.2519 4.14622   4
 -20  -6   0 22.8121 4.62210   3
  20   6   0 21.5266 4.76580   1
  20   6   0 16.7984 3.92144   4
  20   6   0 20.8122 2.54222   1
 -20   6   0 22.9698 2.44840   1
 -20   6   0 23.7601 1.80811   3
 -20   6   0 22.2920 2.11126   4
  22  -6   0 77.0357 4.09867   4
 -22  -6   0 71.3312 6.98717   3
  22  -6   0 73.1814 4.20579   1
 -22  -6   0 71.0823 5.05527   2
 -22  -6   0 63.3456 7.07834   1
 -22  -6   0 69.5300 6.68700   4
  22   6   0 85.9293 7.42788   1
 -22   6   0 74.8843 3.77251   3
 -22   6   0 78.7573 3.96799   4
  22   6   0 77.2277 7.08878   4
 -22   6   0 77.2518 4.10350   1
   1  -7   0 -1.1300 1.26756   1
   1  -7   0 -0.5996 1.21004   1
  -1  -7   0 -0.6143 1.33058   1
   1  -7   0 1.82757 1.13788   2
  -1  -7   0 0.37674 1.31364   1
   1  -7   0 -0.8636 1.05775   4
  -1  -7   0 0.18408 0.81270   2
   1  -7   0 1.02736 1.42041   4
  -1  -7   0 -0.4587 1.01665   4
  -1  -7   0 1.96812 1.47876   4
   1   7   0 0.36358 1.08325   3
  -1   7   0 -1.0778 1.06507   1
  -1   7   0 -0.7734 0.87396   2
   1   7   0 1.09787 0.88755   2
   1   7   0 -0.2274 1.41449   4
  -1   7   0 1.20133 1.32521   4
   1   7   0 -0.5729 1.16884   1
  -1   7   0 0.81635 0.95900   3
   1   7   0 -1.3968 1.09865   4
  -1   7   0 0.36788 1.18782   4
   3  -7   0 2.95158 1.20087   2
  -3  -7   0 3.02238 1.56848   4
  -3  -7   0 4.49615 1.90663   4
   3  -7   0 4.66429 1.77246   1
  -3  -7   0 4.36572 1.40984   2
   3  -7   0 3.31954 1.73076   1
   3  -7   0 6.97993 1.87512   4
  -3  -7   0 4.23665 1.96514   1
  -3  -7   0 5.69306 2.00410   1
   3  -7   0 3.50710 1.44562   4
  -3   7   0 5.34333 1.43983   3
   3   7   0 3.78667 2.07188   1
   3   7   0 2.43599 1.44434   4
  -3   7   0 4.17944 1.82124   4
  -3   7   0 3.76843 1.96107   1
  -3   7   0 5.42184 1.99707   1
   3   7   0 5.36575 1.76219   1
  -3   7   0 6.25934 1.43914   2
   3   7   0 4.49164 1.23932   2
  -3   7   0 3.93370 1.49546   4
   3   7   0 4.63977 1.69370   4
   3   7   0 5.15138 1.45495   3
   5  -7   0 64.2080 5.53183   1
   5  -7   0 74.0144 4.85000   4
  -5  -7   0 68.2571 4.85992   4
  -5  -7   0 66.7017 5.05340   1
  -5  -7   0 68.9084 4.14820   2
   5  -7   0 66.2685 4.85480   4
  -5  -7   0 69.7836 4.55347   4
   5  -7   0 66.9665 4.98251   1
  -5  -7   0 71.6899 5.58477   1
   5  -7   0 69.4664 3.95133   2
   5   7   0 67.3218 4.96242   1
  -5   7   0 66.0137 4.33615   4
   5   7   0 72.8469 5.48192   1
   5   7   0 74.6715 4.61085   4
   5   7   0 66.3508 4.11770   3
  -5   7   0 69.7148 5.33694   1
  -5   7   0 66.7538 4.97889   4
  -5   7   0 64.2514 5.45590   1
  -5   7   0 69.5019 4.23228   2
   5   7   0 74.0909 4.12699   2
   7  -7   0 1639.26 57.3449   4
   7  -7   0 1735.55 54.5612   2
  -7  -7   0 1676.96 56.4804   4
  -7  -7   0 1657.42 57.3152   4
   7  -7   0 1738.12 55.7336   4
  -7  -7   0 1669.52 55.8080   2
  -7  -7   0 1663.34 58.4417   1
   7  -7   0 1727.63 57.5925   1
  -7  -7   0 1722.51 57.4224   1
   7  -7   0 1652.75 58.5218   1
   7   7   0 1755.90 57.3545   1
   7   7   0 1752.68 55.5315   2
  -7   7   0 1694.38 58.6810   1
   7   7   0 1710.70 55.6454   3
   7   7   0 1645.99 58.4552   1
  -7   7   0 1652.56 57.3626   4
   7   7   0 1690.80 57.3299   4
  -7   7   0 1664.00 56.2240   2
   7   7   0 1745.08 56.2793   4
  -7   7   0 1748.66 57.7359   1
  -7   7   0 1722.70 56.3491   4
  -9  -7   0 37.2818 3.12876   2
   9  -7   0 39.2384 4.07684   4
  -9  -7   0 39.5560 3.33299   4
   9  -7   0 38.9068 3.61760   4
   9  -7   0 40.8587 3.79900   1
   9  -7   0 41.3056 2.81452   2
  -9  -7   0 33.0498 3.75415   3
   9  -7   0 43.2561 5.95705   1
  -9  -7   0 35.4441 4.52105   1
  -9  -7   0 36.7537 3.92502   4
  -9  -7   0 47.6830 6.90871   1
   9   7   0 40.1452 2.89073   2
  -9   7   0 34.1193 3.88632   4
   9   7   0 35.6801 3.04103   3
  -9   7   0 36.7325 4.45025   1
  -9   7   0 43.4123 3.32030   4
   9   7   0 36.4082 3.61117   1
  -9   7   0 46.7845 3.88023   1
   9   7   0 38.1746 3.09419   4
   9   7   0 45.6496 4.79118   1
  -9   7   0 39.0618 3.29297   2
   9   7   0 40.4494 3.89456   4
  -9   7   0 36.5647 2.98328   3
 -11  -7   0 211.607 9.61477   1
 -11  -7   0 205.794 8.81230   2
  11  -7   0 210.681 9.39933   1
 -11  -7   0 187.968 9.97125   3
  11  -7   0 205.938 8.97630   4
  11  -7   0 192.120 10.6551   1
 -11  -7   0 207.720 10.2512   4
  11  -7   0 213.449 8.09207   2
 -11  -7   0 210.883 11.1580   1
  11   7   0 199.918 9.39739   1
  11   7   0 197.790 8.59117   4
  11   7   0 199.783 9.00491   3
  11   7   0 199.649 10.1355   4
 -11   7   0 202.986 8.34278   3
 -11   7   0 199.654 8.90656   2
 -11   7   0 188.314 9.88868   4
 -11   7   0 214.888 8.60591   4
 -11   7   0 199.809 9.39096   1
 -11   7   0 210.712 11.0418   1
  11   7   0 200.769 8.16243   2
  11   7   0 195.130 11.0152   1
  13  -7   0 150.068 7.33957   1
 -13  -7   0 154.735 7.45477   1
  13  -7   0 146.222 8.43135   4
 -13  -7   0 151.087 9.12265   1
 -13  -7   0 145.785 7.04048   2
  13  -7   0 138.679 8.86537   1
 -13  -7   0 131.288 8.29859   3
 -13  -7   0 144.663 8.47444   4
 -13  -7   0 149.354 6.79515   4
  13  -7   0 151.364 6.88968   4
 -13   7   0 138.723 8.08240   4
  13   7   0 145.059 6.56596   4
  13   7   0 151.076 8.56183   4
 -13   7   0 150.057 7.38266   1
 -13   7   0 151.154 6.47914   4
 -13   7   0 154.454 7.41674   2
  13   7   0 151.274 7.41894   1
 -13   7   0 150.480 6.28664   3
  13   7   0 145.971 6.27280   2
  13   7   0 145.290 9.32284   1
  13   7   0 145.226 6.29514   3
 -15  -7   0 138.904 8.49324   4
  15  -7   0 138.864 6.40403   4
  15  -7   0 144.489 8.96798   1
 -15  -7   0 134.934 8.63630   3
  15  -7   0 137.953 8.13047   1
 -15  -7   0 140.886 6.83293   1
 -15   7   0 145.760 7.05225   1
 -15   7   0 139.205 5.72865   3
  15   7   0 138.021 6.80633   1
 -15   7   0 136.628 5.98467   4
  15   7   0 136.990 9.50856   1
 -15   7   0 135.408 7.20086   2
  15   7   0 139.165 8.51019   4
  17  -7   0 6.00832 1.77415   4
 -17  -7   0 6.50590 2.95554   1
 -17  -7   0 9.86029 1.95753   1
 -17  -7   0 10.5569 2.13701   2
  17  -7   0 14.2570 3.26048   1
  17  -7   0 9.09537 2.01932   1
 -17  -7   0 5.28187 2.39393   3
 -17  -7   0 8.27631 2.47043   4
 -17   7   0 9.08127 1.82949   1
 -17   7   0 7.73134 1.24633   3
  17   7   0 7.03685 2.75928   4
 -17   7   0 7.44690 1.47238   4
  17   7   0 6.80857 2.00637   1
  17   7   0 7.31592 3.08424   1
  19  -7   0 37.5371 3.23698   1
 -19  -7   0 37.2169 3.73851   2
 -19  -7   0 34.0672 5.09619   1
 -19  -7   0 33.1317 2.99428   1
 -19   7   0 37.4477 3.15431   1
 -19   7   0 37.4551 2.30200   3
  19   7   0 26.2137 4.73502   4
 -19   7   0 36.7041 2.62679   4
  19   7   0 31.7460 5.44282   1
  21  -7   0 14.4445 2.05579   4
 -21  -7   0 19.3186 4.03077   3
 -21  -7   0 12.1969 3.85629   1
 -21  -7   0 16.9530 2.84729   2
  21  -7   0 12.7583 2.01086   1
 -21  -7   0 14.1239 3.79412   4
  21   7   0 21.0946 5.09566   1
 -21   7   0 16.3614 1.94076   4
 -21   7   0 18.5733 1.98815   3
  21   7   0 15.1744 4.08576   4
 -21   7   0 15.5321 2.17014   1
   0  -8   0 14.1161 2.93270   1
   0  -8   0 14.8780 2.98002   1
   0  -8   0 18.6404 3.12654   4
   0  -8   0 14.8480 2.09575   2
   0  -8   0 13.5111 2.62373   4
   0   8   0 16.3159 2.76135   4
   0   8   0 16.7569 2.88515   4
   0   8   0 12.8532 2.77758   1
   0   8   0 14.9839 2.30662   3
   0   8   0 16.0205 2.27998   2
   0   8   0 16.2035 3.19157   1
  -2  -8   0 29.8577 3.73065   1
   2  -8   0 28.8349 3.56355   4
  -2  -8   0 29.6978 2.72835   2
   2  -8   0 27.3471 3.73365   1
   2  -8   0 28.1475 2.62962   2
   2  -8   0 28.3192 3.23567   4
  -2  -8   0 33.5102 4.15209   1
  -2  -8   0 26.3910 3.73261   4
  -2  -8   0 27.6532 3.17008   4
   2   8   0 36.7705 3.92834   1
   2   8   0 31.1510 3.60680   4
  -2   8   0 32.9381 3.86915   1
   2   8   0 34.5530 2.89685   2
   2   8   0 28.1632 2.90993   3
  -2   8   0 27.8651 3.47058   4
   2   8   0 32.6433 3.50835   4
   2   8   0 31.8917 4.42578   1
  -2   8   0 30.1693 3.00263   2
  -2   8   0 30.0922 3.28908   4
  -2   8   0 25.5543 3.11797   3
  -2   8   0 31.5234 4.08004   1
   4  -8   0 1.24868 1.75950   1
  -4  -8   0 3.35169 1.85611   4
   4  -8   0 2.78796 1.37660   2
  -4  -8   0 2.19152 1.89401   1
  -4  -8   0 -0.2630 1.52563   4
   4  -8   0 1.07462 1.69855   4
   4  -8   0 0.89298 1.41609   4
  -4  -8   0 2.46620 1.42749   2
  -4  -8   0 1.30184 1.73887   1
   4  -8   0 1.73101 2.03076   1
  -4   8   0 0.80212 1.10970   2
  -4   8   0 3.46747 1.77564   4
  -4   8   0 -0.6024 1.54700   1
   4   8   0 1.48764 1.33720   4
  -4   8   0 3.55988 1.45306   3
   4   8   0 2.11011 1.55701   4
   4   8   0 0.08115 1.78632   1
  -4   8   0 3.99803 1.96150   4
  -4   8   0 0.73864 1.65795   1
   4   8   0 2.69076 1.42079   3
   4   8   0 1.77564 1.24647   2
   4   8   0 1.47480 1.62890   1
  -6  -8   0 19.7608 3.51354   1
   6  -8   0 22.7318 3.13424   4
  -6  -8   0 22.3612 3.62928   1
  -6  -8   0 22.4842 3.18549   4
   6  -8   0 21.3328 4.57024   1
   6  -8   0 25.7364 3.61335   4
   6  -8   0 19.8150 2.41920   2
  -6  -8   0 19.5412 3.49146   4
   6  -8   0 22.4588 3.60309   1
  -6  -8   0 17.3393 2.39882   2
  -6   8   0 19.8172 2.89842   4
   6   8   0 16.7956 2.22497   2
  -6   8   0 19.1505 2.65000   2
   6   8   0 20.0289 3.31670   1
  -6   8   0 23.9397 3.61355   4
  -6   8   0 22.3810 3.60199   1
  -6   8   0 24.3822 3.72916   1
   6   8   0 23.5064 3.10450   4
   6   8   0 21.4669 3.90909   1
   6   8   0 19.1531 2.75760   4
   6   8   0 19.8759 2.61433   3
  -8  -8   0 6.75493 1.99338   1
  -8  -8   0 5.48681 2.26762   1
  -8  -8   0 3.41318 2.11646   4
   8  -8   0 6.55834 1.99272   4
   8  -8   0 6.84385 2.47695   4
   8  -8   0 2.97044 2.09643   1
   8  -8   0 7.48949 2.35862   1
   8  -8   0 5.72395 1.45244   2
  -8  -8   0 4.63192 1.92573   4
  -8  -8   0 4.53259 1.65913   2
   8   8   0 4.50755 1.79905   1
  -8   8   0 5.53281 2.26756   1
   8   8   0 4.72880 2.27774   1
   8   8   0 3.56915 1.95369   4
  -8   8   0 4.87396 2.08245   1
   8   8   0 5.71276 1.58962   2
  -8   8   0 4.18765 1.51229   3
  -8   8   0 9.23594 2.53711   4
   8   8   0 5.35243 1.49586   3
   8   8   0 5.10362 1.83231   4
  -8   8   0 4.21405 1.80635   4
  10  -8   0 165.635 10.0789   1
  10  -8   0 171.413 8.17352   4
 -10  -8   0 154.706 9.03115   4
  10  -8   0 177.155 8.77754   1
 -10  -8   0 170.766 8.07464   2
  10  -8   0 171.410 7.20853   2
 -10  -8   0 170.566 8.77967   1
  10  -8   0 149.431 8.82028   4
 -10  -8   0 160.008 8.10044   4
 -10  -8   0 166.274 10.1403   1
 -10   8   0 172.945 7.58049   4
 -10   8   0 153.512 8.84941   4
 -10   8   0 172.666 8.75847   1
  10   8   0 174.916 9.24718   4
  10   8   0 169.158 7.44902   3
 -10   8   0 154.414 9.84644   1
  10   8   0 174.618 7.36617   2
  10   8   0 161.581 10.1537   1
 -10   8   0 167.614 7.60502   3
  10   8   0 171.819 7.83592   4
  10   8   0 171.106 8.93380   1
 -10   8   0 166.902 8.11704   2
  12  -8   0 5.93280 1.42635   2
 -12  -8   0 9.07200 2.25242   1
 -12  -8   0 6.44976 2.49164   4
  12  -8   0 6.59715 2.73981   1
 -12  -8   0 4.58974 2.79753   1
  12  -8   0 7.33141 1.97185   4
 -12  -8   0 5.18947 2.14786   3
 -12  -8   0 5.25495 1.79656   2
  12   8   0 4.26772 1.56904   2
 -12   8   0 5.48037 1.48842   3
  12   8   0 4.93636 2.62291   1
 -12   8   0 8.50903 2.19934   1
  12   8   0 5.31044 1.46470   4
  12   8   0 4.71720 2.32597   1
 -12   8   0 7.07330 2.10378   4
 -12   8   0 4.19057 1.87491   2
 -12   8   0 3.81378 2.05734   1
  12   8   0 6.74888 2.03393   3
 -12   8   0 5.85076 1.66045   4
  12   8   0 5.49152 2.31083   4
  14  -8   0 7.79304 2.24052   1
  14  -8   0 0.34296 1.91583   1
 -14  -8   0 0.40932 1.81455   1
 -14  -8   0 2.44484 1.45493   2
  14  -8   0 1.04574 1.32300   4
 -14  -8   0 2.23388 2.09799   3
 -14  -8   0 3.00805 1.79440   4
 -14  -8   0 1.35718 1.58746   1
 -14   8   0 1.09434 1.34574   4
 -14   8   0 1.27244 1.72861   1
 -14   8   0 -0.2608 1.54975   1
  14   8   0 3.65082 2.05923   4
  14   8   0 2.81076 2.27632   1
 -14   8   0 2.02317 1.11588   3
  16  -8   0 3.62256 1.73972   1
 -16  -8   0 4.76986 2.60002   3
  16  -8   0 4.19888 1.80279   4
 -16  -8   0 0.27153 1.77590   4
 -16  -8   0 3.31030 2.33773   1
 -16  -8   0 0.73659 1.46185   1
 -16  -8   0 2.23024 1.57785   2
 -16   8   0 4.72829 1.76554   1
 -16   8   0 -2.7443 2.40727   1
  16   8   0 3.68280 2.60469   4
  16   8   0 2.12362 1.79935   1
 -16   8   0 4.31599 1.46013   4
 -16   8   0 2.97868 1.11193   3
  18  -8   0 45.7313 3.29137   4
 -18  -8   0 42.7918 5.64791   1
 -18  -8   0 56.0189 5.78763   4
 -18  -8   0 44.7453 4.04736   2
 -18  -8   0 40.8455 5.46502   3
  18  -8   0 41.8208 3.50845   1
 -18  -8   0 44.1424 3.65240   1
 -18   8   0 42.6880 3.53380   1
 -18   8   0 42.5190 2.61170   3
  18   8   0 49.1204 6.29641   1
   1  -9   0 3.22129 1.72160   2
   1  -9   0 3.06519 2.07554   1
  -1  -9   0 3.21931 2.46795   1
   1  -9   0 1.82473 1.71460   4
   1  -9   0 3.44745 1.91926   4
  -1  -9   0 4.31534 2.44034   1
  -1  -9   0 3.87777 2.09552   4
  -1  -9   0 3.41003 1.40735   2
  -1  -9   0 3.56605 1.87147   4
  -1   9   0 4.19305 1.89881   4
   1   9   0 2.14994 2.16902   4
  -1   9   0 1.03416 1.68423   1
  -1   9   0 5.20574 1.96541   2
   1   9   0 1.99758 2.22300   1
  -1   9   0 6.72231 1.70186   3
   1   9   0 4.49851 1.58082   3
   1   9   0 2.74868 2.14917   1
  -1   9   0 6.24759 2.21012   1
  -3  -9   0 103.665 6.63132   4
   3  -9   0 111.244 5.86327   2
   3  -9   0 108.249 7.48530   1
  -3  -9   0 118.270 7.34677   4
   3  -9   0 105.096 7.75697   1
  -3  -9   0 125.538 8.53377   1
  -3  -9   0 115.911 7.80864   1
   3  -9   0 114.453 7.18774   4
   3  -9   0 109.386 7.01857   4
  -3  -9   0 108.757 6.06757   2
  -3   9   0 109.698 6.31026   2
   3   9   0 125.000 7.07374   2
  -3   9   0 96.2131 7.76254   4
   3   9   0 112.623 7.97375   4
   3   9   0 104.586 7.36967   1
  -3   9   0 124.416 7.93155   1
  -3   9   0 111.130 6.12453   3
  -3   9   0 124.733 8.08122   1
   3   9   0 112.296 8.17442   1
   3   9   0 118.474 6.15579   3
  -3   9   0 104.929 6.63573   4
   3   9   0 111.583 7.18712   4
   5  -9   0 132.876 8.18666   4
  -5  -9   0 140.421 9.29984   1
  -5  -9   0 139.547 8.47752   1
  -5  -9   0 139.883 7.88821   4
   5  -9   0 145.580 8.70557   1
   5  -9   0 148.236 6.81897   2
  -5  -9   0 138.104 7.02412   2
  -5  -9   0 133.317 8.40183   4
   5  -9   0 146.658 7.88022   4
   5  -9   0 140.480 9.13260   1
  -5   9   0 138.617 7.35722   2
  -5   9   0 150.080 7.48836   4
   5   9   0 138.049 6.81112   3
   5   9   0 149.952 9.33315   1
   5   9   0 129.643 8.08967   4
  -5   9   0 151.188 8.91341   1
  -5   9   0 144.199 8.09044   4
  -5   9   0 130.752 8.80782   1
  -5   9   0 135.578 7.14552   3
   5   9   0 145.820 8.54507   1
   5   9   0 139.376 7.49071   4
  -7  -9   0 205.178 10.4885   1
   7  -9   0 196.359 8.34017   2
  -7  -9   0 187.063 8.83398   2
  -7  -9   0 184.252 11.1362   1
  -7  -9   0 181.317 10.1375   4
   7  -9   0 187.687 10.1501   1
   7  -9   0 182.202 10.9027   1
  -7  -9   0 191.425 9.40586   4
   7  -9   0 192.899 9.48200   4
  -7   9   0 183.810 10.9270   1
  -7   9   0 193.829 8.97285   4
  -7   9   0 192.480 8.96283   2
   7   9   0 195.404 11.2648   1
   7   9   0 190.206 10.2714   1
   7   9   0 190.947 8.53853   3
   7   9   0 195.748 9.11937   4
  -7   9   0 187.084 9.99703   4
  -7   9   0 196.156 10.2830   1
   7   9   0 182.651 10.0821   4
   9  -9   0 170.073 8.58155   4
   9  -9   0 170.705 9.62299   1
  -9  -9   0 173.495 8.25328   2
   9  -9   0 174.728 10.4698   1
  -9  -9   0 180.836 9.57735   1
  -9  -9   0 170.078 9.71881   4
   9  -9   0 166.611 7.59330   2
  -9   9   0 161.157 8.02393   3
  -9   9   0 182.410 10.7580   4
  -9   9   0 175.657 9.44871   1
   9   9   0 169.701 9.32422   1
  -9   9   0 165.776 8.13906   4
   9   9   0 178.915 7.82912   3
   9   9   0 165.713 10.9293   1
  -9   9   0 162.608 10.4715   1
   9   9   0 195.755 9.58820   4
   9   9   0 171.759 7.76409   2
 -11  -9   0 6.40059 2.70902   4
 -11  -9   0 6.86796 2.33994   1
  11  -9   0 4.75238 1.45509   2
 -11  -9   0 9.70275 2.22274   2
  11  -9   0 14.3813 3.20679   1
  11  -9   0 8.32709 2.49881   1
  11  -9   0 7.80570 2.15299   4
 -11  -9   0 5.93845 2.74625   1
 -11   9   0 5.62437 1.73032   3
  11   9   0 5.06024 2.28036   4
 -11   9   0 8.20923 2.09413   4
  11   9   0 7.34355 2.77090   1
 -11   9   0 7.53533 2.29339   1
 -11   9   0 7.61901 3.02963   1
  11   9   0 6.03608 1.70318   2
 -13  -9   0 -0.3744 1.33655   1
 -13  -9   0 2.76100 2.68647   1
 -13  -9   0 4.07491 1.64212   2
 -13  -9   0 -0.7763 1.78806   4
  13  -9   0 1.61760 2.05241   1
  13  -9   0 2.22430 1.80505   4
 -13   9   0 0.22002 2.04985   1
  13   9   0 2.78178 2.05859   1
  13   9   0 1.68990 2.03420   4
  13   9   0 -3.4651 1.42099   1
 -13   9   0 0.82190 1.16155   3
 -13   9   0 -5.1483 1.96623   1
  13   9   0 -1.1802 1.34060   2
 -13   9   0 1.29668 1.16077   4
 -15  -9   0 20.9836 4.37586   1
 -15  -9   0 19.6542 2.77649   2
  15  -9   0 23.7058 3.39886   1
 -15   9   0 18.3456 2.40506   4
  15   9   0 17.2259 4.38124   1
 -15   9   0 22.6910 3.18593   1
 -15   9   0 18.4264 2.14557   3
  15   9   0 14.6073 3.75217   4
 -17  -9   0 92.7358 8.18444   1
 -17  -9   0 92.6892 5.68051   1
  17  -9   0 94.8097 5.76815   1
  17  -9   0 91.6401 5.33862   4
 -17  -9   0 79.5461 5.81386   2
 -17  -9   0 91.7717 7.50384   4
 -17   9   0 91.1390 4.83991   4
  17   9   0 92.0787 8.48266   1
 -17   9   0 90.1825 4.12255   3
 -17   9   0 90.0676 5.71822   1
  17   9   0 94.0921 7.62194   4
   0 -10   0 8.19053 2.08675   2
   0 -10   0 9.90569 2.95240   1
   0 -10   0 11.8317 2.89568   4
   0  10   0 8.20318 2.69825   1
   0  10   0 7.36390 2.76409   1
   0  10   0 12.2183 2.11449   3
   0  10   0 9.35246 2.28471   4
   0  10   0 11.1102 2.96471   4
  -2 -10   0 2.05011 1.45055   2
  -2 -10   0 3.69044 2.29775   1
   2 -10   0 2.30681 2.50440   1
   2 -10   0 2.63830 1.69401   2
   2 -10   0 2.56222 1.78545   4
   2 -10   0 1.04272 1.85377   1
  -2 -10   0 1.08617 1.78466   4
  -2 -10   0 3.64938 1.96932   1
   2  10   0 2.55091 2.37299   1
  -2  10   0 -0.2452 1.79472   4
   2  10   0 3.10726 1.98638   2
   2  10   0 1.84501 1.93255   1
  -2  10   0 1.71805 2.07721   1
  -2  10   0 2.81915 2.03286   1
   2  10   0 2.51936 1.90579   4
  -2  10   0 5.58701 2.16958   4
  -2  10   0 2.93544 1.47017   3
   2  10   0 5.26819 1.74103   3
   2  10   0 0.57543 1.71224   4
  -4 -10   0 2.62866 1.47516   2
   4 -10   0 3.70949 2.28217   1
  -4 -10   0 4.59386 2.12952   1
   4 -10   0 4.36459 2.07164   1
  -4 -10   0 2.33325 1.83079   4
   4 -10   0 0.56354 1.68690   4
  -4 -10   0 1.81341 2.26403   1
   4 -10   0 2.28775 1.57315   2
  -4  10   0 0.91076 2.21642   1
   4  10   0 2.78890 2.31442   1
  -4  10   0 5.67146 1.72601   3
  -4  10   0 -1.2276 2.02767   1
   4  10   0 2.66102 1.81524   2
   4  10   0 3.20937 1.49079   3
  -4  10   0 5.01593 1.96369   4
   4  10   0 2.61479 2.30977   4
   4  10   0 1.43233 2.05192   1
   6 -10   0 33.3861 5.04031   1
   6 -10   0 31.5288 4.58112   1
   6 -10   0 27.9628 3.63572   4
   6 -10   0 26.4237 2.86190   2
  -6 -10   0 27.2600 4.34065   4
  -6 -10   0 29.0010 4.82591   1
  -6 -10   0 26.8161 3.26244   2
  -6 -10   0 29.6754 4.24898   1
  -6  10   0 27.4811 3.31254   4
   6  10   0 30.2046 4.90378   1
  -6  10   0 28.1898 4.65837   1
  -6  10   0 32.2229 3.42192   3
   6  10   0 24.6427 4.76058   1
   6  10   0 27.4079 4.08839   4
   6  10   0 30.5630 2.99442   3
  -6  10   0 31.0418 4.13794   1
  -8 -10   0 3.60609 1.79933   2
   8 -10   0 2.70281 1.69692   2
   8 -10   0 6.64145 2.78150   1
   8 -10   0 4.28401 2.14809   1
  -8 -10   0 3.97562 2.61579   1
  -8 -10   0 0.67980 1.86317   4
   8 -10   0 1.52439 1.86099   4
  -8 -10   0 1.62851 2.33431   1
  -8  10   0 1.76982 1.64497   3
  -8  10   0 6.34457 2.09700   4
   8  10   0 3.21234 2.28173   1
  -8  10   0 3.92683 2.03626   1
  -8  10   0 1.16769 1.95605   1
   8  10   0 3.52980 2.64233   1
   8  10   0 0.29684 2.00478   4
  10 -10   0 3.29306 2.24743   4
  10 -10   0 3.18600 1.34201   2
 -10 -10   0 -1.9475 1.90515   1
 -10 -10   0 0.77538 2.28911   4
 -10 -10   0 5.27498 2.07214   1
 -10 -10   0 4.14338 1.74082   2
  10 -10   0 2.93392 2.24034   1
  10  10   0 1.22408 2.08359   1
 -10  10   0 1.58199 1.91309   1
  10  10   0 2.41411 2.08804   4
 -10  10   0 1.81787 1.57423   3
 -10  10   0 4.12137 2.03606   1
 -10  10   0 2.51070 1.73938   4
  10  10   0 2.44487 2.25706   1
  12 -10   0 3.73918 2.10045   1
 -12 -10   0 5.32179 1.79524   2
 -12 -10   0 5.43402 2.10452   1
  12  10   0 3.55562 2.28467   1
 -12  10   0 0.98647 1.33721   4
 -12  10   0 1.32738 1.43605   3
 -12  10   0 4.00483 1.99843   1
  14 -10   0 14.7769 2.78994   4
 -14 -10   0 12.6917 2.39811   2
  14 -10   0 16.8124 2.89065   1
 -14 -10   0 13.8748 3.28502   4
 -14 -10   0 17.8747 2.68308   1
 -14 -10   0 15.4548 3.82656   1
 -14  10   0 10.9730 2.51647   4
 -14  10   0 14.1500 2.69230   1
  14  10   0 11.3687 3.70323   4
  14  10   0 14.6769 3.75048   1
 -14  10   0 12.5997 1.99210   3
   1 -11   0 18.7602 3.82871   1
  -1 -11   0 12.5610 3.42920   4
   1 -11   0 13.0095 2.57082   2
  -1 -11   0 14.8192 2.44288   2
  -1 -11   0 19.2159 4.18300   1
   1 -11   0 21.1761 4.25270   1
   1 -11   0 17.7426 3.78299   4
   1  11   0 24.9828 2.77584   3
  -1  11   0 8.48807 3.12037   1
  -1  11   0 15.4021 3.53854   1
   1  11   0 17.4595 4.24261   1
   1  11   0 9.58529 3.33982   1
   1  11   0 16.9705 3.44559   4
  -1  11   0 16.4921 3.31192   4
   3 -11   0 39.9172 5.10344   1
   3 -11   0 24.5438 3.19743   2
  -3 -11   0 27.0376 3.34712   2
   3 -11   0 23.8656 4.32086   1
  -3 -11   0 31.0813 5.28655   1
  -3 -11   0 36.6065 4.94570   1
   3 -11   0 22.3965 3.98636   4
  -3 -11   0 29.6228 4.65445   4
  -3  11   0 22.7327 3.43639   4
  -3  11   0 21.8925 4.40120   1
   3  11   0 24.1794 4.37835   1
   3  11   0 28.6788 4.97588   1
   3  11   0 24.0955 3.98861   4
  -3  11   0 30.6559 4.81872   1
   5 -11   0 74.6263 4.90130   2
  -5 -11   0 61.9714 6.82681   1
   5 -11   0 69.9302 5.81485   4
  -5 -11   0 74.7710 6.38642   1
  -5 -11   0 69.4328 5.06904   2
  -5 -11   0 66.6473 5.98607   4
   5 -11   0 67.5324 6.18208   1
   5 -11   0 86.6166 6.68159   1
  -5  11   0 68.9065 5.37857   4
  -5  11   0 68.3070 6.48498   1
   5  11   0 68.2829 5.94394   4
  -5  11   0 83.6461 4.78086   3
   5  11   0 68.8723 6.94708   1
  -7 -11   0 38.9695 3.90120   2
  -7 -11   0 41.5727 5.69589   1
  -7 -11   0 53.2342 5.23128   1
   7 -11   0 41.0712 5.02526   1
   7  11   0 39.5493 7.38449   1
   7  11   0 36.0327 4.43262   4
  -7  11   0 44.6551 4.08372   4
   9 -11   0 144.894 7.30256   2
   9 -11   0 143.914 8.41264   4
   9 -11   0 174.888 12.6418   1
   9 -11   0 145.396 8.96613   1
  -9 -11   0 146.146 9.80185   4
  -9 -11   0 146.684 7.91515   2
  -9 -11   0 144.310 10.5421   1
  -9  11   0 145.255 8.77577   1
   9  11   0 142.638 9.51546   4
   9  11   0 145.809 10.7416   1
  -9  11   0 140.332 7.80667   4
 -11 -11   0 22.5604 3.24059   2
  11 -11   0 20.4707 2.85966   2
 -11 -11   0 21.8354 4.47060   4
  11 -11   0 25.3272 3.76302   4
 -11 -11   0 18.7327 4.79488   1
  11 -11   0 26.8894 3.59588   1
 -11  11   0 20.0075 3.01346   4
  11  11   0 25.9274 4.62299   1
  11  11   0 23.2969 4.44330   4
 -11  11   0 25.7272 3.50135   1
   0 -12   0 1.76570 1.68966   2
   0 -12   0 1.71236 2.24940   4
   0 -12   0 3.48388 2.32315   1
   0  12   0 11.7061 3.16813   1
   2 -12   0 3.72349 2.33125   4
   2 -12   0 -0.2692 1.56605   1
   2 -12   0 1.62901 1.66448   2
  -2 -12   0 2.79797 1.88085   4
  -2 -12   0 -0.5656 1.38059   2
  -2  12   0 3.60909 2.00050   1
   2  12   0 3.68504 2.16918   1
  -4 -12   0 2.28545 1.90781   2
   4 -12   0 5.34539 2.46576   4
  -4 -12   0 3.77984 2.46241   4
   4 -12   0 0.30037 1.58966   2
   4 -12   0 6.28902 2.03987   1
  -4 -12   0 2.66147 3.09169   1
  -4  12   0 5.10077 2.35830   1
   4  12   0 2.76537 2.26454   4
   4  12   0 3.69830 2.79981   1
  -4  12   0 4.31626 2.38238   4
   6 -12   0 64.4546 5.72671   4
  -6 -12   0 62.1183 7.87431   1
   6 -12   0 62.2988 5.01855   2
  -6 -12   0 60.8788 6.23409   4
  -6 -12   0 66.3838 4.98019   2
   6 -12   0 71.6498 6.04321   1
   6  12   0 72.7712 7.32862   1
  -6  12   0 73.5243 6.32521   1
   6  12   0 65.8538 5.69768   4
  -6  12   0 67.4669 5.17169   4
  26   0  -1 -0.8376 1.49660   4
  26   0  -1 -2.5243 1.77694   1
 -26   0   1 0.24404 1.57436   1
 -26   0   1 0.93105 1.66130   3
 -26   0   1 -1.3899 1.51169   4
 -24   0   1 -1.2419 1.07649   1
  24   0  -1 -0.8799 1.62208   4
  24   0  -1 0.94760 1.57019   1
 -24   0   1 -0.9980 1.41005   3
 -22   0   1 -1.7264 1.25014   1
  22   0  -1 1.29630 1.79811   1
  22   0  -1 1.86033 1.72848   4
 -22   0   1 -0.3608 1.17468   4
 -22   0   1 1.81410 1.44657   1
  22   0  -1 -1.1525 1.49357   1
 -22   0   1 0.47323 1.36279   3
 -20   0   1 -0.0102 1.05577   4
  20   0  -1 0.14347 1.13477   4
 -20   0   1 0.07667 1.08804   4
  20   0  -1 2.77351 1.46198   1
 -20   0   1 0.80787 1.07889   1
 -20   0   1 0.96722 1.12088   1
 -20   0   1 -0.1957 1.13915   3
  20   0  -1 -0.0539 1.35269   1
  20   0  -1 0.54856 1.25964   4
  18   0  -1 -1.1236 1.13984   3
  18   0  -1 1.46336 1.10644   1
 -18   0   1 -0.4691 0.74808   1
 -18   0   1 -0.4077 0.72801   4
 -18   0   1 0.05744 0.85575   1
 -18   0   1 0.40202 0.98975   3
 -18   0   1 1.36295 0.97956   4
  18   0  -1 2.23371 1.12510   1
  18   0  -1 1.49485 1.19845   4
 -16   0   1 -0.0785 0.68766   1
  16   0  -1 1.04625 1.04750   4
  16   0  -1 2.49725 1.11409   4
 -16   0   1 0.23895 0.61853   4
 -16   0   1 -0.2336 0.67813   1
  16   0  -1 1.12565 0.89968   1
  16   0  -1 1.05892 0.84328   1
  16   0  -1 1.78993 1.21598   3
 -16   0   1 0.44162 0.85684   3
 -16   0   1 1.10148 0.69457   4
 -14   0   1 0.29560 0.67325   1
 -14   0   1 -0.1170 0.59416   1
  14   0  -1 0.42152 0.75176   4
  14   0  -1 0.60443 0.67397   1
  14   0  -1 0.65319 0.90103   3
 -14   0   1 0.28330 0.50663   4
  14   0  -1 0.25724 0.77412   1
  14   0  -1 -0.2193 0.79029   4
 -14   0   1 0.29195 0.60226   4
 -14   0   1 0.64659 0.59405   3
  12   0  -1 0.05061 0.72411   3
  12   0  -1 0.46154 0.64332   4
  12   0  -1 -0.1801 0.62019   1
  12   0  -1 0.67743 0.66270   4
  12   0  -1 0.24847 0.59819   1
 -12   0   1 -0.0424 0.42028   1
 -12   0   1 0.58314 0.44583   4
 -12   0   1 0.94617 0.59019   3
 -12   0   1 0.22310 0.50747   1
  10   0  -1 0.68466 0.44242   1
 -10   0   1 0.10649 0.49754   1
 -10   0   1 0.42256 0.40566   1
  10   0  -1 -0.0672 0.50737   4
 -10   0   1 0.31307 0.39153   3
 -10   0   1 1.07030 0.45148   4
  10   0  -1 0.38283 0.53463   4
  10   0  -1 0.02255 0.50098   1
 -10   0   1 0.54199 0.44425   4
  10   0  -1 -0.3048 0.63100   3
  -8   0   1 0.57318 0.33650   4
   8   0  -1 0.26355 0.34574   4
   8   0  -1 -0.0204 0.34170   1
   8   0  -1 0.14880 0.34524   4
   8   0  -1 0.26726 0.54695   3
  -8   0   1 0.07555 0.38184   3
  -8   0   1 0.39216 0.36498   1
  -8   0   1 0.67248 0.40952   4
   8   0  -1 0.22541 0.33167   1
  -8   0   1 0.09628 0.31308   1
   6   0  -1 0.18351 0.33992   4
  -6   0   1 0.66082 0.27807   4
   6   0  -1 0.50149 0.29602   1
  -6   0   1 0.24259 0.32350   3
  -6   0   1 0.22030 0.58715   1
   6   0  -1 1.22684 0.37154   4
  -6   0   1 0.36851 0.24151   1
   6   0  -1 0.37022 0.47109   3
  -6   0   1 0.24704 0.25688   4
   6   0  -1 0.52815 0.28176   1
  -4   0   1 0.24108 0.17844   1
  -4   0   1 0.41753 0.17740   4
   4   0  -1 0.38770 0.28978   4
  -4   0   1 0.34585 0.23184   4
   4   0  -1 -0.2315 0.30553   3
  -4   0   1 0.69905 0.35532   3
   4   0  -1 0.48366 0.25966   4
  -4   0   1 0.37879 0.21622   1
   4   0  -1 0.40995 0.25618   1
   4   0  -1 0.29566 0.22657   1
   2   0  -1 -0.0687 0.05390   1
  -2   0   1 0.18497 0.20161   3
   2   0  -1 0.09633 0.12757   4
   2   0  -1 0.15257 0.13854   4
  -2   0   1 0.09776 0.07834   1
   2   0  -1 0.09602 0.16480   3
  -2   0   1 0.32792 0.14527   4
  -2   0   1 0.03617 0.06386   4
  -2   0   1 0.27959 0.09854   1
  -2   0  -1 0.01529 0.21097   4
  -2   0  -1 0.17669 0.17385   4
   2   0   1 0.43564 0.13814   1
  -2   0  -1 0.43149 0.14620   1
  -2   0  -1 0.09176 0.24912   3
  -2   0  -1 0.06711 0.10421   2
   2   0   1 0.16106 0.16027   1
   2   0   1 0.00908 0.14736   4
   2   0   1 0.25876 0.18949   4
   2   0   1 0.08139 0.24755   3
   4   0   1 0.23433 0.28039   3
  -4   0  -1 0.42930 0.21735   1
  -4   0  -1 0.06727 0.29636   4
   4   0   1 0.48172 0.23265   1
  -4   0  -1 0.33413 0.24805   4
  -4   0  -1 0.30191 0.37077   3
   4   0   1 0.64769 0.22212   1
  -4   0  -1 1.08293 0.26370   1
   4   0   1 0.86821 0.26221   4
   4   0   1 0.55371 0.25532   4
   6   0   1 0.35443 0.30393   4
  -6   0  -1 0.13241 0.38351   3
  -6   0  -1 0.18052 0.31270   1
  -6   0  -1 0.48281 0.26763   1
   6   0   1 0.23287 0.27666   1
   6   0   1 0.04023 0.27691   1
  -6   0  -1 -0.0064 0.31095   4
  -6   0  -1 0.44951 0.40025   4
   6   0   1 0.62673 0.33535   3
   8   0   1 0.33787 0.35743   1
  -8   0  -1 -0.2741 0.47158   3
  -8   0  -1 1.06364 0.45068   4
  -8   0  -1 0.09429 0.40525   1
   8   0   1 -0.1460 0.36247   1
   8   0   1 0.80251 0.39487   3
   8   0   1 0.50568 0.32502   4
  -8   0  -1 0.60392 0.37634   1
   8   0   1 0.31021 0.34301   4
  10   0   1 -0.3718 0.51483   1
 -10   0  -1 -0.0794 0.46777   4
  10   0   1 -0.0134 0.38388   4
  10   0   1 0.31545 0.44466   4
 -10   0  -1 0.16142 0.43660   4
 -10   0  -1 0.66674 0.46352   1
  10   0   1 0.57775 0.43140   3
  10   0   1 0.03660 0.51728   1
 -10   0  -1 0.48264 0.45041   1
 -10   0  -1 0.08288 0.55577   3
  12   0   1 0.18008 0.55992   1
  12   0   1 0.23361 0.53434   3
 -12   0  -1 -0.6632 0.62673   3
  12   0   1 0.48628 0.60537   1
 -12   0  -1 0.40809 0.62546   1
 -12   0  -1 1.12223 0.59848   4
 -12   0  -1 0.60105 0.50045   1
  12   0   1 0.12951 0.50516   4
  12   0   1 0.29733 0.43861   4
 -12   0  -1 -0.1952 0.51531   4
  14   0   1 -0.1001 0.54846   4
 -14   0  -1 0.32773 0.65935   1
  14   0   1 0.08325 0.70206   1
  14   0   1 1.44016 0.82805   4
  14   0   1 0.50423 0.72967   1
 -14   0  -1 0.97914 0.66116   4
 -14   0  -1 -0.1092 0.77908   4
 -14   0  -1 1.17025 0.78775   1
 -14   0  -1 -0.0538 0.78910   3
  14   0   1 0.59462 0.73428   3
 -16   0  -1 0.17792 0.85003   1
  16   0   1 0.28142 0.84657   3
 -16   0  -1 0.24109 0.72018   4
  16   0   1 -0.1882 0.65011   4
 -16   0  -1 -0.2201 0.92274   3
 -16   0  -1 -0.0439 0.95919   4
  16   0   1 0.02254 0.79991   1
  16   0   1 0.03867 0.91171   4
 -16   0  -1 1.01083 0.97891   1
  16   0   1 -0.7670 0.75343   1
 -18   0  -1 0.27136 0.60627   2
  18   0   1 0.73096 1.16269   1
 -18   0  -1 1.10265 1.36565   3
  18   0   1 -0.0166 0.94707   4
  18   0   1 0.55746 1.07593   3
 -18   0  -1 0.23795 1.16497   4
 -18   0  -1 0.28538 1.08181   1
  18   0   1 -0.4927 1.02816   1
  18   0   1 0.28358 1.02439   4
 -18   0  -1 -0.9009 0.92277   1
  20   0   1 0.05433 1.39342   3
 -20   0  -1 -0.2758 0.84129   2
 -20   0  -1 1.50819 1.25366   4
 -20   0  -1 0.47393 1.62741   3
 -20   0  -1 0.03046 0.97267   1
 -20   0  -1 0.13815 1.29507   4
 -20   0  -1 1.53287 1.46668   1
  20   0   1 -0.5087 1.08537   1
  20   0   1 -1.4821 1.24986   4
 -22   0  -1 0.45127 1.59966   4
 -22   0  -1 1.11856 1.04157   1
 -22   0  -1 1.09940 1.51735   3
  22   0   1 0.55798 1.29350   1
 -22   0  -1 -1.2633 1.44159   1
  22   0   1 -0.3280 1.12495   4
  22   0   1 -1.1214 1.72666   1
 -22   0  -1 0.48761 0.99611   2
  22   0   1 -3.1881 1.54361   3
  24   0   1 7.83146 1.63951   1
 -24   0  -1 0.85846 1.13929   2
 -24   0  -1 0.58857 1.43185   1
 -24   0  -1 2.53403 1.64929   3
  24   0   1 2.01865 2.03133   1
  24   0   1 0.06436 1.78365   4
 -25  -1   1 96.9588 6.72712   1
  25  -1  -1 95.1720 5.91148   4
 -25  -1   1 95.5325 5.38370   2
  25  -1  -1 91.8115 6.07969   1
 -25  -1   1 96.3108 5.76357   1
 -25  -1   1 96.2330 6.11690   4
 -25   1   1 94.9082 5.89918   1
 -25   1   1 92.7745 5.66186   3
  25   1  -1 87.9194 6.73791   1
 -25   1   1 95.7227 5.60139   4
  25   1  -1 91.2308 6.42619   4
 -23  -1   1 22.7429 2.66903   1
 -23  -1   1 21.6144 3.15942   1
  23  -1  -1 31.3805 3.20399   1
 -23  -1   1 21.8371 2.35575   2
  23  -1  -1 22.2349 2.57983   4
 -23  -1   1 17.8324 2.71548   3
 -23  -1   1 21.3607 3.06370   4
 -23   1   1 20.4557 2.35898   4
 -23   1   1 21.6241 2.62867   3
 -23   1   1 23.9703 3.02373   1
  23   1  -1 21.5036 2.86532   1
 -23   1   1 15.7447 2.07096   2
  23   1  -1 21.4825 3.96395   1
 -23   1   1 21.6013 2.83103   1
  23   1  -1 16.0888 2.76833   4
 -21  -1   1 84.5982 5.38936   1
  21  -1  -1 81.4260 5.83147   3
  21  -1  -1 89.7221 5.60864   1
  21  -1  -1 94.2535 4.71407   4
 -21  -1   1 95.0767 4.87634   1
 -21  -1   1 90.4035 4.58027   2
 -21  -1   1 87.7701 5.13890   3
  21  -1  -1 93.7646 4.89069   1
 -21  -1   1 82.4550 5.08957   4
 -21   1   1 96.3105 4.58384   4
  21   1  -1 87.3554 4.84835   1
  21   1  -1 96.5406 5.58263   4
  21   1  -1 89.6013 5.47865   3
 -21   1   1 94.5963 4.68286   3
  21   1  -1 92.7263 5.68930   1
 -21   1   1 95.9414 5.67902   1
 -19  -1   1 55.0753 3.27600   1
 -19  -1   1 52.1854 3.98781   1
 -19  -1   1 54.9692 3.63426   3
  19  -1  -1 57.3388 4.12099   3
 -19  -1   1 54.3388 2.97460   4
  19  -1  -1 56.7012 3.29392   4
  19  -1  -1 55.0061 3.87225   4
  19  -1  -1 57.7581 3.32156   1
 -19  -1   1 56.2870 3.63732   4
  19  -1  -1 55.8432 4.24098   1
  19   1  -1 53.8191 3.90182   4
 -19   1   1 56.0850 3.05860   4
 -19   1   1 51.5803 3.12076   1
  19   1  -1 54.1363 4.31284   3
 -19   1   1 60.9070 3.26421   3
  19   1  -1 57.3527 4.20869   1
  19   1  -1 51.2032 3.23611   1
 -19   1   1 55.1583 3.60385   4
  19   1  -1 51.1597 3.24241   4
 -19   1   1 54.3519 4.11331   1
  17  -1  -1 161.897 7.57844   3
 -17  -1   1 170.974 6.93859   4
 -17  -1   1 163.123 6.83231   3
  17  -1  -1 158.497 7.13560   4
 -17  -1   1 162.037 6.47592   1
  17  -1  -1 160.702 6.41241   1
  17  -1  -1 157.718 7.44324   1
 -17  -1   1 171.307 7.29459   1
  17  -1  -1 164.501 6.37459   4
 -17  -1   1 158.528 6.17110   4
 -17   1   1 167.853 6.18103   4
 -17   1   1 158.136 6.91537   4
  17   1  -1 169.011 7.04205   3
  17   1  -1 164.182 7.13662   4
 -17   1   1 164.741 6.37476   1
 -17   1   1 164.859 6.28014   3
  17   1  -1 161.362 6.37104   4
  17   1  -1 160.825 6.50259   1
  17   1  -1 171.926 7.39679   1
  15  -1  -1 167.249 7.15257   1
 -15  -1   1 163.790 6.92223   1
 -15  -1   1 163.728 6.25527   1
 -15  -1   1 165.027 6.54126   4
  15  -1  -1 165.437 6.16771   4
 -15  -1   1 160.176 6.00779   4
 -15  -1   1 164.730 6.55434   3
  15  -1  -1 164.837 6.22021   1
  15  -1  -1 166.013 6.86637   4
  15  -1  -1 160.465 7.42329   3
 -15   1   1 160.093 7.10299   1
  15   1  -1 171.975 6.70318   3
 -15   1   1 168.601 6.20636   1
 -15   1   1 169.543 6.14008   3
  15   1  -1 174.344 7.09510   1
  15   1  -1 169.749 6.21290   4
  15   1  -1 163.145 6.81651   4
 -15   1   1 165.828 6.04956   4
  15   1  -1 161.513 6.24886   1
 -15   1   1 160.445 6.60512   4
 -13  -1   1 5.92280 1.13962   1
 -13  -1   1 7.77059 1.15818   3
  13  -1  -1 5.54826 1.27455   1
  13  -1  -1 5.69336 0.89301   1
 -13  -1   1 6.77874 0.87361   1
  13  -1  -1 5.67943 1.21573   4
 -13  -1   1 6.80964 1.09414   4
  13  -1  -1 4.10609 1.27170   3
 -13  -1   1 6.28489 0.80315   4
  13  -1  -1 6.18986 0.82358   4
  13   1  -1 5.96027 1.19952   4
  13   1  -1 5.79036 0.88552   1
 -13   1   1 7.20477 0.86802   4
 -13   1   1 5.24822 1.21620   1
  13   1  -1 7.86284 1.00149   4
 -13   1   1 5.84872 0.86723   1
  13   1  -1 6.68043 1.13013   3
 -13   1   1 6.69638 1.07251   4
 -13   1   1 7.27029 0.96840   3
  11  -1  -1 305.174 10.2628   1
 -11  -1   1 294.083 10.0736   4
 -11  -1   1 296.784 10.6955   1
  11  -1  -1 310.662 10.1788   4
 -11  -1   1 305.884 10.3545   4
 -11  -1   1 298.615 10.1411   1
  11  -1  -1 301.290 10.7958   4
  11  -1  -1 287.234 11.2010   3
 -11  -1   1 314.144 10.3938   3
  11  -1  -1 293.955 11.0730   1
 -11   1   1 306.168 10.1305   4
  11   1  -1 315.060 10.0899   4
 -11   1   1 299.764 10.2447   1
 -11   1   1 298.625 10.5579   4
  11   1  -1 319.937 10.4547   3
 -11   1   1 294.708 10.9324   1
  11   1  -1 291.762 10.8286   1
  11   1  -1 300.229 10.1410   1
 -11   1   1 317.628 10.2691   3
  11   1  -1 300.200 10.6917   4
  -9  -1   1 9.59021 0.77994   1
  -9  -1   1 10.3656 0.94173   3
   9  -1  -1 9.60227 1.17833   4
  -9  -1   1 8.44114 0.75567   4
   9  -1  -1 9.69734 0.84541   4
  -9  -1   1 10.5231 1.34275   1
   9  -1  -1 9.49735 0.82140   1
   9  -1  -1 9.74301 1.37324   3
  -9  -1   1 10.1504 0.96774   4
   9  -1  -1 10.1158 1.22828   1
  -9   1   1 10.0591 1.11609   3
   9   1  -1 9.67123 0.80901   1
  -9   1   1 10.1658 0.81494   1
   9   1  -1 9.03317 0.90612   3
  -9   1   1 7.56880 0.96069   4
   9   1  -1 10.0583 1.11373   4
  -9   1   1 10.1314 0.78243   4
   9   1  -1 9.22972 0.77599   4
  -9   1   1 9.51839 1.15105   1
   9   1  -1 9.18698 1.21406   1
   7  -1  -1 1009.48 32.6894   4
   7  -1  -1 997.780 32.7982   1
   7  -1  -1 995.432 32.9475   3
  -7  -1   1 1011.11 31.9754   1
  -7   1   1 1007.67 32.4961   3
  -7   1   1 998.622 32.4466   4
   7   1  -1 1011.55 31.9751   4
  -7   1   1 999.811 32.7709   1
   7   1  -1 995.253 32.0033   1
   5  -1  -1 9075.44 329.639   5
   5   1  -1 9999.99 306.962   5
  -3  -1   1 23.0936 1.05815   3
   3  -1  -1 25.4676 1.50790   1
  -3  -1   1 26.7530 1.36278   1
   3  -1  -1 25.3339 1.39714   1
  -3  -1   1 26.6372 1.28225   1
   3  -1  -1 24.3554 1.44264   4
  -3  -1   1 24.2646 1.20000   2
  -3  -1   1 26.1333 1.08854   4
   3  -1  -1 26.3579 1.16905   4
  -3  -1   1 25.7549 1.32368   4
   3   1  -1 26.6454 0.99637   4
   3   1  -1 26.0953 1.17745   2
   3   1  -1 23.5629 1.21575   1
  -3   1   1 25.4010 1.27637   4
   3   1  -1 25.5616 1.08260   3
  -3   1   1 22.5297 1.36628   1
  -3   1   1 24.4465 1.39905   4
   3   1  -1 24.1987 1.34247   4
  -3   1   1 23.9855 1.48400   3
  -3   1   1 24.1249 1.51588   1
  -1  -1   1 385.895 11.8251   4
   1  -1  -1 385.501 12.2566   4
  -1  -1   1 368.767 12.0762   1
  -1  -1   1 361.434 12.0505   1
  -1  -1   1 381.831 11.9502   2
   1  -1  -1 368.485 12.3410   4
   1   1  -1 306.124 11.8594   2
   1   1  -1 383.815 11.7278   4
  -1   1   1 375.211 12.5426   1
  -1   1   1 382.914 12.5616   1
   1   1  -1 368.907 11.8599   4
   1  -1   1 412.313 13.5400   1
  -1  -1  -1 384.315 13.6248   1
  -1  -1  -1 417.717 13.2205   2
   1  -1   1 415.074 13.3559   2
   1  -1   1 405.773 13.4196   4
  -1  -1  -1 420.025 13.5800   4
   1  -1   1 411.257 13.2151   4
   1  -1   1 411.519 13.4743   1
  -1  -1  -1 438.105 13.5477   4
   1   1   1 389.813 13.7815   4
   1   1   1 414.882 13.2399   2
  -1   1  -1 395.184 13.4993   1
   1   1   1 434.720 13.4675   4
  -1   1  -1 415.684 13.5257   2
   1   1   1 418.830 13.6730   1
  -1   1  -1 411.847 13.3916   4
  -3  -1  -1 495.847 17.3805   3
  -3  -1  -1 526.014 17.2969   4
   3  -1   1 578.903 17.0636   3
   3  -1   1 530.070 17.4971   1
   3  -1   1 526.480 17.2232   2
  -3  -1  -1 520.748 17.3517   1
  -3  -1  -1 545.016 17.2283   1
   3  -1   1 527.002 17.4031   4
  -3  -1  -1 523.574 16.8524   2
   3  -1   1 535.213 17.3355   1
   3   1   1 527.262 17.2145   4
  -3   1  -1 526.833 17.4733   4
  -3   1  -1 527.822 17.2773   2
   3   1   1 519.474 17.3141   3
   3   1   1 549.168 17.2290   1
  -3   1  -1 533.633 17.3363   1
   3   1   1 546.367 17.0797   4
   3   1   1 534.159 16.7983   2
  -3   1  -1 536.082 17.5019   1
   3   1   1 518.784 17.3597   1
   5  -1   1 2528.47 91.1608   5
   5   1   1 2058.00 85.9493   5
   5   1   1 2558.13 93.0562   5
   7  -1   1 1024.93 32.3889   3
   7  -1   1 1003.69 32.8154   1
   7  -1   1 1002.70 32.4074   4
  -7  -1  -1 999.303 32.3518   4
  -7  -1  -1 1031.58 32.4467   1
  -7  -1  -1 985.977 33.0623   3
   7   1   1 997.450 31.8887   4
   7   1   1 1006.48 32.4631   1
  -7   1  -1 987.454 32.4132   2
   7   1   1 1030.16 32.3933   4
  -7   1  -1 994.084 32.7686   4
  -7   1  -1 1010.15 32.8139   1
  -9  -1  -1 794.768 25.1272   4
  -9  -1  -1 775.007 26.2270   3
   9  -1   1 792.798 25.4231   4
   9  -1   1 794.184 25.4921   1
   9  -1   1 772.769 26.4260   1
  -9  -1  -1 784.118 25.7946   4
  -9  -1  -1 790.042 25.8782   1
   9  -1   1 822.261 25.6416   3
   9  -1   1 793.924 25.6046   4
  -9  -1  -1 792.080 25.2229   1
  -9   1  -1 815.249 25.4870   3
  -9   1  -1 774.240 25.9718   4
   9   1   1 779.883 25.4907   4
  -9   1  -1 779.106 25.5388   2
   9   1   1 777.028 25.1394   4
   9   1   1 786.541 25.2210   3
   9   1   1 776.786 26.2449   1
   9   1   1 765.318 25.7942   1
  -9   1  -1 827.896 25.4399   4
  -9   1  -1 779.906 26.0327   1
 -11  -1  -1 49.4236 2.16150   4
 -11  -1  -1 47.0912 2.81976   3
 -11  -1  -1 47.1892 2.75563   1
 -11  -1  -1 48.7616 2.20632   1
  11  -1   1 49.3992 2.24057   1
  11  -1   1 47.7259 2.15169   4
  11  -1   1 53.5063 2.50618   3
 -11  -1  -1 50.3021 2.73183   4
  11  -1   1 45.8646 2.71344   1
 -11   1  -1 44.7015 2.22374   2
 -11   1  -1 45.6832 2.66704   1
 -11   1  -1 47.7731 2.66277   4
  11   1   1 50.6250 2.24999   3
 -11   1  -1 52.3289 2.23142   4
  11   1   1 46.3743 2.19607   1
  11   1   1 47.9941 2.54372   4
 -11   1  -1 49.7507 2.27489   1
 -11   1  -1 50.2224 2.31770   3
  11   1   1 45.4205 2.83723   1
 -13  -1  -1 75.2065 3.10907   4
 -13  -1  -1 73.4672 3.89521   1
 -13  -1  -1 68.5595 3.86132   3
 -13  -1  -1 70.8429 3.75479   4
  13  -1   1 78.3491 3.29690   1
 -13  -1  -1 72.7270 3.20072   1
  13  -1   1 73.1430 3.38983   4
  13  -1   1 77.2720 3.13912   4
  13  -1   1 75.0771 3.53514   3
  13  -1   1 72.6532 3.83463   1
 -13   1  -1 74.1888 3.19527   4
  13   1   1 73.1027 3.20985   1
 -13   1  -1 72.1713 3.31731   3
  13   1   1 72.5143 3.11479   3
 -13   1  -1 72.5062 3.73309   4
  13   1   1 77.7284 3.68122   4
  13   1   1 72.4867 3.04351   4
  13   1   1 73.8959 3.95382   1
 -13   1  -1 72.5801 3.89990   1
 -13   1  -1 76.4505 3.22239   1
 -13   1  -1 67.6246 3.16708   2
  15  -1   1 522.825 17.6831   4
  15  -1   1 517.910 17.1570   4
 -15  -1  -1 528.935 18.3770   1
  15  -1   1 519.866 17.4332   1
  15  -1   1 519.480 17.8441   3
  15  -1   1 505.271 18.2551   1
 -15  -1  -1 508.879 17.3125   1
 -15  -1  -1 508.957 17.2302   4
 -15  -1  -1 507.244 18.5948   3
 -15  -1  -1 507.732 18.1518   4
 -15   1  -1 506.005 17.6401   2
 -15   1  -1 515.120 17.5603   3
  15   1   1 517.534 17.3170   1
 -15   1  -1 519.576 17.4017   4
  15   1   1 524.973 17.0782   4
  15   1   1 527.990 17.8435   4
 -15   1  -1 512.569 18.2618   1
 -15   1  -1 505.231 18.1720   4
  15   1   1 529.707 17.2662   3
  15   1   1 513.082 18.4056   1
 -15   1  -1 520.131 17.3908   1
 -17  -1  -1 58.4969 3.14933   1
 -17  -1  -1 63.3642 4.01470   1
 -17  -1  -1 57.7163 3.07034   4
  17  -1   1 63.0832 3.61925   4
  17  -1   1 61.1628 3.41507   1
  17  -1   1 61.8929 3.70611   3
  17  -1   1 59.4281 3.09334   4
 -17  -1  -1 63.8594 4.03303   4
 -17  -1  -1 59.3991 3.98718   3
  17   1   1 57.3772 2.89043   4
  17   1   1 59.6211 3.72096   4
 -17   1  -1 58.9657 3.05775   2
 -17   1  -1 55.1440 3.84509   1
  17   1   1 63.6803 4.14802   1
  17   1   1 59.4384 3.13904   3
  17   1   1 58.6763 3.17596   1
 -17   1  -1 57.5401 3.72081   4
 -17   1  -1 57.7839 3.38122   3
 -17   1  -1 60.8700 3.21434   1
 -17   1  -1 61.5948 3.31734   4
 -19  -1  -1 98.1880 4.75870   1
 -19  -1  -1 94.3450 5.57320   3
  19  -1   1 97.8645 5.00524   1
 -19  -1  -1 101.983 4.45521   2
  19  -1   1 94.6461 4.47285   4
 -19  -1  -1 95.7552 4.57112   4
  19  -1   1 93.0664 5.31016   3
 -19  -1  -1 98.5262 5.76388   1
 -19  -1  -1 101.327 5.56112   4
  19  -1   1 98.0236 5.62407   1
  19  -1   1 97.6535 4.98926   4
 -19   1  -1 99.8000 4.92839   1
 -19   1  -1 95.8835 5.49368   1
  19   1   1 99.9500 4.90929   1
 -19   1  -1 99.7745 4.80444   4
  19   1   1 99.9242 4.53388   4
 -19   1  -1 98.5589 4.48848   2
 -19   1  -1 93.8367 5.17605   4
 -19   1  -1 99.1211 5.02572   3
  19   1   1 103.741 6.01720   1
  19   1   1 95.5121 5.29160   4
  19   1   1 100.435 4.89550   3
  21  -1   1 57.4183 4.47136   1
  21  -1   1 54.6666 3.48041   4
 -21  -1  -1 52.9366 4.41313   1
  21  -1   1 55.9127 3.92583   1
 -21  -1  -1 58.5998 3.23395   2
 -21  -1  -1 55.6803 4.16197   4
 -21  -1  -1 55.4623 4.47981   3
 -21   1  -1 56.3229 4.07823   3
 -21   1  -1 54.0295 3.29850   2
 -21   1  -1 57.0527 4.32481   1
  21   1   1 53.3364 4.71349   1
  21   1   1 56.6123 3.85088   1
  21   1   1 54.4546 3.93062   3
  21   1   1 56.1063 4.23414   4
 -21   1  -1 60.6351 3.91690   4
 -21   1  -1 57.7567 3.74089   1
 -23  -1  -1 52.7392 3.24316   2
  23  -1   1 56.3003 4.84081   3
  23  -1   1 66.9427 4.65274   1
 -23  -1  -1 53.5648 4.69968   4
  23  -1   1 60.6985 4.61073   1
 -23  -1  -1 50.6275 4.71649   3
 -23  -1  -1 56.7503 4.91409   1
 -23   1  -1 56.2206 4.09047   4
  23   1   1 59.9507 5.30281   4
  23   1   1 52.1280 5.29541   1
 -23   1  -1 54.7739 4.27750   3
  23   1   1 58.4095 4.79833   1
 -23   1  -1 57.7268 4.23221   1
 -25  -1  -1 122.369 7.59451   4
 -25  -1  -1 122.894 8.68362   3
  25  -1   1 123.313 7.09400   4
 -25  -1  -1 123.552 5.82035   2
  25  -1   1 122.963 7.37474   1
 -25  -1  -1 121.962 8.39000   1
 -25  -1  -1 124.903 5.61275   2
  25   1   1 124.697 7.88574   1
 -25   1  -1 120.240 6.24745   2
 -25   1  -1 122.832 6.78795   3
  25   1   1 122.234 8.42149   1
 -25   1  -1 120.779 7.09039   4
 -25   1  -1 123.093 7.29959   1
  25   1   1 118.743 7.48915   4
 -24  -2   1 10.9391 2.74868   1
  24  -2  -1 13.1803 2.46630   1
  24  -2  -1 12.3937 2.61066   4
 -24  -2   1 15.8546 2.87151   3
 -24  -2   1 10.5921 2.75599   4
 -24  -2   1 14.7077 2.09828   2
 -24   2   1 14.8492 2.22637   1
 -24   2   1 14.1505 2.53902   4
  24   2  -1 12.9954 3.18310   4
  24   2  -1 12.3310 2.94209   1
 -24   2   1 16.2197 2.36944   3
 -22  -2   1 6.98600 1.43270   1
 -22  -2   1 4.46745 1.74624   4
 -22  -2   1 4.42972 1.45327   2
  22  -2  -1 6.24515 1.58622   4
  22  -2  -1 12.4110 2.68774   1
  22  -2  -1 7.28523 2.35141   3
 -22  -2   1 7.42563 2.39847   1
 -22  -2   1 7.19256 2.02354   3
  22  -2  -1 4.94372 1.45202   1
 -22   2   1 5.47823 1.36929   1
 -22   2   1 8.86192 2.21092   1
  22   2  -1 4.93997 1.99477   4
  22   2  -1 6.83184 2.66684   1
 -22   2   1 5.76096 1.30282   4
 -22   2   1 6.27341 1.48837   2
  22   2  -1 6.55484 1.53224   1
 -22   2   1 4.45010 1.60604   3
 -20  -2   1 93.4580 5.62008   4
 -20  -2   1 100.164 5.00558   2
 -20  -2   1 100.799 5.72843   3
  20  -2  -1 108.537 6.05700   4
  20  -2  -1 103.117 4.75088   1
  20  -2  -1 98.9403 4.58449   4
  20  -2  -1 98.6471 6.31852   3
 -20  -2   1 102.887 4.71203   1
  20  -2  -1 99.4044 6.45572   1
 -20   2   1 100.350 4.87095   2
  20   2  -1 102.797 4.75791   1
 -20   2   1 106.933 4.68564   1
  20   2  -1 95.1346 6.46965   1
 -20   2   1 99.5426 4.57742   3
  20   2  -1 102.848 6.16713   4
 -20   2   1 100.543 4.41682   4
  20   2  -1 100.623 4.65922   4
  20   2  -1 100.648 5.43524   3
 -20   2   1 102.041 6.29260   1
 -18  -2   1 133.904 5.63823   2
 -18  -2   1 129.050 5.23613   1
  18  -2  -1 127.036 5.15704   4
 -18  -2   1 121.341 6.78654   1
 -18  -2   1 130.021 6.26487   4
  18  -2  -1 132.600 5.28547   1
  18  -2  -1 119.594 6.88997   1
  18  -2  -1 129.075 7.08269   4
 -18  -2   1 126.478 6.25561   3
  18  -2  -1 120.143 6.78354   3
 -18   2   1 115.550 6.74965   1
 -18   2   1 129.918 5.24636   1
  18   2  -1 121.829 6.91163   1
  18   2  -1 126.756 6.63180   4
 -18   2   1 122.377 5.45539   2
  18   2  -1 123.418 5.69263   3
 -18   2   1 122.329 5.06882   3
  18   2  -1 123.298 5.23242   1
  18   2  -1 123.181 5.17787   4
 -18   2   1 123.115 5.02172   4
  16  -2  -1 99.8038 5.77595   3
  16  -2  -1 106.781 5.55443   4
 -16  -2   1 108.559 4.44037   1
 -16  -2   1 110.813 5.39085   4
 -16  -2   1 109.433 5.25885   3
 -16  -2   1 110.503 4.32258   4
 -16  -2   1 114.379 5.85741   1
  16  -2  -1 108.960 4.46901   1
  16  -2  -1 104.284 5.89001   1
 -16  -2   1 102.742 4.77669   2
  16  -2  -1 114.663 4.40882   4
  16   2  -1 110.452 4.47209   1
  16   2  -1 104.386 5.66310   4
 -16   2   1 103.210 5.78259   1
  16   2  -1 99.9772 5.76159   1
 -16   2   1 105.960 4.26227   4
  16   2  -1 114.482 4.76714   3
 -16   2   1 102.578 5.27642   4
 -16   2   1 106.931 4.43892   1
  16   2  -1 112.056 4.39007   4
 -16   2   1 103.578 4.66021   2
 -16   2   1 109.546 4.37000   3
  14  -2  -1 72.5537 4.47617   3
  14  -2  -1 77.5476 5.37269   1
 -14  -2   1 77.0293 3.66150   2
 -14  -2   1 82.5177 4.05067   3
 -14  -2   1 72.1297 4.35077   1
  14  -2  -1 80.0154 3.25128   4
 -14  -2   1 76.9593 3.26272   1
 -14  -2   1 77.4103 3.18121   4
 -14  -2   1 78.4766 4.01436   4
  14  -2  -1 79.0587 3.38793   1
  14  -2  -1 72.8539 4.27365   4
 -14   2   1 77.7626 3.33974   1
  14   2  -1 79.1840 3.35008   1
  14   2  -1 82.5001 3.51930   3
 -14   2   1 76.1210 4.49525   1
 -14   2   1 77.4586 3.26762   3
 -14   2   1 73.3806 4.10207   4
 -14   2   1 78.4606 3.58438   2
  14   2  -1 71.3743 4.41670   1
  14   2  -1 76.9866 4.29579   4
  14   2  -1 76.8782 3.20319   4
 -14   2   1 79.1542 3.21263   4
 -12  -2   1 169.811 6.09301   4
 -12  -2   1 173.143 6.16322   1
 -12  -2   1 169.799 6.78846   4
 -12  -2   1 173.156 6.49843   2
  12  -2  -1 173.470 7.49742   1
  12  -2  -1 167.331 6.41274   1
 -12  -2   1 173.598 7.28134   1
 -12  -2   1 173.777 6.77698   3
  12  -2  -1 168.499 7.15977   4
  12  -2  -1 176.218 6.14354   4
  12  -2  -1 166.272 7.45836   3
 -12   2   1 171.625 7.42726   1
 -12   2   1 181.098 6.32658   3
 -12   2   1 178.172 6.31110   1
 -12   2   1 170.756 7.02037   4
  12   2  -1 167.624 7.34762   1
  12   2  -1 179.611 6.29807   3
 -12   2   1 167.024 6.47279   2
  12   2  -1 172.036 6.16899   1
  12   2  -1 170.087 5.99392   4
  12   2  -1 174.003 7.10214   4
 -12   2   1 172.124 6.15648   4
 -10  -2   1 138.939 5.89970   1
 -10  -2   1 133.208 5.42769   4
  10  -2  -1 125.568 5.90089   1
  10  -2  -1 132.578 5.88531   3
 -10  -2   1 138.946 5.05434   1
 -10  -2   1 133.942 4.96836   4
  10  -2  -1 137.982 4.88261   4
  10  -2  -1 134.179 5.70679   4
 -10  -2   1 135.513 5.24297   2
 -10  -2   1 132.406 5.40590   3
  10  -2  -1 137.356 5.13561   1
 -10   2   1 129.018 5.09379   2
 -10   2   1 127.965 5.52023   4
  10   2  -1 136.913 5.96323   1
  10   2  -1 136.713 4.79492   4
 -10   2   1 136.402 5.11851   1
 -10   2   1 134.175 4.99508   4
  10   2  -1 140.599 5.80694   4
 -10   2   1 125.360 5.85546   1
  10   2  -1 133.425 4.99342   1
  10   2  -1 139.691 5.01570   3
 -10   2   1 139.889 5.18113   3
  -8  -2   1 54.7279 3.07124   1
  -8  -2   1 53.6960 2.49738   4
   8  -2  -1 52.8523 2.91531   4
  -8  -2   1 53.8940 2.68764   3
  -8  -2   1 53.0716 2.51930   1
   8  -2  -1 49.4482 3.01613   3
   8  -2  -1 57.3486 2.64780   1
  -8  -2   1 56.7149 2.62383   2
   8  -2  -1 57.5754 3.22478   1
  -8  -2   1 56.9611 2.72825   4
   8  -2  -1 54.6370 2.35497   4
  -8   2   1 51.9992 3.13559   1
  -8   2   1 58.0594 2.57561   4
   8   2  -1 55.7747 2.22793   4
   8   2  -1 52.6971 3.07691   1
  -8   2   1 57.8749 2.50290   2
  -8   2   1 54.2635 2.69902   3
   8   2  -1 53.5952 2.46848   1
  -8   2   1 55.9354 2.66428   1
   8   2  -1 57.0440 2.28444   3
  -8   2   1 53.8687 2.85870   4
   8   2  -1 57.2893 3.01887   4
   6  -2  -1 162.328 5.72824   4
  -6  -2   1 162.048 5.74856   3
   6  -2  -1 135.945 6.10332   3
  -6  -2   1 157.190 5.86257   1
   6  -2  -1 160.497 6.12139   1
  -6  -2   1 156.596 5.70545   2
   6  -2  -1 162.988 6.46636   1
   6  -2  -1 154.427 6.14785   4
  -6  -2   1 159.988 5.83986   4
  -6  -2   1 160.535 5.83550   4
  -6  -2   1 159.952 6.22053   1
  -6   2   1 163.240 5.72513   2
  -6   2   1 159.621 6.10535   3
   6   2  -1 162.730 5.44066   3
   6   2  -1 157.793 6.07731   4
   6   2  -1 159.021 5.40400   4
  -6   2   1 149.928 6.03135   4
   6   2  -1 163.505 5.83816   1
  -6   2   1 157.749 6.08065   1
  -6   2   1 151.755 6.38369   1
   6   2  -1 153.953 6.20758   1
  -6   2   1 159.079 5.93986   4
   4  -2  -1 446.207 16.0745   1
   4  -2  -1 473.566 15.4301   4
  -4  -2   1 467.237 15.4981   1
   4  -2  -1 465.545 15.8411   4
   4  -2  -1 457.644 15.8874   1
  -4  -2   1 466.195 15.2763   4
  -4  -2   1 469.371 14.9031   3
  -4  -2   1 463.738 15.1909   2
  -4  -2   1 462.705 15.6867   1
  -4  -2   1 470.069 15.4141   4
   4   2  -1 465.695 15.4966   4
  -4   2   1 471.173 15.7509   4
   4   2  -1 468.649 14.7624   4
  -4   2   1 450.665 15.6966   4
  -4   2   1 468.680 15.9449   1
  -4   2   1 450.368 16.0729   1
   4   2  -1 454.772 15.6975   1
   4   2  -1 470.176 15.1002   2
   4   2  -1 470.506 15.4785   1
  -4   2   1 470.627 15.1270   2
  -4   2   1 419.921 15.7422   3
   2  -2  -1 61.3640 3.16251   1
  -2  -2   1 63.3912 2.74887   2
   2  -2  -1 67.5016 2.62521   2
  -2  -2   1 62.9234 2.88383   4
  -2  -2   1 63.6947 2.81623   4
   2  -2  -1 67.2095 3.07819   4
  -2  -2   1 65.2528 3.03624   1
  -2  -2   1 66.4552 2.63115   3
   2  -2  -1 65.9872 3.28076   1
   2  -2  -1 66.4575 2.92008   4
  -2  -2   1 64.2386 3.06143   1
  -2   2   1 66.8254 3.24545   1
  -2   2   1 70.8903 2.71788   2
  -2   2   1 66.5779 3.04321   4
  -2   2   1 70.9757 3.34418   1
  -2   2   1 69.2267 3.06673   4
   2   2  -1 61.2558 3.04942   1
   2   2  -1 66.0162 3.01565   1
   2   2  -1 70.3959 2.48589   3
   2   2  -1 64.9773 2.65315   4
   2   2  -1 68.8181 2.73002   2
   0  -2  -1 980.615 31.3750   1
   0  -2   1 941.550 31.0551   1
   0  -2  -1 942.231 31.3232   1
   0  -2   1 890.072 30.3754   3
   0  -2   1 952.752 30.7228   4
   0  -2  -1 924.700 30.9623   4
   0  -2   1 987.798 31.0994   1
   0  -2   1 956.519 30.6085   2
   0  -2   1 949.685 30.7644   4
   0   2  -1 976.598 30.6174   2
   0   2   1 926.011 31.0014   4
   0   2  -1 916.975 31.0176   1
   0   2  -1 956.909 30.6728   4
   0   2   1 948.306 31.3417   1
   0   2   1 975.507 31.0595   4
   0   2  -1 965.801 31.0712   1
   0   2   1 985.821 31.3706   1
  -2  -2  -1 635.048 20.5612   2
  -2  -2  -1 630.383 21.0927   4
   2  -2   1 637.086 21.2533   4
   2  -2   1 624.386 21.3414   1
  -2  -2  -1 669.839 20.8944   4
   2  -2   1 667.740 21.0305   2
  -2  -2  -1 640.784 21.2559   1
   2  -2   1 639.407 21.5214   1
   2  -2   1 654.968 21.1115   4
  -2  -2  -1 630.830 21.3594   1
  -2   2  -1 650.252 20.8993   4
  -2   2  -1 646.762 21.4020   1
   2   2   1 633.704 21.3837   1
  -2   2  -1 653.635 21.0428   2
   2   2   1 641.109 20.5681   2
  -2   2  -1 634.694 21.4411   1
   2   2   1 605.153 21.0669   3
   2   2   1 608.820 21.2955   1
  -2   2  -1 650.895 21.2681   4
   2   2   1 640.796 21.0596   4
   2   2   1 660.578 21.0656   4
  -4  -2  -1 667.496 22.5022   1
  -4  -2  -1 672.276 21.6423   2
   4  -2   1 690.130 22.2747   1
  -4  -2  -1 624.173 22.2891   3
   4  -2   1 657.441 22.5238   1
   4  -2   1 678.746 22.2150   4
   4  -2   1 673.458 21.8838   2
  -4  -2  -1 684.258 22.2607   1
  -4  -2  -1 668.526 22.2621   4
   4  -2   1 678.557 22.0663   4
  -4  -2  -1 686.779 21.8162   4
  -4   2  -1 677.118 21.5735   3
  -4   2  -1 662.183 22.2323   1
   4   2   1 691.107 22.2752   1
   4   2   1 673.412 22.0964   4
   4   2   1 653.752 22.1278   3
   4   2   1 687.338 22.1388   4
  -4   2  -1 669.860 21.9838   2
  -4   2  -1 663.125 22.3161   4
   4   2   1 676.113 21.5661   2
   4   2   1 679.930 22.5592   1
  -4   2  -1 671.562 21.7265   4
  -4   2  -1 673.479 22.5255   1
  -6  -2  -1 6.28993 0.91865   1
  -6  -2  -1 5.21068 1.04435   1
   6  -2   1 4.10329 0.58508   2
  -6  -2  -1 5.34604 0.67135   2
   6  -2   1 5.02268 0.73974   3
   6  -2   1 5.63777 0.92953   4
  -6  -2  -1 4.40274 1.03598   3
   6  -2   1 4.50776 0.74078   1
  -6  -2  -1 6.22995 1.06737   4
   6  -2   1 4.83006 1.05053   1
   6  -2   1 5.01416 0.81294   4
  -6  -2  -1 5.44181 0.70341   4
   6   2   1 5.50279 1.14451   1
  -6   2  -1 6.11344 0.49883   3
   6   2   1 4.31680 0.78927   3
  -6   2  -1 4.78961 0.81190   1
   6   2   1 4.65865 0.80990   1
   6   2   1 5.42676 0.93460   4
  -6   2  -1 4.38888 0.88785   4
  -6   2  -1 4.94758 0.96107   1
  -6   2  -1 5.41264 0.77286   2
   6   2   1 5.34185 0.86730   4
  -6   2  -1 5.67401 0.64555   4
   8  -2   1 3.51287 0.87888   4
  -8  -2  -1 2.35093 0.53390   2
   8  -2   1 1.62332 0.71348   1
   8  -2   1 3.10106 0.68314   4
  -8  -2  -1 3.52205 0.75739   1
  -8  -2  -1 2.39314 0.92487   4
  -8  -2  -1 2.17064 0.94097   1
   8  -2   1 2.08277 1.01773   1
   8  -2   1 1.12359 0.64110   3
  -8  -2  -1 2.65258 0.95166   3
  -8  -2  -1 2.42662 0.54292   4
  -8   2  -1 2.81874 0.43280   3
   8   2   1 2.23605 0.67597   4
   8   2   1 1.86117 0.99295   1
  -8   2  -1 0.79492 0.77714   4
   8   2   1 2.13141 0.71842   3
  -8   2  -1 2.66027 0.48005   4
  -8   2  -1 1.65080 0.64003   2
  -8   2  -1 2.40360 0.61604   1
  -8   2  -1 2.67947 0.85386   1
   8   2   1 2.50093 0.86731   4
   8   2   1 3.88650 0.77031   1
  10  -2   1 45.8024 3.07022   1
 -10  -2  -1 48.3390 3.01610   4
  10  -2   1 50.5217 2.38451   1
  10  -2   1 50.1640 2.70071   3
  10  -2   1 50.2557 2.38775   4
 -10  -2  -1 49.4384 2.18083   4
 -10  -2  -1 50.7028 3.17751   1
 -10  -2  -1 48.9507 2.37587   2
 -10  -2  -1 52.2390 2.36958   1
 -10  -2  -1 49.0291 3.07168   3
  10  -2   1 47.6463 2.71113   4
 -10   2  -1 51.0615 2.31118   1
  10   2   1 50.6070 2.31906   4
  10   2   1 52.4794 3.32600   1
 -10   2  -1 49.7419 2.10082   3
  10   2   1 50.1558 2.93064   4
 -10   2  -1 50.2938 3.07726   1
 -10   2  -1 50.8975 2.53290   2
  10   2   1 50.5563 2.39141   1
 -10   2  -1 50.7277 2.92718   4
 -10   2  -1 52.0288 2.16884   4
  10   2   1 50.7061 2.36502   3
  12  -2   1 151.074 5.37334   4
 -12  -2  -1 152.613 6.63246   1
 -12  -2  -1 143.537 5.31143   4
 -12  -2  -1 147.051 5.49691   2
 -12  -2  -1 148.073 5.38849   1
  12  -2   1 149.621 5.43471   1
  12  -2   1 136.936 6.01199   4
 -12  -2  -1 146.156 6.47505   4
 -12  -2  -1 141.233 6.51582   3
  12  -2   1 140.049 6.57412   1
  12  -2   1 135.212 5.98977   3
 -12   2  -1 151.761 5.28530   4
 -12   2  -1 151.886 5.25904   3
  12   2   1 148.244 5.38541   4
  12   2   1 149.677 5.41242   3
 -12   2  -1 145.245 6.57451   1
  12   2   1 143.768 5.48243   1
  12   2   1 145.847 6.78509   1
 -12   2  -1 136.677 5.70344   2
 -12   2  -1 147.709 6.38347   4
  12   2   1 142.495 6.25512   4
 -12   2  -1 149.218 5.40073   1
 -14  -2  -1 27.2584 2.52998   4
 -14  -2  -1 27.9307 1.74899   1
 -14  -2  -1 26.3487 2.76241   3
  14  -2   1 29.4682 1.83944   4
  14  -2   1 28.5378 2.29598   4
 -14  -2  -1 27.3592 2.65220   1
  14  -2   1 28.5802 2.89427   1
  14  -2   1 30.2925 1.83665   1
  14  -2   1 30.3527 2.45864   3
 -14  -2  -1 29.6154 1.87758   2
 -14  -2  -1 30.1110 1.69738   4
 -14   2  -1 30.4176 1.81493   4
  14   2   1 28.1162 2.42117   4
 -14   2  -1 32.2021 1.83881   1
  14   2   1 29.5090 2.95663   1
  14   2   1 28.9107 1.70542   4
 -14   2  -1 29.7772 1.80137   3
 -14   2  -1 26.3398 2.53560   4
  14   2   1 30.7677 1.84581   1
 -14   2  -1 25.1561 2.57827   1
  14   2   1 30.4543 1.91642   3
  16  -2   1 34.9420 3.03941   3
  16  -2   1 36.9785 2.20755   1
 -16  -2  -1 36.4761 2.13099   1
  16  -2   1 29.6113 3.13169   1
 -16  -2  -1 35.5105 3.09745   3
  16  -2   1 34.2005 2.34214   4
  16  -2   1 35.7271 2.78130   4
 -16  -2  -1 34.7359 2.06139   4
 -16  -2  -1 34.9737 3.05128   4
 -16  -2  -1 35.4361 3.21483   1
 -16  -2  -1 35.3273 2.23023   2
 -16   2  -1 34.1450 3.16864   1
  16   2   1 35.5996 2.94298   1
 -16   2  -1 35.8275 2.23601   3
 -16   2  -1 32.3791 2.98624   4
  16   2   1 37.9040 3.59534   4
 -16   2  -1 34.7228 2.14393   1
  16   2   1 39.2770 3.71490   1
  16   2   1 37.0814 2.11320   4
  16   2   1 35.8820 2.27972   3
 -16   2  -1 35.5274 2.39593   2
 -16   2  -1 38.4382 2.14778   4
 -18  -2  -1 1.22967 1.53841   3
  18  -2   1 3.51210 1.83812   1
 -18  -2  -1 2.64840 1.65748   4
 -18  -2  -1 1.89914 1.40704   1
 -18  -2  -1 1.11800 0.84115   4
  18  -2   1 0.39190 1.00885   4
  18  -2   1 0.75262 0.91303   1
  18  -2   1 1.46607 1.39367   3
 -18  -2  -1 1.32671 0.83682   2
 -18  -2  -1 1.74008 1.00096   1
  18  -2   1 0.88952 0.99357   4
  18   2   1 1.49287 0.96964   4
 -18   2  -1 2.83878 1.57439   1
 -18   2  -1 1.99376 0.96980   1
  18   2   1 0.00796 1.46704   4
 -18   2  -1 0.84295 0.96758   4
  18   2   1 0.64104 1.08514   3
 -18   2  -1 2.43969 1.16733   3
  18   2   1 1.37376 1.09761   1
  18   2   1 1.67992 1.56198   1
 -18   2  -1 0.25538 0.93978   2
 -18   2  -1 0.01538 1.03142   4
  20  -2   1 8.25135 2.19778   3
  20  -2   1 11.9787 2.66899   1
 -20  -2  -1 7.72151 2.10225   1
  20  -2   1 7.54701 1.72840   1
  20  -2   1 7.22090 1.30041   4
 -20  -2  -1 8.27053 1.46027   1
 -20  -2  -1 12.0008 1.64384   2
 -20  -2  -1 8.59111 2.24627   3
 -20  -2  -1 6.61379 2.27622   4
 -20   2  -1 6.91594 1.54804   4
 -20   2  -1 7.31518 1.52097   3
 -20   2  -1 9.16808 1.59657   1
 -20   2  -1 6.64459 1.40776   2
  20   2   1 8.09160 1.75060   3
  20   2   1 8.10633 1.49607   1
 -20   2  -1 8.54723 2.58529   1
  20   2   1 5.53174 2.15277   1
  20   2   1 7.70910 2.03143   4
  22  -2   1 48.0746 3.67126   1
  22  -2   1 40.3892 4.35911   3
 -22  -2  -1 45.2354 4.59548   3
 -22  -2  -1 44.9447 3.07988   2
  22  -2   1 52.9509 4.47460   1
  22  -2   1 49.7999 3.36406   4
 -22  -2  -1 44.7275 3.31127   1
 -22  -2  -1 45.1268 4.45433   4
 -22   2  -1 44.9490 3.44692   4
  22   2   1 45.1594 3.40245   1
 -22   2  -1 47.1255 3.54793   3
 -22   2  -1 58.9622 4.38080   1
  22   2   1 47.5336 4.49780   4
  22   2   1 50.1550 4.80237   1
 -22   2  -1 50.2810 3.38727   1
 -24  -2  -1 83.2856 4.62620   2
  24  -2   1 88.3857 5.40188   1
 -24  -2  -1 84.7808 6.14805   3
 -24  -2  -1 82.4690 6.67169   1
  24  -2   1 82.0637 4.70283   4
 -24  -2  -1 78.0347 5.99793   4
 -24   2  -1 84.0963 4.71336   2
  24   2   1 86.6759 7.04015   1
 -24   2  -1 83.6897 5.10973   3
  24   2   1 82.2802 6.17054   4
 -24   2  -1 86.5878 5.08842   1
  24   2   1 83.2771 4.97126   1
 -25  -3   1 31.6818 3.23957   2
 -25  -3   1 31.4946 3.20170   1
  25  -3  -1 34.1747 3.27438   4
  25  -3  -1 31.4405 3.17596   1
 -25  -3   1 31.8315 4.57648   4
 -25  -3   1 32.7691 4.18781   3
 -25  -3   1 31.6825 4.74541   1
  25   3  -1 31.8409 5.02508   1
 -25   3   1 33.6290 2.92158   4
 -25   3   1 33.3190 3.26111   3
 -25   3   1 29.7527 3.02920   1
  25   3  -1 29.6331 4.83497   4
 -23  -3   1 47.4882 3.67619   2
 -23  -3   1 47.3763 3.28386   1
 -23  -3   1 47.2064 5.09935   1
  23  -3  -1 47.3351 3.50811   1
 -23  -3   1 46.1274 4.81858   3
  23  -3  -1 44.3229 3.34577   4
  23   3  -1 48.9856 4.99061   4
 -23   3   1 44.9116 3.17064   4
  23   3  -1 52.3552 6.38813   1
 -23   3   1 47.0894 3.33420   1
 -23   3   1 48.3954 3.17385   3
 -21  -3   1 123.416 5.32165   1
 -21  -3   1 117.777 7.02050   3
 -21  -3   1 116.731 6.97664   4
  21  -3  -1 123.746 7.64277   1
 -21  -3   1 127.139 7.62319   1
 -21  -3   1 117.915 5.85834   2
  21  -3  -1 116.681 5.27895   1
  21  -3  -1 108.449 7.40330   3
  21  -3  -1 122.511 5.23413   4
  21   3  -1 111.019 5.38271   1
 -21   3   1 110.629 5.81022   2
  21   3  -1 119.457 7.28585   4
 -21   3   1 123.130 5.28361   1
 -21   3   1 117.280 5.09516   3
 -21   3   1 121.008 5.10869   4
 -21   3   1 122.930 7.75823   1
  21   3  -1 117.043 7.53349   1
  19  -3  -1 40.5466 2.45295   4
  19  -3  -1 36.5689 3.81996   4
 -19  -3   1 35.4894 2.94797   2
 -19  -3   1 33.1753 3.37240   3
  19  -3  -1 37.6781 4.12530   1
 -19  -3   1 34.6124 2.14121   4
  19  -3  -1 35.1394 2.42050   1
 -19  -3   1 36.4665 2.36972   1
 -19  -3   1 36.5109 4.05356   1
 -19  -3   1 34.4536 3.53754   4
  19  -3  -1 35.5783 3.88044   3
 -19   3   1 40.1962 3.62024   4
 -19   3   1 35.9188 2.36310   1
  19   3  -1 38.8074 2.94651   3
  19   3  -1 35.5407 2.38670   4
 -19   3   1 36.6040 2.38584   3
  19   3  -1 32.9808 2.35105   1
 -19   3   1 32.1350 2.77232   2
  19   3  -1 32.2879 3.90855   4
  19   3  -1 33.9136 4.34256   1
 -19   3   1 35.2424 2.30283   4
 -19   3   1 33.4706 3.69416   1
 -17  -3   1 56.7997 3.95459   4
  17  -3  -1 57.4516 4.37447   3
 -17  -3   1 54.4475 2.75114   4
  17  -3  -1 57.7046 2.94016   1
 -17  -3   1 56.5001 4.12448   3
  17  -3  -1 49.6175 4.13882   4
  17  -3  -1 57.6651 4.67426   1
 -17  -3   1 50.9511 4.42725   1
 -17  -3   1 52.8266 3.37658   2
  17  -3  -1 55.3528 2.87394   4
  17   3  -1 53.8291 4.63739   1
  17   3  -1 56.1674 3.24767   3
  17   3  -1 58.8540 5.13258   4
 -17   3   1 49.2117 4.28149   1
 -17   3   1 57.8578 2.88631   1
 -17   3   1 53.5362 3.33060   2
 -17   3   1 61.3265 2.81987   3
 -17   3   1 57.4941 2.70850   4
  17   3  -1 58.7004 2.80038   4
 -17   3   1 48.7489 3.86177   4
  17   3  -1 50.4611 2.82846   1
  15  -3  -1 40.4862 2.48164   1
  15  -3  -1 35.7807 3.35045   3
 -15  -3   1 39.3946 2.75443   2
 -15  -3   1 43.4961 2.24487   4
  15  -3  -1 43.9864 2.29443   4
  15  -3  -1 43.1696 3.75617   1
  15  -3  -1 39.6269 3.42628   4
 -15  -3   1 41.5789 3.11879   4
 -15  -3   1 41.8185 3.30599   3
 -15  -3   1 40.0066 3.53926   1
 -15  -3   1 41.2694 2.26184   1
  15   3  -1 44.8201 3.75103   1
 -15   3   1 41.5340 2.26327   3
 -15   3   1 41.9207 2.40640   1
 -15   3   1 38.3036 3.07007   4
  15   3  -1 39.1013 2.27704   1
  15   3  -1 43.5574 2.41809   3
  15   3  -1 41.3697 2.17017   4
  15   3  -1 40.7069 3.38485   4
 -15   3   1 39.3931 2.66859   2
 -15   3   1 42.0296 2.15819   4
 -15   3   1 41.4801 3.59653   1
  13  -3  -1 121.921 4.99602   1
 -13  -3   1 126.859 5.31608   2
  13  -3  -1 123.590 6.41892   1
 -13  -3   1 125.964 4.90116   1
  13  -3  -1 122.988 4.70923   4
  13  -3  -1 116.611 6.15802   3
 -13  -3   1 124.877 6.29414   1
 -13  -3   1 115.490 5.71744   4
 -13  -3   1 117.629 4.76710   4
 -13  -3   1 121.955 5.72938   3
  13  -3  -1 120.642 5.95201   4
  13   3  -1 122.765 4.57725   4
 -13   3   1 123.300 4.89201   3
 -13   3   1 114.866 5.79291   4
 -13   3   1 116.716 6.26700   1
  13   3  -1 126.271 4.87974   3
 -13   3   1 123.579 4.78409   4
  13   3  -1 117.225 4.82510   1
  13   3  -1 120.099 6.35004   1
  13   3  -1 130.454 6.12161   4
 -13   3   1 120.229 5.22031   2
 -13   3   1 125.900 4.99508   1
  11  -3  -1 169.542 7.49277   4
  11  -3  -1 180.828 6.43210   4
 -11  -3   1 176.634 7.67582   1
 -11  -3   1 169.796 6.70018   2
 -11  -3   1 172.507 6.43753   4
  11  -3  -1 162.820 7.85547   1
  11  -3  -1 180.664 6.83112   1
 -11  -3   1 176.154 7.13474   3
 -11  -3   1 170.238 7.14866   4
 -11  -3   1 176.327 6.55386   1
  11  -3  -1 156.398 7.39167   3
 -11   3   1 179.506 6.71015   3
  11   3  -1 178.924 7.46180   4
 -11   3   1 176.416 6.54823   4
 -11   3   1 178.550 6.82073   1
  11   3  -1 180.381 6.54218   1
 -11   3   1 171.877 7.42417   4
  11   3  -1 176.973 6.17101   4
 -11   3   1 166.254 7.85885   1
  11   3  -1 177.753 7.78542   1
  11   3  -1 180.076 6.31412   3
   9  -3  -1 30.7961 1.85701   4
  -9  -3   1 30.6684 2.19270   4
  -9  -3   1 32.4025 2.35552   3
  -9  -3   1 34.1831 2.09263   1
  -9  -3   1 33.2054 2.66660   1
   9  -3  -1 32.8160 2.21224   1
   9  -3  -1 29.1107 2.46976   4
  -9  -3   1 32.4942 2.06444   2
   9  -3  -1 30.6942 2.63209   1
  -9  -3   1 31.0539 1.94268   4
  -9   3   1 30.6650 1.94866   2
   9   3  -1 32.1730 1.70237   4
  -9   3   1 31.2136 2.11282   3
  -9   3   1 31.5589 1.96556   4
   9   3  -1 29.1610 2.51087   1
  -9   3   1 32.0823 2.19569   1
   9   3  -1 33.2501 2.05433   1
  -9   3   1 30.2004 2.31164   4
  -9   3   1 33.0777 2.68765   1
   9   3  -1 29.1615 2.42222   4
   9   3  -1 33.0422 1.77363   3
  -7  -3   1 934.898 30.1535   4
  -7  -3   1 956.882 30.2514   3
  -7  -3   1 917.197 30.9708   1
  -7  -3   1 927.851 30.2974   1
  -7  -3   1 923.169 30.4081   4
  -7  -3   1 927.891 30.7506   2
   7  -3  -1 907.145 32.0525   1
   7  -3  -1 905.091 31.5832   4
   7  -3  -1 960.002 30.7892   4
   7  -3  -1 940.084 31.2585   1
  -7   3   1 960.765 31.3216   1
  -7   3   1 922.507 31.5545   4
  -7   3   1 905.597 32.0106   1
   7   3  -1 929.488 29.6362   4
  -7   3   1 940.228 30.9527   4
   7   3  -1 929.589 30.5323   4
  -7   3   1 913.824 31.3531   3
  -7   3   1 948.443 30.7431   2
   7   3  -1 925.018 31.0224   1
   7   3  -1 952.847 30.2844   1
   7   3  -1 948.394 29.7236   2
   5  -3  -1 350.770 13.1720   4
  -5  -3   1 353.066 12.5450   1
   5  -3  -1 365.501 12.6635   4
  -5  -3   1 354.267 12.1079   2
   5  -3  -1 353.514 13.4206   1
  -5  -3   1 360.798 12.9063   1
  -5  -3   1 355.330 12.3851   4
  -5  -3   1 361.178 12.2417   3
  -5  -3   1 354.288 12.4682   4
   5  -3  -1 360.656 13.0658   1
   5   3  -1 356.242 11.9494   2
  -5   3   1 341.776 13.1041   4
   5   3  -1 353.801 12.6296   4
   5   3  -1 356.637 11.9540   4
  -5   3   1 354.085 13.3647   1
   5   3  -1 344.572 13.2879   1
   5   3  -1 373.376 11.7925   3
   5   3  -1 356.939 12.5265   1
  -5   3   1 385.007 13.2258   1
  -5   3   1 370.299 12.4386   2
  -3  -3   1 161.306 6.27432   3
   3  -3  -1 163.257 6.48709   4
   3  -3  -1 163.394 6.96354   1
   3  -3  -1 165.100 7.18477   1
  -3  -3   1 164.130 6.04253   2
  -3  -3   1 162.920 6.28269   4
  -3  -3   1 160.057 6.85741   1
   3  -3  -1 173.869 5.95687   2
  -3  -3   1 168.557 7.14615   1
   3  -3  -1 158.182 6.71279   4
  -3  -3   1 164.497 6.29651   4
   3   3  -1 167.315 6.50003   1
   3   3  -1 168.151 6.35191   4
   3   3  -1 157.744 6.86622   1
  -3   3   1 163.391 6.55449   4
   3   3  -1 166.818 5.72196   3
  -3   3   1 163.553 6.08260   2
  -3   3   1 165.582 6.93886   1
  -3   3   1 167.465 6.96276   1
  -3   3   1 165.086 6.49262   4
   3   3  -1 163.869 5.98008   2
   3   3  -1 162.560 6.03717   4
  -1  -3   1 147.358 6.27672   1
  -1  -3   1 151.550 5.96318   4
  -1  -3   1 152.644 5.69769   2
   1  -3  -1 151.072 5.59433   2
   1  -3  -1 152.516 6.49430   1
   1  -3  -1 152.067 6.08526   4
   1  -3  -1 153.310 6.09933   4
  -1  -3   1 156.231 6.32672   1
  -1  -3   1 150.333 5.96065   4
   1  -3  -1 154.750 6.51892   1
  -1  -3   1 142.668 5.60364   3
   1   3  -1 154.024 5.44473   3
   1   3  -1 151.293 5.86566   4
   1   3  -1 154.465 6.26948   1
   1   3  -1 151.316 5.80177   4
  -1   3   1 153.435 6.14658   4
  -1   3   1 158.114 6.56365   1
  -1   3   1 154.091 5.69596   2
  -1   3   1 159.067 6.56785   1
   1   3  -1 143.701 6.24261   1
  -1   3   1 152.015 6.16085   4
   1   3  -1 156.839 5.68782   2
   1  -3   1 565.510 19.4107   4
  -1  -3  -1 565.838 18.7770   4
  -1  -3  -1 555.152 19.2832   1
  -1  -3  -1 575.780 20.0417   1
  -1  -3  -1 571.687 19.6715   4
   1  -3   1 572.132 19.3601   4
   1  -3   1 577.380 18.4569   2
  -1  -3  -1 559.810 18.2758   2
   1  -3   1 567.056 19.8205   1
   1  -3   1 568.695 19.1544   1
  -1   3  -1 567.304 18.4487   2
   1   3   1 564.445 19.1989   1
   1   3   1 565.187 18.9383   4
  -1   3  -1 560.020 19.1541   1
  -1   3  -1 573.879 19.7748   1
   1   3   1 559.256 18.3284   2
  -1   3  -1 551.758 19.0945   3
   1   3   1 568.528 20.0923   1
  -1   3  -1 567.858 19.3223   4
   1   3   1 575.404 19.6568   4
  -1   3  -1 564.677 19.1271   4
  -3  -3  -1 3.20733 0.90399   4
  -3  -3  -1 3.56367 1.07514   1
  -3  -3  -1 4.20340 0.89053   4
   3  -3   1 4.03072 0.93805   4
   3  -3   1 2.22788 0.91531   1
   3  -3   1 3.71928 1.00547   4
  -3  -3  -1 3.63493 1.08050   1
  -3  -3  -1 2.44983 0.59694   2
   3  -3   1 2.23161 0.92442   1
   3  -3   1 3.95863 0.81093   2
  -3   3  -1 4.49881 0.82426   4
   3   3   1 3.89145 0.98193   4
  -3   3  -1 3.26945 0.79802   2
  -3   3  -1 3.14540 0.91487   1
   3   3   1 2.90519 0.91784   3
   3   3   1 2.91947 0.65543   2
   3   3   1 3.31880 0.92870   1
   3   3   1 3.11290 0.96520   4
  -3   3  -1 3.13889 0.91579   4
   3   3   1 3.42653 1.07427   1
  -5  -3  -1 191.569 6.69970   2
  -5  -3  -1 185.034 7.36168   1
   5  -3   1 187.758 6.85884   2
   5  -3   1 181.718 7.25083   4
  -5  -3  -1 195.976 6.96005   4
   5  -3   1 197.080 7.47137   1
   5  -3   1 195.107 7.84946   4
   5  -3   1 186.145 7.80871   1
  -5  -3  -1 181.374 7.68779   1
  -5  -3  -1 175.208 7.57825   3
  -5  -3  -1 193.005 8.09765   4
  -5   3  -1 191.741 7.05652   2
   5   3   1 189.335 7.78754   1
  -5   3  -1 189.116 6.80788   4
  -5   3  -1 184.820 6.63253   3
   5   3   1 191.816 7.42383   1
  -5   3  -1 186.932 7.46745   4
  -5   3  -1 186.808 7.38529   1
   5   3   1 183.854 7.11637   4
   5   3   1 190.038 6.61108   2
   5   3   1 182.464 7.13435   3
   5   3   1 195.863 7.40910   4
  -5   3  -1 191.422 7.77817   1
  -7  -3  -1 23.9376 2.19246   1
   7  -3   1 22.0175 1.79640   1
  -7  -3  -1 22.2861 1.49136   2
   7  -3   1 21.0481 2.15277   1
  -7  -3  -1 26.3460 1.58247   4
   7  -3   1 23.4494 1.97151   4
   7  -3   1 24.3918 1.57641   2
  -7  -3  -1 22.5498 2.14238   3
   7  -3   1 19.0397 1.70579   4
  -7  -3  -1 21.7397 2.07699   4
  -7  -3  -1 24.6581 1.92468   1
  -7   3  -1 22.0273 1.70266   2
   7   3   1 23.7655 2.13469   4
  -7   3  -1 22.6513 1.36669   4
  -7   3  -1 21.5073 2.00305   4
  -7   3  -1 23.9027 1.26316   3
   7   3   1 21.9670 3.74581   1
  -7   3  -1 22.1903 1.79700   1
   7   3   1 24.8325 1.90836   1
  -7   3  -1 21.4643 2.09812   1
   7   3   1 21.9669 1.74061   3
   7   3   1 22.8494 1.74376   4
   7   3   1 21.9538 1.34781   2
  -9  -3  -1 1458.95 48.0945   1
   9  -3   1 1282.88 46.7238   3
  -9  -3  -1 1409.51 47.5895   4
   9  -3   1 1438.77 47.2176   4
   9  -3   1 1487.70 46.6817   1
  -9  -3  -1 1395.45 47.7527   3
   9  -3   1 1384.86 47.8131   1
  -9  -3  -1 1449.38 45.6405   2
  -9  -3  -1 1449.85 45.9993   1
  -9  -3  -1 1455.89 45.4786   4
   9  -3   1 1512.88 46.6617   4
  -9   3  -1 1499.42 46.6954   1
   9   3   1 1466.82 46.0130   1
  -9   3  -1 1405.30 47.8065   1
   9   3   1 1429.29 48.1207   1
   9   3   1 1453.82 46.5678   4
  -9   3  -1 1406.26 47.4394   4
  -9   3  -1 1423.46 46.7878   2
   9   3   1 1446.13 45.9290   3
   9   3   1 1453.97 45.7804   4
  11  -3   1 331.590 11.4496   1
  11  -3   1 327.854 12.1758   4
 -11  -3  -1 333.093 11.3871   1
  11  -3   1 309.398 12.6944   1
  11  -3   1 330.086 11.3777   4
  11  -3   1 305.232 11.8648   3
 -11  -3  -1 318.447 11.2439   2
 -11  -3  -1 314.278 12.6344   1
 -11  -3  -1 324.017 12.2940   4
 -11  -3  -1 311.641 12.4343   3
 -11  -3  -1 322.876 10.9175   4
  11   3   1 324.344 11.1429   4
 -11   3  -1 326.293 11.6765   2
 -11   3  -1 315.875 12.3285   4
 -11   3  -1 334.370 11.0555   3
 -11   3  -1 331.291 10.9540   4
  11   3   1 333.161 11.2298   3
  11   3   1 322.081 12.7788   1
  11   3   1 337.154 11.3662   1
  11   3   1 332.448 12.2981   4
 -11   3  -1 323.475 12.7346   1
 -11   3  -1 324.143 11.3792   1
  13  -3   1 2.91873 1.36177   1
 -13  -3  -1 4.06942 0.80300   4
 -13  -3  -1 3.73622 1.00485   2
 -13  -3  -1 5.85237 1.48848   4
  13  -3   1 4.56318 1.37526   4
 -13  -3  -1 5.31767 0.95492   1
 -13  -3  -1 3.99123 1.59128   3
  13  -3   1 4.95469 0.93090   4
 -13  -3  -1 5.15438 1.48193   1
  13  -3   1 5.05461 1.32015   3
  13  -3   1 4.05403 0.90757   1
  13   3   1 5.90679 0.97925   1
 -13   3  -1 5.17109 1.55483   4
 -13   3  -1 6.15313 1.63060   1
  13   3   1 5.69876 1.40657   4
 -13   3  -1 2.94981 0.93496   2
 -13   3  -1 6.06223 0.79860   3
  13   3   1 5.09408 1.03123   3
 -13   3  -1 4.62485 0.88191   1
  13   3   1 4.39614 0.94242   4
 -13   3  -1 5.49029 0.79345   4
  13   3   1 3.72349 1.51488   1
  15  -3   1 41.8894 2.44170   1
 -15  -3  -1 41.9967 2.31215   1
 -15  -3  -1 43.0853 2.62762   2
 -15  -3  -1 35.3434 3.49397   3
  15  -3   1 41.5735 3.67948   1
 -15  -3  -1 35.1716 3.19912   4
 -15  -3  -1 38.8839 2.13116   4
  15  -3   1 36.7873 3.00076   3
  15  -3   1 43.7868 2.37219   4
 -15  -3  -1 38.8243 3.60045   1
  15  -3   1 36.7835 3.22278   4
  15   3   1 44.7098 3.92181   1
 -15   3  -1 39.5402 2.25254   1
 -15   3  -1 42.1031 2.76890   2
  15   3   1 36.4823 3.42371   4
 -15   3  -1 38.1208 2.11570   3
 -15   3  -1 38.7025 3.43351   4
  15   3   1 38.3880 2.40601   3
  15   3   1 40.7018 2.30481   4
 -15   3  -1 41.4737 2.19081   4
 -15   3  -1 38.1290 3.74909   1
  17  -3   1 203.530 7.51429   1
  17  -3   1 192.070 8.76718   3
  17  -3   1 199.548 8.84927   4
  17  -3   1 193.840 9.61209   1
  17  -3   1 207.625 7.36826   4
 -17  -3  -1 205.360 9.90914   1
 -17  -3  -1 205.682 7.56718   1
 -17  -3  -1 194.694 9.31382   4
 -17  -3  -1 187.462 9.38456   3
 -17  -3  -1 194.365 7.87240   2
 -17  -3  -1 165.582 7.80095   4
 -17   3  -1 182.444 7.99567   2
 -17   3  -1 201.660 7.40160   3
  17   3   1 204.046 9.38615   4
 -17   3  -1 198.113 10.0599   4
 -17   3  -1 201.839 7.48936   1
  17   3   1 204.611 7.40412   4
  17   3   1 207.293 7.56291   1
 -17   3  -1 193.059 9.53294   1
 -17   3  -1 207.498 7.30854   4
  17   3   1 205.543 7.58375   3
  17   3   1 198.937 10.0959   1
 -19  -3  -1 31.2802 2.40009   4
 -19  -3  -1 28.6979 2.57190   2
  19  -3   1 32.8357 2.20970   4
  19  -3   1 31.3843 3.49417   3
 -19  -3  -1 29.1272 3.84063   1
  19  -3   1 28.6178 2.28893   1
 -19  -3  -1 30.6935 3.68124   4
 -19  -3  -1 31.4904 3.83475   3
  19  -3   1 37.7323 3.80404   1
 -19  -3  -1 31.4088 2.25776   1
 -19   3  -1 33.0998 3.59272   4
  19   3   1 34.8646 2.57797   3
 -19   3  -1 30.1758 2.32113   4
 -19   3  -1 32.7632 2.80043   2
 -19   3  -1 32.2443 2.26947   1
 -19   3  -1 31.7878 2.49453   3
 -19   3  -1 30.0360 3.95785   1
  19   3   1 29.7751 3.52346   4
  19   3   1 31.2482 4.29013   1
  19   3   1 30.8035 2.31754   1
 -21  -3  -1 264.367 12.1459   4
 -21  -3  -1 270.028 10.3110   2
 -21  -3  -1 257.584 9.96063   1
  21  -3   1 260.528 12.4917   1
 -21  -3  -1 252.201 12.1884   3
  21  -3   1 272.458 10.1623   1
  21  -3   1 271.943 9.78415   4
  21  -3   1 248.635 11.8194   3
 -21  -3  -1 267.224 13.1852   1
 -21   3  -1 259.957 10.2591   3
  21   3   1 260.433 12.1247   4
 -21   3  -1 268.124 11.6967   2
  21   3   1 253.924 13.0931   1
  21   3   1 260.619 10.0007   1
 -21   3  -1 266.505 9.98449   4
 -21   3  -1 280.284 10.1197   1
 -21   3  -1 257.381 12.4375   1
  23  -3   1 74.1221 6.08562   1
  23  -3   1 49.6345 4.83836   3
 -23  -3  -1 58.5198 5.60365   1
  23  -3   1 59.4482 3.58258   4
  23  -3   1 56.1223 3.84957   1
 -23  -3  -1 59.4633 5.42003   3
  23   3   1 58.9342 5.95238   1
 -23   3  -1 56.3120 4.16883   2
  23   3   1 54.5877 3.99107   1
  23   3   1 54.7701 5.32905   4
 -23   3  -1 57.8166 3.85106   4
 -23   3  -1 58.8769 3.73324   1
 -23   3  -1 59.6438 3.95669   3
 -24  -4   1 4.57116 1.97463   4
 -24  -4   1 3.62491 1.19489   1
 -24  -4   1 3.00445 2.16120   3
  24  -4  -1 4.04960 1.40572   4
 -24  -4   1 2.30323 2.56417   1
 -24  -4   1 2.93618 1.62711   2
  24  -4  -1 1.01920 1.62611   1
  24   4  -1 3.66037 2.93836   1
 -24   4   1 4.07111 1.37864   3
 -24   4   1 4.43043 1.37214   1
  24   4  -1 3.80306 2.87396   4
 -24   4   1 2.33896 1.29361   4
  22  -4  -1 0.43481 0.98154   4
 -22  -4   1 -0.4197 1.06697   1
 -22  -4   1 1.00079 1.25672   2
 -22  -4   1 -2.1687 1.22802   4
  22  -4  -1 0.26795 1.41583   1
 -22  -4   1 2.43649 2.13765   3
 -22  -4   1 0.14278 1.87992   1
 -22   4   1 -0.7850 1.05373   1
 -22   4   1 0.07849 0.86928   4
 -22   4   1 0.15876 0.98751   3
  22   4  -1 3.58636 2.38290   1
  22   4  -1 1.75811 1.91603   4
 -20  -4   1 3.81722 1.93823   3
 -20  -4   1 5.78558 1.75932   2
 -20  -4   1 6.00663 2.60348   1
  20  -4  -1 4.31367 1.31098   4
  20  -4  -1 14.0610 3.02431   1
  20  -4  -1 5.81990 1.52334   1
 -20  -4   1 6.91236 1.34820   1
 -20  -4   1 4.15056 2.06187   4
  20   4  -1 2.99766 2.25117   1
 -20   4   1 7.50029 1.75094   2
  20   4  -1 3.29484 1.37159   1
 -20   4   1 9.19997 2.55500   1
 -20   4   1 5.07809 1.13819   3
  20   4  -1 6.92260 2.33418   4
 -20   4   1 5.59895 1.25235   4
 -20   4   1 5.77508 1.56802   1
  18  -4  -1 240.850 8.66444   4
 -18  -4   1 237.026 11.6688   1
 -18  -4   1 245.419 8.85777   1
  18  -4  -1 231.033 11.5981   1
 -18  -4   1 236.813 8.71628   4
 -18  -4   1 226.811 9.76010   2
 -18  -4   1 236.084 10.8408   3
  18  -4  -1 237.243 10.9641   4
  18  -4  -1 245.986 8.93837   1
 -18  -4   1 221.278 10.6605   4
  18   4  -1 238.053 9.19939   3
  18   4  -1 228.153 11.7545   1
  18   4  -1 246.103 8.98124   1
 -18   4   1 246.207 8.85875   1
 -18   4   1 243.559 8.56886   4
 -18   4   1 235.876 11.5658   1
 -18   4   1 247.141 8.53720   3
  18   4  -1 242.753 8.66469   4
 -18   4   1 219.360 10.6137   4
  18   4  -1 232.792 11.1904   4
  16  -4  -1 18.8782 2.09095   1
 -16  -4   1 23.0176 1.84033   1
 -16  -4   1 19.4571 2.90330   3
 -16  -4   1 22.6470 3.40473   1
  16  -4  -1 20.2217 1.80577   4
 -16  -4   1 18.4632 2.26393   2
 -16  -4   1 19.7335 2.60855   4
  16  -4  -1 21.5980 2.85653   4
  16  -4  -1 23.6903 3.61581   1
 -16  -4   1 22.2336 1.73976   4
  16   4  -1 22.1350 1.84638   1
 -16   4   1 22.8576 1.77759   3
 -16   4   1 22.2600 2.03784   1
  16   4  -1 20.4230 1.69849   4
  16   4  -1 19.1739 1.81384   3
 -16   4   1 22.8363 3.01476   4
 -16   4   1 18.6101 3.29014   1
  16   4  -1 22.1350 3.08527   4
 -16   4   1 21.0867 1.64433   4
 -16   4   1 19.6225 2.29608   2
  16   4  -1 19.9628 3.23334   1
 -14  -4   1 221.490 8.78774   2
  14  -4  -1 227.371 8.16935   4
 -14  -4   1 218.778 8.16700   4
 -14  -4   1 220.053 9.62093   4
  14  -4  -1 231.662 8.60022   1
 -14  -4   1 218.282 10.2210   1
  14  -4  -1 221.298 10.4203   1
 -14  -4   1 230.189 8.38534   1
 -14  -4   1 216.853 9.56523   3
  14  -4  -1 219.669 9.83679   4
 -14   4   1 214.707 8.90447   2
 -14   4   1 232.632 8.29708   3
 -14   4   1 215.453 9.74819   4
  14   4  -1 216.469 9.81058   4
 -14   4   1 228.002 8.21818   4
  14   4  -1 221.748 10.3612   1
  14   4  -1 221.490 8.14230   3
  14   4  -1 223.184 7.87228   4
 -14   4   1 237.310 8.63172   1
 -14   4   1 217.125 10.6112   1
  14   4  -1 225.201 8.33461   1
  12  -4  -1 24.7286 1.95999   4
 -12  -4   1 27.4359 2.21230   2
 -12  -4   1 25.4230 1.98596   1
  12  -4  -1 25.2968 2.29610   1
 -12  -4   1 24.3299 2.50749   3
  12  -4  -1 24.6287 2.58176   4
 -12  -4   1 25.7691 1.94294   4
 -12  -4   1 25.3481 2.60312   4
 -12  -4   1 22.5954 2.91868   1
  12  -4  -1 22.6092 3.05093   1
 -12   4   1 22.9156 2.61904   4
 -12   4   1 26.4497 2.16051   1
 -12   4   1 22.7958 1.81405   4
  12   4  -1 23.3349 1.67550   4
  12   4  -1 26.1269 2.01688   1
 -12   4   1 27.2192 1.99931   3
  12   4  -1 22.2857 2.71745   4
 -12   4   1 23.9544 3.06221   1
  12   4  -1 23.9731 3.11845   1
 -12   4   1 23.2390 2.18240   2
  12   4  -1 24.1796 1.82446   3
 -10  -4   1 62.8153 3.81907   3
  10  -4  -1 60.0831 4.00268   4
 -10  -4   1 62.3374 3.42938   2
  10  -4  -1 65.2178 4.41724   1
  10  -4  -1 72.1698 3.42562   4
 -10  -4   1 69.9652 3.59157   1
 -10  -4   1 64.0662 4.27343   1
 -10  -4   1 64.7102 3.81445   4
 -10  -4   1 66.6183 3.38376   4
  10  -4  -1 65.0512 3.77952   1
  10   4  -1 68.8473 4.43886   1
 -10   4   1 63.6380 3.50438   3
  10   4  -1 64.6366 4.04954   4
  10   4  -1 68.4207 2.99750   3
 -10   4   1 59.5384 3.88264   4
 -10   4   1 57.5455 4.21573   1
 -10   4   1 65.3569 3.40520   4
 -10   4   1 65.7025 3.77980   1
  10   4  -1 66.3916 2.98810   4
 -10   4   1 64.6492 3.39647   2
  10   4  -1 68.3029 3.51025   1
  -8  -4   1 7.07591 1.28553   4
  -8  -4   1 8.95284 1.34115   2
  -8  -4   1 8.04361 1.60221   1
   8  -4  -1 6.84790 1.40276   4
   8  -4  -1 7.65278 1.70421   1
  -8  -4   1 5.64627 1.22100   4
   8  -4  -1 6.89521 1.52945   1
  -8  -4   1 8.22424 1.43429   3
  -8  -4   1 8.79114 1.40580   1
   8  -4  -1 8.74882 1.37911   4
  -8   4   1 8.36965 1.62119   4
   8   4  -1 6.52898 0.98858   4
  -8   4   1 7.85384 1.46181   1
  -8   4   1 7.42966 1.11729   2
   8   4  -1 7.01590 1.60626   1
  -8   4   1 7.06646 1.30484   3
   8   4  -1 6.56246 1.46791   4
  -8   4   1 8.90929 1.36924   4
   8   4  -1 8.23070 1.05470   2
   8   4  -1 7.78251 1.00489   3
   8   4  -1 8.01006 1.31421   1
  -8   4   1 7.75054 1.67850   1
  -6  -4   1 425.748 14.8005   2
  -6  -4   1 425.257 15.7747   1
  -6  -4   1 438.041 15.0443   4
   6  -4  -1 428.488 15.7457   1
   6  -4  -1 422.776 16.4524   1
  -6  -4   1 426.065 15.3109   4
  -6  -4   1 429.922 15.2644   1
   6  -4  -1 434.231 15.2294   4
  -6  -4   1 417.944 15.3365   3
   6  -4  -1 420.452 15.8413   4
   6  -4  -1 436.955 14.6433   2
  -6   4   1 428.263 15.1540   2
   6   4  -1 421.115 16.1695   1
   6   4  -1 430.415 14.4444   2
   6   4  -1 433.475 15.2573   1
  -6   4   1 430.488 15.7163   4
  -6   4   1 430.749 15.3248   4
   6   4  -1 428.134 15.2808   4
   6   4  -1 435.110 14.5277   4
   6   4  -1 436.929 14.2399   3
   4  -4  -1 15.0121 2.13346   1
   4  -4  -1 13.7548 1.83187   1
  -4  -4   1 18.7951 1.56948   2
   4  -4  -1 17.1756 1.37175   2
  -4  -4   1 16.3338 1.72639   4
   4  -4  -1 15.9534 1.82067   4
  -4  -4   1 20.5842 2.11845   1
  -4  -4   1 18.0595 1.71866   4
  -4  -4   1 18.3420 2.04223   1
  -4  -4   1 17.7079 1.76351   3
   4  -4  -1 16.2168 1.81230   4
   4   4  -1 14.9005 1.71897   4
  -4   4   1 15.9785 1.73940   4
  -4   4   1 16.4687 2.02662   1
   4   4  -1 18.4866 1.65055   4
   4   4  -1 18.5478 1.87892   1
  -4   4   1 15.5662 1.46235   2
  -4   4   1 14.3764 1.94985   1
   4   4  -1 22.3023 1.69704   2
  -4   4   1 17.6427 1.95744   4
   4   4  -1 17.1710 2.18354   1
   4   4  -1 18.0272 1.43788   3
   2  -4  -1 6.08260 1.45202   1
   2  -4  -1 6.99897 1.01089   2
  -2  -4   1 6.44403 1.13243   3
  -2  -4   1 8.68352 1.54364   1
  -2  -4   1 8.20700 1.45168   4
  -2  -4   1 6.43449 1.69688   1
  -2  -4   1 7.58828 1.31709   4
  -2  -4   1 7.64234 1.10232   2
   2  -4  -1 7.44399 1.29347   4
   2  -4  -1 5.80960 1.49556   1
   2   4  -1 7.34524 1.08093   2
  -2   4   1 8.13369 1.10042   2
  -2   4   1 6.16531 1.49500   1
  -2   4   1 5.72996 1.47907   1
   2   4  -1 8.34508 1.29700   4
  -2   4   1 7.79849 1.39220   4
   2   4  -1 5.82399 1.27645   1
   2   4  -1 5.77237 1.33158   1
   2   4  -1 6.99418 1.28236   4
   2   4  -1 7.31320 1.01264   3
  -2   4   1 7.98887 1.39195   4
   0  -4   1 116.568 5.65351   1
   0  -4  -1 113.878 5.69342   1
   0  -4   1 107.759 5.06684   4
   0  -4  -1 116.889 4.67596   2
   0  -4  -1 112.966 5.23905   4
   0  -4   1 113.459 5.82071   4
   0  -4   1 111.745 4.72985   2
   0  -4  -1 111.851 5.69966   1
   0  -4   1 103.781 5.50469   1
   0  -4  -1 112.891 5.18487   4
   0   4  -1 110.416 5.47802   1
   0   4   1 115.121 5.66484   1
   0   4   1 108.597 4.66005   2
   0   4   1 109.434 5.16562   4
   0   4   1 112.100 5.24509   4
   0   4  -1 110.732 4.96967   4
   0   4  -1 113.408 5.02256   4
   0   4  -1 113.635 5.56890   1
   0   4  -1 112.285 4.72742   2
   0   4   1 113.740 5.74681   1
   0   4  -1 106.284 4.49002   3
   2  -4   1 2865.56 94.5051   1
   2  -4   1 2982.50 94.0105   4
  -2  -4  -1 2920.10 93.8321   1
  -2   4  -1 2960.86 94.5641   1
  -2   4  -1 2861.87 93.8559   4
   2   4   1 2927.49 93.6636   1
   2   4   1 2877.98 93.0969   4
   4  -4   1 115.153 5.40699   1
  -4  -4  -1 112.095 5.42713   1
  -4  -4  -1 112.759 4.58700   2
  -4  -4  -1 111.758 5.28273   4
  -4  -4  -1 112.250 5.00839   4
   4  -4   1 114.056 5.20596   4
   4  -4   1 108.879 5.13459   4
  -4  -4  -1 116.508 5.82000   1
   4  -4   1 107.174 5.62538   1
   4  -4   1 120.789 4.77910   2
   4   4   1 117.349 5.41610   4
   4   4   1 116.792 4.58225   2
   4   4   1 103.150 4.96598   3
  -4   4  -1 112.601 4.85853   2
  -4   4  -1 116.265 5.81001   1
  -4   4  -1 114.096 5.49616   1
   4   4   1 110.983 5.13621   4
  -4   4  -1 109.157 5.21636   4
   4   4   1 108.872 5.77430   1
  -4   4  -1 117.415 4.82923   4
   4   4   1 114.679 5.46383   1
   6  -4   1 34.5212 3.15927   1
  -6  -4  -1 37.6382 3.06825   1
   6  -4   1 38.5951 2.66460   4
  -6  -4  -1 37.8908 2.36229   4
  -6  -4  -1 36.4812 2.72682   1
  -6  -4  -1 36.8612 2.81982   4
  -6  -4  -1 37.2638 2.85786   3
   6  -4   1 40.7874 2.74260   1
  -6  -4  -1 37.0606 2.16725   2
   6  -4   1 36.8368 2.55789   4
   6  -4   1 36.6930 2.25673   2
   6   4   1 38.8565 2.11571   2
   6   4   1 35.0284 2.57204   4
   6   4   1 35.6492 3.07912   1
  -6   4  -1 38.6080 3.14176   1
   6   4   1 33.8113 2.70062   4
  -6   4  -1 39.6003 2.25867   4
  -6   4  -1 42.0103 2.88542   1
  -6   4  -1 37.8743 2.03367   3
   6   4   1 38.1619 2.73374   1
  -6   4  -1 38.6871 2.43693   2
   6   4   1 38.0312 2.58901   3
  -6   4  -1 34.9907 2.79952   4
   8  -4   1 73.5033 4.60251   1
  -8  -4  -1 77.4904 3.54847   2
  -8  -4  -1 77.4667 4.31500   4
  -8  -4  -1 69.7972 4.28191   3
   8  -4   1 76.6500 3.94165   4
  -8  -4  -1 80.7836 4.17327   1
   8  -4   1 76.6071 3.46596   2
   8  -4   1 78.2144 4.03555   1
   8   4   1 75.4132 4.80111   1
  -8   4  -1 74.9024 3.37492   4
  -8   4  -1 78.4213 3.20186   3
   8   4   1 76.1923 3.25891   2
   8   4   1 78.2522 4.09614   1
   8   4   1 72.0319 4.20128   3
   8   4   1 81.1323 4.39070   4
  -8   4  -1 72.7636 3.73733   2
  -8   4  -1 72.8678 4.19939   4
   8   4   1 73.3407 4.27325   4
  -8   4  -1 70.6603 4.45009   1
  -8   4  -1 77.1031 4.06921   1
 -10  -4  -1 17.2833 1.63271   2
  10  -4   1 18.4767 1.97950   4
 -10  -4  -1 19.6760 1.62871   4
 -10  -4  -1 22.4904 2.01288   1
 -10  -4  -1 19.8664 2.51375   1
  10  -4   1 21.9057 1.96657   1
 -10  -4  -1 17.4080 2.41540   3
  10  -4   1 20.6659 2.76905   1
  10  -4   1 21.9749 2.26953   4
 -10  -4  -1 17.2377 2.33485   4
 -10   4  -1 20.0789 1.28512   3
 -10   4  -1 18.4265 2.05236   2
  10   4   1 20.8251 1.83130   3
 -10   4  -1 21.7565 1.95584   1
  10   4   1 19.5673 2.04065   1
  10   4   1 21.1343 1.89922   4
 -10   4  -1 21.4173 2.39729   4
  10   4   1 20.4347 2.31386   4
  10   4   1 19.2367 2.54410   1
 -10   4  -1 20.5019 1.51077   4
  12  -4   1 1.07762 0.87140   1
 -12  -4  -1 2.19681 1.22882   1
  12  -4   1 1.78898 1.28283   4
 -12  -4  -1 0.60201 0.84135   2
 -12  -4  -1 1.87710 1.28323   4
 -12  -4  -1 0.63662 1.11738   3
  12  -4   1 1.47730 1.21761   1
 -12  -4  -1 0.86115 1.16438   1
  12  -4   1 1.27725 0.86633   4
 -12  -4  -1 2.11218 0.79799   4
 -12   4  -1 0.03827 1.14830   4
 -12   4  -1 1.29994 0.91749   1
  12   4   1 -1.0008 1.04402   1
 -12   4  -1 1.13783 0.69874   4
  12   4   1 0.69394 1.35461   4
 -12   4  -1 0.62796 1.29233   1
  12   4   1 0.86388 0.85723   3
 -12   4  -1 2.06477 0.57448   3
  12   4   1 1.25715 0.82994   1
 -12   4  -1 0.34792 0.84008   2
  12   4   1 1.92700 0.90660   4
  14  -4   1 244.702 10.7044   4
 -14  -4  -1 254.787 11.0174   4
 -14  -4  -1 249.538 9.64471   2
  14  -4   1 269.668 9.36497   4
 -14  -4  -1 262.571 9.46242   1
  14  -4   1 243.807 11.4301   1
 -14  -4  -1 255.359 8.98075   4
  14  -4   1 257.968 9.37324   1
 -14  -4  -1 241.848 11.1041   3
 -14  -4  -1 256.107 11.5516   1
 -14   4  -1 251.461 10.8274   4
 -14   4  -1 259.236 9.33799   1
 -14   4  -1 241.071 9.87268   2
  14   4   1 266.759 11.1787   4
  14   4   1 249.592 11.6560   1
  14   4   1 256.877 9.29419   3
 -14   4  -1 250.840 8.65438   3
  14   4   1 263.568 9.22856   4
 -14   4  -1 260.324 8.85145   4
  14   4   1 244.869 10.0584   1
 -14   4  -1 253.193 11.5264   1
  16  -4   1 118.643 6.72715   4
 -16  -4  -1 114.373 6.68249   4
  16  -4   1 113.235 4.99014   1
 -16  -4  -1 114.484 7.26192   1
 -16  -4  -1 114.645 6.95184   3
 -16  -4  -1 123.261 5.11426   1
  16  -4   1 105.883 6.00929   3
 -16  -4  -1 118.850 5.43089   2
  16  -4   1 120.333 4.92387   4
 -16   4  -1 120.746 6.72607   4
 -16   4  -1 112.269 5.65997   2
  16   4   1 128.289 7.09112   4
  16   4   1 120.601 5.11962   1
  16   4   1 113.818 7.50544   1
 -16   4  -1 127.587 5.16167   4
 -16   4  -1 117.355 4.57443   3
 -16   4  -1 123.993 5.01115   1
 -16   4  -1 116.182 7.07117   1
  16   4   1 120.024 5.01876   4
  18  -4   1 106.066 4.47678   4
 -18  -4  -1 103.581 4.44794   4
  18  -4   1 102.128 4.62699   1
  18  -4   1 104.622 7.08807   1
 -18  -4  -1 98.5268 6.73620   3
 -18  -4  -1 99.0985 6.56402   4
 -18  -4  -1 104.353 5.18623   2
  18  -4   1 82.7203 5.48814   3
 -18  -4  -1 104.553 7.11965   1
 -18  -4  -1 104.193 4.67749   1
 -18   4  -1 113.432 7.27843   1
  18   4   1 105.728 4.72677   3
 -18   4  -1 104.176 4.61910   1
  18   4   1 104.276 4.70995   1
  18   4   1 103.492 6.75708   4
  18   4   1 97.8084 7.14917   1
 -18   4  -1 105.588 4.30996   3
 -18   4  -1 97.8896 6.40100   4
 -18   4  -1 103.097 4.31977   4
 -18   4  -1 95.7767 5.24133   2
 -20  -4  -1 44.9555 3.50960   2
  20  -4   1 44.8557 4.00359   3
 -20  -4  -1 49.1595 5.00020   1
 -20  -4  -1 46.7909 4.62115   4
  20  -4   1 49.1915 3.00652   4
  20  -4   1 50.1325 3.07405   1
 -20  -4  -1 53.4052 3.58741   1
  20  -4   1 63.9650 5.42377   1
 -20  -4  -1 46.6946 4.47100   3
  20   4   1 45.0013 5.26966   1
  20   4   1 46.4995 5.16754   4
  20   4   1 46.4540 3.26384   1
 -20   4  -1 66.4006 5.26000   1
 -20   4  -1 47.8426 3.58217   2
 -20   4  -1 49.9949 3.11623   1
 -20   4  -1 50.0862 3.05417   3
 -20   4  -1 47.8811 2.82737   4
 -22  -4  -1 -0.8844 1.70107   1
  22  -4   1 0.84313 1.27682   4
  22  -4   1 1.21364 1.75765   3
 -22  -4  -1 1.80861 1.67836   3
  22  -4   1 0.34137 1.18735   1
 -22  -4  -1 1.66709 1.74869   4
 -22  -4  -1 -1.0607 1.20015   2
  22   4   1 -1.1384 1.93203   1
  22   4   1 0.00278 1.42663   1
 -22   4  -1 -0.3580 1.07900   4
 -22   4  -1 0.96021 1.27765   3
 -24  -4  -1 49.2802 6.74307   1
 -24  -4  -1 53.1537 5.33697   3
 -24  -4  -1 52.9567 4.06487   2
 -24   4  -1 53.3031 3.66593   1
  24   4   1 56.3207 6.47655   1
 -24   4  -1 54.2422 3.76602   3
  23  -5  -1 31.5009 2.78135   4
 -23  -5   1 32.4345 2.70069   1
 -23  -5   1 32.6922 3.61236   2
  23  -5  -1 31.4303 2.78456   1
 -23  -5   1 36.4859 4.76981   4
 -23  -5   1 32.8757 4.76714   3
 -23  -5   1 25.5692 4.76802   1
 -23   5   1 35.1277 2.54071   3
  23   5  -1 20.0863 4.77201   4
 -23   5   1 32.7711 2.45409   4
 -23   5   1 29.6449 2.65390   1
  23   5  -1 37.9019 5.87476   1
  21  -5  -1 108.502 6.93889   1
 -21  -5   1 90.8403 7.75553   1
  21  -5  -1 95.1462 4.68792   1
 -21  -5   1 96.4702 7.13080   3
 -21  -5   1 96.5135 4.72504   1
  21  -5  -1 97.6725 4.40971   4
 -21  -5   1 90.6220 5.66068   2
 -21  -5   1 88.3449 6.66231   4
 -21   5   1 96.2212 4.61294   1
  21   5  -1 93.7498 8.05196   1
 -21   5   1 93.4108 4.40310   4
 -21   5   1 110.600 7.43159   1
 -21   5   1 96.0703 4.25660   3
  21   5  -1 91.1279 7.06117   4
 -19  -5   1 46.8920 3.84515   2
 -19  -5   1 52.2449 5.15016   1
 -19  -5   1 46.6195 4.45335   4
  19  -5  -1 50.4324 3.31820   1
  19  -5  -1 51.5065 2.99804   4
  19  -5  -1 66.8164 5.68107   1
 -19  -5   1 49.6332 3.09120   1
 -19  -5   1 53.9466 4.91528   3
  19   5  -1 45.1145 5.15768   4
 -19   5   1 47.3721 2.73836   4
 -19   5   1 51.5297 2.80257   3
  19   5  -1 46.9623 3.14008   1
  19   5  -1 43.6885 5.26380   1
 -19   5   1 47.6382 4.27971   2
 -19   5   1 62.5645 5.61619   1
 -17  -5   1 11.3797 2.70417   3
 -17  -5   1 9.82598 1.97949   2
 -17  -5   1 13.4014 2.70734   4
 -17  -5   1 11.4485 1.47400   4
  17  -5  -1 12.8782 1.95178   1
  17  -5  -1 12.2462 1.61468   4
  17  -5  -1 12.9521 3.07301   1
 -17  -5   1 12.2508 3.46703   1
  17  -5  -1 13.9379 2.70913   4
 -17  -5   1 12.0304 1.58730   1
  17   5  -1 13.1614 3.00618   1
 -17   5   1 14.0521 1.51705   4
  17   5  -1 11.2508 1.61360   3
  17   5  -1 10.8434 1.55172   1
  17   5  -1 10.8071 1.45939   4
 -17   5   1 12.6897 1.59137   3
  17   5  -1 10.2270 2.77507   4
 -17   5   1 11.3088 2.00025   2
 -17   5   1 11.4023 2.80437   1
 -17   5   1 13.7762 1.83480   1
 -17   5   1 12.8182 2.49823   4
 -15  -5   1 13.3816 2.72884   4
  15  -5  -1 15.4159 3.09072   1
  15  -5  -1 20.0763 3.12729   4
  15  -5  -1 15.4877 2.16515   1
 -15  -5   1 13.2343 2.40529   3
  15  -5  -1 16.3918 1.67094   4
 -15  -5   1 17.6801 3.06552   1
 -15  -5   1 16.0921 2.21837   2
 -15  -5   1 16.9425 1.87333   1
  15   5  -1 15.1766 1.61752   4
 -15   5   1 19.3712 2.35294   2
 -15   5   1 20.8225 3.43008   1
 -15   5   1 15.0043 2.05583   1
  15   5  -1 15.1688 2.81943   4
 -15   5   1 11.3723 1.70089   3
 -15   5   1 14.3008 1.76089   4
  15   5  -1 11.8939 3.04048   1
  15   5  -1 14.2245 1.78856   1
 -15   5   1 13.9633 2.98850   4
 -13  -5   1 153.819 7.68056   3
  13  -5  -1 136.685 8.19312   1
 -13  -5   1 148.704 6.30658   4
  13  -5  -1 153.730 6.25600   4
  13  -5  -1 142.872 7.65421   4
 -13  -5   1 150.847 7.54011   4
 -13  -5   1 165.406 6.68596   1
  13  -5  -1 153.327 6.75899   1
 -13  -5   1 157.621 8.36102   1
 -13  -5   1 148.738 6.74986   2
 -13   5   1 151.141 6.35277   3
 -13   5   1 156.361 6.30162   4
 -13   5   1 136.258 7.46573   4
  13   5  -1 138.191 8.02449   1
  13   5  -1 151.070 6.54190   1
 -13   5   1 146.747 8.44131   1
 -13   5   1 153.765 6.76174   1
 -13   5   1 150.552 6.83359   2
  13   5  -1 154.677 5.96552   3
  13   5  -1 150.557 5.86010   4
  13   5  -1 149.307 7.74098   4
 -11  -5   1 0.22394 0.84895   4
  11  -5  -1 1.35848 1.78400   1
  11  -5  -1 0.37171 1.06834   4
 -11  -5   1 2.25185 1.51788   4
  11  -5  -1 0.60376 1.10440   1
 -11  -5   1 0.68299 1.05724   1
  11  -5  -1 2.57764 1.40609   4
 -11  -5   1 1.80975 1.28858   3
 -11  -5   1 -0.2101 1.17864   1
 -11  -5   1 1.31092 1.03373   2
  11   5  -1 1.71351 0.85807   3
  11   5  -1 3.22207 1.63792   4
  11   5  -1 -0.3887 1.24596   1
 -11   5   1 0.60383 1.23359   4
  11   5  -1 1.73577 0.72418   2
 -11   5   1 1.30651 1.02980   4
 -11   5   1 2.21032 1.12405   1
 -11   5   1 3.43482 1.57024   1
  11   5  -1 1.38888 0.84382   4
 -11   5   1 1.43298 0.98357   3
  11   5  -1 1.32072 1.00591   1
 -11   5   1 0.62905 0.86629   2
  -9  -5   1 95.2896 4.59211   2
   9  -5  -1 98.1856 5.95297   1
  -9  -5   1 101.754 5.11008   1
   9  -5  -1 100.287 5.53410   4
  -9  -5   1 93.3647 5.28380   4
  -9  -5   1 96.6387 5.81482   1
   9  -5  -1 104.429 5.30582   1
  -9  -5   1 92.1941 4.74717   4
   9  -5  -1 105.641 4.90310   4
  -9  -5   1 97.1088 5.28190   3
   9   5  -1 99.7259 4.34360   2
  -9   5   1 100.503 5.28935   1
   9   5  -1 88.1767 5.80334   1
   9   5  -1 101.663 4.18837   3
   9   5  -1 97.9707 5.38339   4
  -9   5   1 84.7626 5.63151   1
   9   5  -1 95.8337 5.70709   1
   9   5  -1 96.1390 4.35282   4
  -9   5   1 92.9420 4.70304   2
  -9   5   1 96.6919 4.84070   3
  -9   5   1 82.2640 5.24479   4
  -9   5   1 101.641 4.80251   4
  -7  -5   1 605.542 21.1621   1
  -7  -5   1 597.060 21.9410   1
   7  -5  -1 573.703 21.3490   4
   7  -5  -1 615.095 19.9166   2
   7  -5  -1 589.757 22.1784   1
   7  -5  -1 606.887 20.8238   4
   7  -5  -1 595.086 21.4852   1
  -7  -5   1 604.333 20.4172   2
  -7  -5   1 592.187 20.7727   4
  -7  -5   1 585.424 21.1083   4
  -7  -5   1 573.660 20.8884   3
   7   5  -1 582.085 21.9234   1
   7   5  -1 603.810 21.1124   1
  -7   5   1 595.070 21.5402   1
  -7   5   1 570.813 21.3743   4
  -7   5   1 608.579 20.8682   4
  -7   5   1 605.602 22.3716   1
  -7   5   1 541.303 20.7271   3
   7   5  -1 640.029 21.2940   3
   7   5  -1 585.597 21.1495   4
   7   5  -1 600.725 20.0980   2
  -7   5   1 596.889 20.5672   2
  -5  -5   1 68.4688 4.48348   1
   5  -5  -1 66.0155 3.92563   4
  -5  -5   1 66.2318 3.87729   3
   5  -5  -1 68.7760 5.02302   1
   5  -5  -1 66.2622 4.21097   4
   5  -5  -1 71.6375 3.33440   2
   5  -5  -1 60.3292 4.39511   1
  -5  -5   1 69.5596 4.13670   4
  -5  -5   1 65.8518 3.59049   2
  -5  -5   1 68.0189 3.89235   4
  -5  -5   1 64.2336 4.12354   1
  -5   5   1 65.7250 4.32797   1
   5   5  -1 66.9530 4.03281   4
   5   5  -1 65.7435 3.54303   4
   5   5  -1 68.0298 3.48732   2
  -5   5   1 70.4779 4.01785   4
  -5   5   1 69.1988 4.23068   4
  -5   5   1 63.6206 3.53876   2
   5   5  -1 67.6791 4.20488   1
   5   5  -1 70.3448 3.26525   3
   5   5  -1 64.2377 4.58141   1
  -5   5   1 65.7441 4.64498   1
  -3  -5   1 11.2410 2.09225   1
  -3  -5   1 14.8629 1.74040   2
  -3  -5   1 15.1897 2.35261   1
   3  -5  -1 12.8012 1.47375   2
  -3  -5   1 10.7757 1.61312   3
  -3  -5   1 12.7278 1.88077   4
   3  -5  -1 15.2476 2.38196   1
   3  -5  -1 11.6814 1.76809   4
   3  -5  -1 15.5524 2.36620   1
  -3  -5   1 16.3353 2.03205   4
  -3   5   1 11.8333 2.19293   1
   3   5  -1 13.6676 1.57119   2
  -3   5   1 12.3828 2.02114   4
   3   5  -1 13.7032 1.47140   3
   3   5  -1 14.2368 2.19072   1
  -3   5   1 14.6511 2.04542   4
  -3   5   1 13.4697 1.49175   2
  -3   5   1 14.4004 2.34628   1
   3   5  -1 13.9947 1.76604   4
   3   5  -1 14.0295 2.15792   1
   3   5  -1 14.4224 1.99869   4
  -1  -5   1 153.229 7.07043   4
   1  -5  -1 153.797 7.69607   1
  -1  -5   1 157.086 7.44662   1
   1  -5  -1 161.437 6.28320   2
  -1  -5   1 157.073 6.96846   4
  -1  -5   1 157.247 7.50570   1
   1  -5  -1 155.131 7.64317   1
   1  -5  -1 157.297 7.03371   4
  -1  -5   1 163.985 6.52267   2
   1  -5  -1 161.438 7.10180   4
  -1   5   1 162.023 6.47014   2
   1   5  -1 161.817 7.44370   1
  -1   5   1 163.390 7.17468   4
   1   5  -1 156.000 6.83221   4
   1   5  -1 167.922 6.54942   2
   1   5  -1 155.888 6.73925   4
   1   5  -1 154.158 6.25979   3
  -1   5   1 162.031 7.63771   1
  -1   5   1 157.527 8.70010   1
   1   5  -1 154.269 7.56585   1
  -1   5   1 153.504 7.15384   4
  -1  -5  -1 19.6001 2.11378   4
  -1  -5  -1 19.0417 2.37369   1
   1  -5   1 19.9631 2.24552   4
   1  -5   1 20.0197 2.55821   1
   1  -5   1 20.0638 2.24431   4
  -1  -5  -1 21.4027 2.28434   4
  -1  -5  -1 18.7774 1.72933   2
   1  -5   1 17.0865 2.24679   1
   1  -5   1 18.4488 1.90510   2
  -1  -5  -1 17.7666 2.32758   1
   1   5   1 19.5556 1.78099   2
  -1   5  -1 18.2369 1.62654   3
  -1   5  -1 22.2388 2.60579   1
   1   5   1 18.3965 2.11235   4
   1   5   1 23.0791 2.47513   1
   1   5   1 17.9171 2.51749   1
   1   5   1 17.8173 2.06915   3
  -1   5  -1 21.8392 1.97305   4
  -1   5  -1 20.1787 2.30429   1
  -1   5  -1 20.4989 2.02116   4
  -1   5  -1 21.5848 1.84794   2
   1   5   1 17.1121 2.17875   4
   3  -5   1 7.31151 1.61545   4
  -3  -5  -1 7.64033 1.21742   2
   3  -5   1 6.94462 1.52584   4
   3  -5   1 6.12102 1.59522   1
   3  -5   1 6.09113 1.21097   2
  -3  -5  -1 6.52020 1.57363   4
   3  -5   1 6.60431 1.58579   1
  -3  -5  -1 7.06658 1.73469   1
  -3  -5  -1 7.26633 1.67000   1
  -3  -5  -1 9.13292 1.63930   4
   3   5   1 8.32473 1.63481   4
   3   5   1 6.45526 1.76208   1
   3   5   1 5.54956 1.29695   3
   3   5   1 7.50709 1.75105   4
  -3   5  -1 7.06787 1.58577   4
  -3   5  -1 8.88000 1.90585   1
   3   5   1 7.19646 1.63664   1
  -3   5  -1 7.12410 1.72031   1
  -3   5  -1 6.99592 1.29118   4
  -3   5  -1 6.87051 1.32666   2
   3   5   1 7.71774 1.23662   2
  -5  -5  -1 18.3409 1.68764   2
   5  -5   1 17.1241 2.02804   4
   5  -5   1 16.7590 2.18490   4
   5  -5   1 18.6052 1.78417   2
   5  -5   1 18.0820 2.66785   1
  -5  -5  -1 17.4126 2.09714   4
  -5  -5  -1 15.5444 2.10962   1
   5  -5   1 18.4789 2.19375   1
  -5   5  -1 15.2658 2.11429   1
   5   5   1 18.5525 2.34135   4
   5   5   1 18.0862 1.65787   2
  -5   5  -1 21.3785 2.20906   4
   5   5   1 18.1980 2.16603   1
  -5   5  -1 17.7348 1.89131   2
  -5   5  -1 16.9008 1.67665   4
  -5   5  -1 21.8150 2.66068   1
   5   5   1 17.9921 2.27144   3
   5   5   1 19.4622 2.53104   1
  -7  -5  -1 635.108 21.3676   2
   7  -5   1 650.298 21.9721   4
   7  -5   1 649.481 21.2111   2
  -7  -5  -1 619.604 23.2739   1
  -7  -5  -1 562.464 22.3502   3
   7  -5   1 626.320 22.4255   4
   7  -5   1 633.364 22.3841   1
  -7  -5  -1 647.229 22.2569   1
   7  -5   1 599.647 23.1417   1
  -7  -5  -1 619.950 22.5377   4
  -7  -5  -1 645.862 21.7652   4
   7   5   1 630.845 23.3942   1
   7   5   1 641.250 22.4665   1
   7   5   1 642.955 22.6580   4
  -7   5  -1 644.208 22.2682   1
  -7   5  -1 621.901 21.7566   2
   7   5   1 636.970 21.1356   2
  -7   5  -1 650.653 21.2476   4
  -7   5  -1 623.331 22.5313   4
   7   5   1 626.395 21.7488   3
  -7   5  -1 614.326 21.1984   3
   7   5   1 643.471 21.9530   4
  -9  -5  -1 142.303 6.71880   1
   9  -5   1 146.826 6.41658   4
  -9  -5  -1 145.763 7.61089   1
  -9  -5  -1 132.992 7.03485   3
   9  -5   1 146.369 6.85340   4
   9  -5   1 142.352 6.54699   1
  -9  -5  -1 142.082 6.04688   4
   9  -5   1 146.149 5.83833   2
  -9  -5  -1 144.324 7.07731   4
   9  -5   1 142.394 7.62017   1
  -9  -5  -1 144.884 5.97475   2
  -9   5  -1 136.817 6.30041   2
   9   5   1 143.016 6.63329   1
   9   5   1 141.492 7.61700   1
  -9   5  -1 138.712 6.92371   4
   9   5   1 137.772 5.59346   2
   9   5   1 141.763 6.25345   4
  -9   5  -1 144.883 6.80701   1
  -9   5  -1 145.612 5.76962   4
  -9   5  -1 135.823 7.35023   1
   9   5   1 147.268 6.18132   3
  -9   5  -1 144.377 5.54975   3
   9   5   1 137.499 7.02189   4
 -11  -5  -1 197.786 7.86824   2
 -11  -5  -1 192.382 9.57937   1
  11  -5   1 210.652 8.17145   4
 -11  -5  -1 190.856 9.03943   4
  11  -5   1 198.887 8.23467   1
 -11  -5  -1 199.429 8.38045   1
 -11  -5  -1 176.525 9.09132   3
 -11  -5  -1 201.775 7.69142   4
  11  -5   1 194.929 8.93943   4
  11  -5   1 198.874 9.69600   1
 -11   5  -1 202.879 7.35150   4
  11   5   1 187.854 7.85677   4
 -11   5  -1 205.167 8.33188   1
  11   5   1 204.103 9.23999   4
  11   5   1 209.595 7.92869   3
 -11   5  -1 202.372 7.13452   3
 -11   5  -1 188.753 8.91699   4
  11   5   1 209.468 8.38068   1
  11   5   1 189.681 9.64625   1
 -11   5  -1 180.463 9.43418   1
 -11   5  -1 200.445 8.23729   2
 -13  -5  -1 1.64144 1.62841   3
  13  -5   1 1.27652 1.40550   4
  13  -5   1 -0.1138 1.19325   4
  13  -5   1 -0.8502 1.49103   1
  13  -5   1 0.06239 0.95874   1
 -13  -5  -1 0.50988 0.69717   4
 -13  -5  -1 -0.3372 1.27590   4
 -13  -5  -1 1.68831 1.12082   1
 -13  -5  -1 0.93538 0.80474   2
 -13  -5  -1 -0.2132 1.20590   1
  13   5   1 0.82307 1.70078   1
 -13   5  -1 -0.0652 0.63117   4
 -13   5  -1 0.95234 1.54840   1
 -13   5  -1 1.32569 0.66998   3
 -13   5  -1 0.05579 0.93202   2
  13   5   1 1.07283 1.08109   4
 -13   5  -1 0.23639 1.46018   4
  13   5   1 1.40283 1.07040   3
  13   5   1 1.75414 1.14841   1
 -13   5  -1 3.14032 1.27494   1
  13   5   1 1.52011 1.37032   4
 -15  -5  -1 2.50939 1.95450   3
  15  -5   1 2.80020 1.89208   4
  15  -5   1 2.32635 1.13641   1
 -15  -5  -1 3.76110 1.75986   1
  15  -5   1 1.78677 1.26080   4
 -15  -5  -1 1.77744 0.99982   1
 -15  -5  -1 3.55103 0.98170   4
 -15  -5  -1 -0.2456 1.10140   2
 -15  -5  -1 1.32005 1.60612   4
  15   5   1 3.09713 2.09550   4
 -15   5  -1 3.73535 1.88479   4
  15   5   1 3.25473 1.15328   1
  15   5   1 1.31120 1.07183   4
 -15   5  -1 4.38369 1.38251   2
  15   5   1 4.23180 2.09075   1
 -15   5  -1 2.65199 1.03034   1
 -15   5  -1 3.06053 0.75495   3
  15   5   1 1.70801 1.18237   3
 -15   5  -1 5.89320 2.40615   1
 -15   5  -1 3.75287 1.00043   4
  17  -5   1 48.4697 4.75963   1
 -17  -5  -1 48.8400 3.38531   2
 -17  -5  -1 49.0275 5.25612   1
 -17  -5  -1 48.9015 3.04990   1
 -17  -5  -1 42.5619 4.68882   3
 -17  -5  -1 50.6662 4.83062   4
 -17  -5  -1 49.1571 2.70266   4
  17  -5   1 52.6580 3.26487   1
  17  -5   1 51.1447 2.92695   4
  17   5   1 49.5593 3.06602   1
  17   5   1 42.3957 3.34370   3
  17   5   1 46.9762 4.95980   4
 -17   5  -1 45.4836 3.97547   2
 -17   5  -1 50.9268 2.99242   1
 -17   5  -1 57.7350 5.57913   1
 -17   5  -1 49.6248 2.59126   4
  17   5   1 44.7801 5.38741   1
 -17   5  -1 51.2149 2.47561   3
 -17   5  -1 57.5655 4.76391   4
 -19  -5  -1 146.320 9.61433   1
  19  -5   1 146.487 6.05102   4
  19  -5   1 152.518 9.14090   1
  19  -5   1 141.592 6.13406   1
 -19  -5  -1 143.700 8.97534   3
 -19  -5  -1 152.093 6.88805   2
 -19  -5  -1 133.947 8.44611   4
  19   5   1 141.327 9.62331   1
 -19   5  -1 149.859 5.73868   3
  19   5   1 144.126 9.03169   4
  19   5   1 143.142 6.17594   1
 -19   5  -1 155.689 9.04359   1
 -19   5  -1 152.027 6.21238   1
 -19   5  -1 148.019 5.85696   4
 -19   5  -1 132.326 7.03595   2
  21  -5   1 56.7842 3.56824   1
 -21  -5  -1 51.3413 6.23614   1
 -21  -5  -1 56.0152 4.07426   2
 -21  -5  -1 50.9182 5.63551   3
 -21  -5  -1 55.3019 5.29923   4
 -21  -5  -1 56.8281 3.38000   1
  21   5   1 52.3410 6.27191   1
  21   5   1 54.9065 3.51151   1
 -21   5  -1 56.0205 3.25221   3
 -21   5  -1 54.3282 3.21492   4
 -21   5  -1 45.8795 3.70533   1
 -23  -5  -1 31.5619 3.14160   2
 -23  -5  -1 29.1997 4.67427   3
  23  -5   1 29.1794 2.92854   1
 -23  -5  -1 29.8813 5.36815   1
 -23  -5  -1 23.5517 4.45525   4
 -23   5  -1 30.2677 2.78428   1
  23   5   1 28.8194 5.10262   1
 -23   5  -1 31.2207 2.72626   3
  23   5   1 23.6480 4.54426   4
 -23   5  -1 27.6713 2.75588   4
 -22  -6   1 7.16896 2.74259   3
 -22  -6   1 6.82908 3.13048   4
  22  -6  -1 8.74347 1.76202   1
 -22  -6   1 0.08989 2.21914   1
  22  -6  -1 4.57377 1.55303   4
 -22  -6   1 5.48148 1.60632   1
 -22  -6   1 8.89048 2.12002   2
  22   6  -1 6.88169 3.38209   1
 -22   6   1 8.23048 1.55382   1
 -22   6   1 7.00656 1.39080   3
 -22   6   1 8.60683 1.54240   4
 -20  -6   1 31.3746 2.77619   1
 -20  -6   1 32.8697 3.44964   2
 -20  -6   1 34.4590 5.08598   1
  20  -6  -1 30.2841 2.54314   4
 -20  -6   1 27.5163 4.47026   3
 -20  -6   1 30.4984 4.53749   4
  20  -6  -1 33.9765 2.78928   1
 -20   6   1 34.0518 2.34690   3
  20   6  -1 32.2349 5.43270   1
 -20   6   1 32.2121 2.82104   1
 -20   6   1 32.8268 2.50304   4
  20   6  -1 27.3810 4.39819   4
 -18  -6   1 151.690 8.90745   4
  18  -6  -1 151.312 9.41601   1
 -18  -6   1 153.423 8.99007   3
  18  -6  -1 142.946 6.90928   1
  18  -6  -1 151.229 6.29337   4
 -18  -6   1 153.360 9.73030   1
 -18  -6   1 152.601 6.62527   1
 -18  -6   1 153.108 7.65085   2
 -18   6   1 159.389 6.10706   3
  18   6  -1 154.388 10.1422   1
  18   6  -1 152.296 9.25978   4
 -18   6   1 153.242 9.30566   1
 -18   6   1 157.205 6.24083   4
  18   6  -1 154.140 6.70643   1
 -16  -6   1 9.40285 1.61703   4
 -16  -6   1 10.7350 2.53584   4
  16  -6  -1 10.4099 2.08063   1
  16  -6  -1 10.5362 2.77366   4
 -16  -6   1 8.76677 2.48423   3
  16  -6  -1 7.58031 1.44925   4
 -16  -6   1 10.1739 2.72292   1
  16  -6  -1 11.5178 3.13453   1
 -16  -6   1 11.4837 1.95668   1
  16   6  -1 9.56984 1.70169   1
 -16   6   1 11.6837 1.69733   4
  16   6  -1 11.2185 2.78726   1
 -16   6   1 12.0826 2.78635   1
  16   6  -1 12.0052 1.56070   4
 -16   6   1 9.74524 1.91835   1
 -16   6   1 12.4946 1.64888   3
  16   6  -1 12.4562 2.82580   4
 -16   6   1 5.90061 1.81563   2
 -16   6   1 8.58405 2.43599   4
  16   6  -1 7.79022 1.69840   3
  14  -6  -1 131.741 8.57548   1
 -14  -6   1 131.524 8.29533   1
 -14  -6   1 146.305 6.47270   4
  14  -6  -1 150.020 6.28087   4
  14  -6  -1 133.048 7.96138   4
 -14  -6   1 141.428 6.77518   2
  14  -6  -1 142.018 6.76250   1
 -14  -6   1 136.858 7.89920   3
 -14  -6   1 136.381 7.85698   4
  14   6  -1 148.232 6.00434   3
  14   6  -1 142.349 8.63637   1
  14   6  -1 145.871 6.61894   1
 -14   6   1 139.739 8.04803   4
 -14   6   1 143.202 6.21657   4
 -14   6   1 147.784 6.84142   1
  14   6  -1 143.951 9.02601   4
  14   6  -1 144.415 5.78565   4
 -14   6   1 143.069 6.22852   3
 -14   6   1 144.975 8.52167   1
  12  -6  -1 60.8808 4.92488   4
  12  -6  -1 65.4564 5.59298   1
 -12  -6   1 67.8179 4.18022   1
 -12  -6   1 63.1437 4.06867   2
  12  -6  -1 66.8254 4.00081   4
 -12  -6   1 60.8599 5.14911   1
  12  -6  -1 64.4131 4.30059   1
 -12  -6   1 63.1180 4.87453   3
 -12  -6   1 64.0531 3.91782   4
  12   6  -1 60.4209 5.24774   1
  12   6  -1 66.0950 3.52630   2
 -12   6   1 64.7510 3.84677   3
  12   6  -1 67.0700 4.16726   1
 -12   6   1 70.1152 3.92748   4
  12   6  -1 62.9503 4.86247   4
 -12   6   1 62.1965 4.63673   4
 -12   6   1 61.0298 5.31859   1
  12   6  -1 66.5235 3.54725   4
 -12   6   1 68.6174 4.40222   1
 -12   6   1 72.5903 4.16432   2
  12   6  -1 70.5625 3.45427   3
  10  -6  -1 0.36231 1.48021   1
 -10  -6   1 1.95693 1.52606   4
  10  -6  -1 -0.3837 1.00921   1
 -10  -6   1 -0.3282 1.10307   1
 -10  -6   1 -0.3575 1.02284   4
  10  -6  -1 -1.2638 0.97642   4
  10  -6  -1 0.76912 1.30027   4
 -10  -6   1 -0.3056 1.08816   1
 -10  -6   1 -1.3194 1.27934   3
 -10  -6   1 0.23253 1.07275   2
  10   6  -1 1.76302 1.24611   1
  10   6  -1 0.07031 0.98251   4
  10   6  -1 0.47527 0.78043   2
  10   6  -1 -0.1526 0.86234   3
 -10   6   1 0.27785 1.08142   3
  10   6  -1 0.14643 1.25707   1
 -10   6   1 -1.0482 0.82974   2
  10   6  -1 0.72114 1.38927   4
 -10   6   1 0.49784 0.99875   4
 -10   6   1 0.07364 1.41117   4
 -10   6   1 -0.4783 1.04764   1
  -8  -6   1 213.257 9.68676   4
   8  -6  -1 221.777 9.07351   4
   8  -6  -1 208.979 9.75914   4
   8  -6  -1 218.219 10.6460   1
  -8  -6   1 218.582 10.3958   1
  -8  -6   1 216.722 9.23876   4
  -8  -6   1 219.783 9.54655   1
  -8  -6   1 211.916 9.51003   3
   8  -6  -1 225.999 8.34630   2
  -8  -6   1 207.402 8.82965   2
   8  -6  -1 216.903 9.72101   1
  -8   6   1 217.203 9.09443   4
   8   6  -1 223.853 8.22319   3
   8   6  -1 221.138 8.47305   2
   8   6  -1 219.324 9.50009   1
   8   6  -1 205.171 10.6555   1
   8   6  -1 224.025 8.67264   4
   8   6  -1 223.243 9.74893   4
  -8   6   1 221.850 8.90722   2
  -8   6   1 228.898 9.90024   1
  -8   6   1 208.912 9.15927   3
  -8   6   1 216.631 10.6932   1
  -8   6   1 215.341 9.83316   4
   6  -6  -1 0.80133 0.84987   2
  -6  -6   1 -0.7938 1.27423   1
  -6  -6   1 0.43638 1.01016   4
   6  -6  -1 -0.2772 1.17174   4
   6  -6  -1 -0.0830 1.37367   1
  -6  -6   1 0.13521 0.92427   1
  -6  -6   1 -0.3222 0.74179   2
  -6  -6   1 1.02290 1.29665   4
   6  -6  -1 -1.2943 0.71699   1
  -6  -6   1 -0.5887 0.92481   3
   6  -6  -1 0.00701 1.12918   4
  -6   6   1 -0.7791 0.81271   4
   6   6  -1 -0.8109 1.33365   1
  -6   6   1 1.16880 0.84750   2
  -6   6   1 0.63775 1.32839   4
   6   6  -1 1.12634 1.02102   4
  -6   6   1 -0.8499 1.11037   1
   6   6  -1 0.77041 0.86156   4
   6   6  -1 -0.4908 0.81897   1
   6   6  -1 0.35435 0.90884   3
   6   6  -1 -0.2335 0.87553   2
  -6   6   1 -0.4684 0.97671   1
   4  -6  -1 40.2372 3.11974   4
   4  -6  -1 36.2929 3.57994   1
  -4  -6   1 32.5467 3.32933   1
  -4  -6   1 40.8445 2.86870   2
  -4  -6   1 31.7236 3.35971   1
   4  -6  -1 36.9762 2.42527   2
   4  -6  -1 38.7580 3.44123   1
  -4  -6   1 37.0580 2.98781   4
  -4  -6   1 42.2711 3.31601   4
  -4   6   1 34.3461 2.97015   4
   4   6  -1 34.2754 3.42381   1
   4   6  -1 34.4100 3.28158   1
  -4   6   1 34.9525 3.42110   1
   4   6  -1 31.7057 2.92439   4
   4   6  -1 35.1622 2.86475   4
  -4   6   1 36.5319 3.53289   1
   4   6  -1 38.3623 2.51489   3
   4   6  -1 34.4348 2.65338   2
  -4   6   1 34.5689 3.30294   4
  -4   6   1 34.4491 2.56098   2
   2  -6  -1 56.8256 3.17394   2
   2  -6  -1 50.6473 4.14748   1
   2  -6  -1 57.6742 3.90993   4
  -2  -6   1 51.5803 3.71806   4
  -2  -6   1 50.4130 3.80323   4
  -2  -6   1 46.1857 4.09473   1
   2  -6  -1 51.7013 3.71954   4
  -2  -6   1 53.5665 4.13845   1
  -2  -6   1 52.5228 3.21976   2
   2  -6  -1 50.3297 4.15579   1
   2   6  -1 53.8647 3.04340   3
   2   6  -1 48.6234 3.49624   4
   2   6  -1 49.7780 4.12793   1
   2   6  -1 55.4817 3.32051   2
  -2   6   1 53.0706 4.15653   1
  -2   6   1 51.3208 3.76079   4
  -2   6   1 48.2077 3.13410   2
   2   6  -1 50.1293 3.98554   1
  -2   6   1 54.9014 4.42251   1
  -2   6   1 51.3034 3.74477   4
   0  -6   1 294.890 11.9388   4
   0  -6  -1 290.910 11.9263   4
   0  -6  -1 298.997 12.0808   4
   0  -6  -1 301.961 11.0061   2
   0  -6   1 312.381 11.2728   2
   0  -6   1 315.088 12.7593   1
   0  -6   1 290.493 12.6576   1
   0  -6   1 299.146 12.0274   4
   0  -6  -1 308.776 12.8978   1
   0  -6  -1 301.228 12.8696   1
   0   6  -1 304.110 11.7081   4
   0   6   1 275.160 11.5660   3
   0   6  -1 293.157 12.4950   1
   0   6  -1 290.846 12.6304   1
   0   6   1 286.471 12.0545   4
   0   6  -1 300.782 11.2637   2
   0   6   1 295.181 11.9643   4
   0   6  -1 298.043 10.9222   3
   0   6   1 302.266 12.7478   1
   0   6   1 296.879 12.8595   1
  -2  -6  -1 1804.71 58.7326   4
  -2  -6  -1 1792.56 59.9308   1
  -2  -6  -1 1807.05 59.7214   1
   2  -6   1 1792.49 58.0824   2
   2  -6   1 1810.42 59.0666   4
  -2  -6  -1 1834.98 57.6372   2
   2  -6   1 1761.25 59.0043   4
   2  -6   1 1763.49 59.8722   1
  -2  -6  -1 1776.60 59.0239   4
  -2   6  -1 1795.77 59.8784   1
  -2   6  -1 1801.93 58.2458   2
   2   6   1 1785.25 58.7782   4
   2   6   1 1774.61 57.9567   2
   2   6   1 1727.29 59.8485   1
  -2   6  -1 1817.07 59.2141   1
   2   6   1 1798.93 59.6985   1
  -2   6  -1 1707.89 57.7577   3
  -2   6  -1 1680.73 59.7332   4
   2   6   1 1785.71 59.0635   4
  -2   6  -1 1794.50 58.4743   4
   4  -6   1 20.4663 2.03540   2
   4  -6   1 19.5797 2.72186   4
  -4  -6  -1 21.6581 2.71930   1
  -4  -6  -1 22.8928 3.31028   1
   4  -6   1 24.1229 2.57426   4
   4  -6   1 20.9677 3.15551   1
  -4  -6  -1 22.5291 2.06598   2
   4  -6   1 24.7341 2.75717   1
  -4  -6  -1 19.8849 2.68991   4
  -4  -6  -1 20.1380 2.35346   4
   4   6   1 25.6074 2.70296   4
   4   6   1 22.5941 2.74011   1
  -4   6  -1 21.3906 2.28669   4
   4   6   1 23.0528 3.36574   1
  -4   6  -1 20.5603 2.30034   2
   4   6   1 23.6685 2.81144   4
   4   6   1 20.8131 2.03201   2
   4   6   1 20.7943 2.32805   3
  -4   6  -1 21.3013 2.73071   1
  -4   6  -1 19.7976 2.65133   4
   6  -6   1 79.1655 5.50552   1
   6  -6   1 80.6749 4.89910   1
   6  -6   1 75.1195 4.86575   4
   6  -6   1 78.4572 4.02572   2
  -6  -6  -1 72.5622 3.96962   2
  -6  -6  -1 81.0904 5.54240   1
  -6  -6  -1 78.1246 5.14763   1
  -6  -6  -1 85.1480 4.58968   4
   6  -6   1 75.9608 4.71280   4
  -6  -6  -1 72.9612 4.81161   4
   6   6   1 78.7682 4.53552   4
   6   6   1 69.2541 5.46274   1
  -6   6  -1 73.9306 4.27071   2
   6   6   1 73.4180 4.39163   3
  -6   6  -1 80.9179 5.02612   1
   6   6   1 85.2172 5.12542   4
   6   6   1 77.4337 4.94606   1
  -6   6  -1 80.3684 4.23553   4
   6   6   1 77.2790 4.43993   2
  -6   6  -1 72.6165 4.79303   4
  -6   6  -1 72.0793 5.24154   1
   8  -6   1 105.980 6.18995   4
  -8  -6  -1 112.521 5.50905   4
   8  -6   1 114.543 6.88480   1
   8  -6   1 114.925 5.79450   4
   8  -6   1 108.056 6.02398   1
  -8  -6  -1 120.889 7.12291   1
  -8  -6  -1 109.476 6.37131   4
  -8  -6  -1 113.914 6.93686   1
  -8  -6  -1 109.246 5.20016   2
   8  -6   1 114.092 5.13412   2
  -8   6  -1 109.429 6.79632   1
  -8   6  -1 108.814 5.57223   2
   8   6   1 112.822 6.42427   4
   8   6   1 112.966 5.53153   3
  -8   6  -1 110.161 6.06402   4
   8   6   1 106.085 6.87714   1
   8   6   1 114.961 5.72380   4
  -8   6  -1 116.233 6.06820   1
  -8   6  -1 116.752 5.19883   4
   8   6   1 111.011 6.03483   1
   8   6   1 116.869 5.61950   2
  10  -6   1 2.79551 1.66032   4
  10  -6   1 -0.0194 0.94335   2
 -10  -6  -1 -0.6237 1.42004   4
  10  -6   1 0.02713 1.19148   1
 -10  -6  -1 0.41961 1.20618   1
 -10  -6  -1 0.13321 1.00340   4
 -10  -6  -1 1.30242 1.40801   1
 -10  -6  -1 -0.4657 0.81675   2
  10  -6   1 0.49804 1.56251   1
  10  -6   1 0.90048 1.38657   4
 -10  -6  -1 -0.1162 1.18086   3
  10   6   1 1.08770 1.04214   3
  10   6   1 0.75575 1.12066   4
  10   6   1 -0.4169 1.42253   1
  10   6   1 0.32401 1.25994   1
 -10   6  -1 0.16918 0.97454   4
  10   6   1 1.64689 0.86184   2
 -10   6  -1 0.21326 1.15704   4
 -10   6  -1 1.02249 1.12618   2
 -10   6  -1 1.16693 1.19980   1
  10   6   1 -1.1230 1.05128   4
 -10   6  -1 0.78258 0.73772   3
  12  -6   1 216.045 8.76583   4
 -12  -6  -1 201.256 10.6699   1
 -12  -6  -1 220.889 8.37254   4
  12  -6   1 200.869 10.6813   1
 -12  -6  -1 197.760 10.1549   3
  12  -6   1 202.838 9.78918   4
 -12  -6  -1 210.268 8.57365   2
  12  -6   1 210.918 9.02526   1
 -12  -6  -1 212.001 9.04582   1
  12   6   1 208.535 8.42856   3
 -12   6  -1 216.281 7.55983   3
  12   6   1 208.168 9.06941   1
 -12   6  -1 212.634 8.91467   1
  12   6   1 202.901 10.9593   1
 -12   6  -1 199.886 10.4134   1
 -12   6  -1 202.801 9.75859   4
  12   6   1 208.492 8.60643   4
  12   6   1 210.702 7.83589   2
  12   6   1 216.373 10.4148   4
 -12   6  -1 198.626 8.86696   2
 -12   6  -1 214.541 7.90096   4
 -14  -6  -1 148.826 6.15187   4
 -14  -6  -1 137.528 8.17846   4
 -14  -6  -1 147.568 8.95230   1
  14  -6   1 141.992 7.90253   4
 -14  -6  -1 152.138 6.86328   1
  14  -6   1 150.889 6.85342   1
 -14  -6  -1 137.647 8.39487   3
  14  -6   1 134.890 8.96607   1
  14  -6   1 155.939 6.58945   4
 -14  -6  -1 146.842 6.68812   2
  14   6   1 147.069 8.23216   4
  14   6   1 147.634 6.46968   3
  14   6   1 148.092 6.49800   4
 -14   6  -1 151.686 6.80106   1
  14   6   1 145.013 9.02619   1
 -14   6  -1 153.367 5.85295   4
 -14   6  -1 153.055 5.43399   3
  14   6   1 144.964 6.87143   1
 -14   6  -1 135.841 8.45874   1
 -14   6  -1 147.825 7.18641   2
  16  -6   1 61.8117 3.89705   1
 -16  -6  -1 64.5410 3.79792   1
  16  -6   1 63.6191 5.56826   1
 -16  -6  -1 61.6853 5.71456   1
  16  -6   1 62.6646 3.71680   4
 -16  -6  -1 65.9895 4.10742   2
 -16  -6  -1 57.2883 5.47964   3
 -16  -6  -1 57.9443 5.18201   4
  16   6   1 62.2632 5.83773   1
 -16   6  -1 61.3925 3.10643   4
  16   6   1 64.2972 5.62554   4
 -16   6  -1 58.4386 4.22476   2
 -16   6  -1 59.2893 3.64822   1
  16   6   1 60.3482 3.83366   1
 -16   6  -1 61.2164 4.88882   4
 -16   6  -1 62.5507 2.74043   3
 -18  -6  -1 40.6943 4.68764   4
 -18  -6  -1 36.7910 3.27693   2
  18  -6   1 36.2926 3.06348   1
  18  -6   1 35.6757 2.87807   4
  18  -6   1 51.7443 5.33302   1
 -18  -6  -1 34.7599 4.34924   3
 -18   6  -1 38.5224 2.17568   3
  18   6   1 32.7956 5.40682   1
 -18   6  -1 53.7001 4.57179   1
 -18   6  -1 40.5671 2.81163   1
  18   6   1 38.0265 5.11606   4
 -18   6  -1 37.4757 2.33252   4
  18   6   1 37.2074 2.94226   1
 -20  -6  -1 -0.0251 1.88211   1
 -20  -6  -1 -1.2317 1.85267   4
  20  -6   1 0.12077 1.52300   4
  20  -6   1 0.23628 1.19788   1
 -20  -6  -1 0.43916 1.57259   2
 -20  -6  -1 -0.8269 0.81780   1
  20   6   1 -1.5412 1.31837   1
 -20   6  -1 -0.6521 0.86816   3
  20   6   1 -0.1868 2.12501   1
 -20   6  -1 -1.9729 1.08353   1
 -20   6  -1 -1.1991 0.97155   4
  22  -6   1 64.4121 4.13382   1
 -22  -6  -1 72.4885 6.66526   4
  22  -6   1 74.1136 4.42185   4
 -22  -6  -1 72.6032 7.98411   1
 -22  -6  -1 68.7040 4.81109   2
 -22  -6  -1 63.6365 6.38914   3
 -22   6  -1 73.5259 4.10668   1
  22   6   1 63.3697 7.01553   4
 -22   6  -1 65.4568 3.74415   4
  22   6   1 70.7012 7.63389   1
 -21  -7   1 1.80234 1.93930   2
  21  -7  -1 0.73963 1.34780   4
 -21  -7   1 1.39027 2.94479   1
 -21  -7   1 4.59999 2.52091   3
 -21  -7   1 3.04606 1.30774   1
 -21  -7   1 1.03436 2.10089   4
  21  -7  -1 4.11155 1.56187   1
 -21   7   1 3.46650 1.28327   1
 -21   7   1 3.71138 1.26117   3
  21   7  -1 -1.7518 2.68673   4
 -21   7   1 3.40058 1.32966   4
  21   7  -1 9.92652 3.63461   1
 -19  -7   1 39.4850 3.01211   1
 -19  -7   1 35.9538 5.33757   1
  19  -7  -1 36.0390 3.15783   1
  19  -7  -1 34.8564 2.86442   4
 -19  -7   1 44.6596 3.73745   2
 -19   7   1 40.2224 2.54184   3
  19   7  -1 29.5369 5.34104   1
  19   7  -1 40.0263 5.11436   4
 -19   7   1 40.3221 3.17302   1
 -19   7   1 36.3799 2.68953   4
 -17  -7   1 14.8191 3.29972   4
 -17  -7   1 10.4987 2.24532   2
  17  -7  -1 10.9856 1.88430   4
 -17  -7   1 16.1116 3.68557   1
 -17  -7   1 12.4453 2.16213   1
 -17  -7   1 11.1820 2.91390   3
  17  -7  -1 11.6104 2.44947   1
 -17   7   1 17.1109 3.17933   1
 -17   7   1 11.0159 1.61753   3
  17   7  -1 10.5805 2.09572   1
 -17   7   1 11.5738 1.83321   4
 -17   7   1 16.0691 2.45077   1
  17   7  -1 9.10739 2.64739   4
  17   7  -1 13.5460 3.39795   1
  15  -7  -1 0.31460 1.28389   1
 -15  -7   1 0.13592 1.82061   3
 -15  -7   1 1.23797 1.39070   2
 -15  -7   1 2.90772 1.73481   4
  15  -7  -1 -1.0852 1.33231   4
 -15  -7   1 1.08142 1.13234   1
  15  -7  -1 2.96886 1.96399   1
 -15  -7   1 0.44571 1.72714   1
  15   7  -1 2.09124 2.10647   4
 -15   7   1 1.95165 1.24540   3
  15   7  -1 1.33660 1.91997   1
 -15   7   1 1.71633 1.31487   1
 -15   7   1 1.29344 1.11275   4
  15   7  -1 1.50618 0.99962   4
 -13  -7   1 47.0978 4.39557   4
  13  -7  -1 46.6825 3.60479   4
  13  -7  -1 44.5041 4.94874   1
 -13  -7   1 44.5795 5.11651   1
 -13  -7   1 52.1572 4.34338   2
 -13  -7   1 43.2769 3.82120   1
  13  -7  -1 47.0768 4.52046   4
 -13  -7   1 47.3551 4.59130   3
 -13  -7   1 46.6485 3.49120   4
  13  -7  -1 45.0175 4.06052   1
  13   7  -1 47.9145 2.99991   3
  13   7  -1 44.6532 3.84451   1
  13   7  -1 42.3559 4.35711   4
  13   7  -1 48.6354 3.17234   4
 -13   7   1 44.0473 3.77802   2
 -13   7   1 38.9245 4.55305   1
 -13   7   1 47.5674 4.10076   1
 -13   7   1 48.6308 3.46642   3
  13   7  -1 46.8743 3.12749   2
 -13   7   1 54.0277 4.60992   4
  13   7  -1 41.2419 5.10145   1
 -13   7   1 46.7210 3.38652   4
 -11  -7   1 108.130 5.75511   2
 -11  -7   1 114.685 6.69261   4
 -11  -7   1 109.580 6.44545   4
  11  -7  -1 107.791 6.30387   1
  11  -7  -1 99.5975 6.84979   4
 -11  -7   1 114.057 7.43106   1
 -11  -7   1 110.419 6.13881   1
  11  -7  -1 92.3394 7.18038   1
  11  -7  -1 115.324 5.73300   4
 -11  -7   1 99.1517 6.57822   3
  11   7  -1 103.319 7.31862   1
  11   7  -1 112.356 6.23949   1
  11   7  -1 110.081 5.26664   4
 -11   7   1 114.016 5.93618   2
 -11   7   1 109.942 5.66157   4
  11   7  -1 108.275 4.95943   3
 -11   7   1 115.370 5.78880   3
  11   7  -1 109.490 6.77302   4
  11   7  -1 108.457 5.21819   2
 -11   7   1 111.550 7.46205   1
 -11   7   1 111.959 7.84357   4
 -11   7   1 108.273 6.29039   1
   9  -7  -1 1.56606 1.80488   1
  -9  -7   1 4.50209 1.98154   1
   9  -7  -1 4.90322 1.30258   2
   9  -7  -1 2.73106 1.83709   4
   9  -7  -1 1.38915 1.69509   4
  -9  -7   1 2.99893 1.50458   4
  -9  -7   1 3.37346 1.72668   1
  -9  -7   1 4.37220 1.66174   3
   9  -7  -1 3.33580 2.15720   1
  -9  -7   1 3.50643 1.67643   4
  -9  -7   1 3.99861 1.50429   2
   9   7  -1 0.73122 2.02522   1
   9   7  -1 2.86445 1.32677   4
  -9   7   1 2.68058 1.36003   4
   9   7  -1 1.74820 1.53293   1
   9   7  -1 3.30797 1.89519   4
  -9   7   1 5.36825 1.58588   2
  -9   7   1 2.08217 1.48862   4
   9   7  -1 4.22092 1.36789   2
   9   7  -1 2.21994 1.19654   3
  -9   7   1 3.17483 1.95190   1
  -9   7   1 1.78349 1.39848   3
  -9   7   1 2.81799 1.84978   1
  -7  -7   1 7.26914 2.44309   1
   7  -7  -1 11.3980 2.34276   4
   7  -7  -1 9.09213 1.50536   2
   7  -7  -1 9.16836 2.02193   4
  -7  -7   1 7.49627 1.78309   2
   7  -7  -1 10.0931 2.58891   1
  -7  -7   1 10.0216 2.17419   3
  -7  -7   1 9.78962 2.21068   4
  -7  -7   1 12.8033 2.22717   4
   7  -7  -1 7.41261 2.34102   1
  -7  -7   1 11.9776 2.23639   1
   7   7  -1 10.1034 1.91760   4
  -7   7   1 8.34166 2.48171   1
  -7   7   1 9.26319 1.67480   2
   7   7  -1 8.11041 1.42272   3
  -7   7   1 11.9672 2.47348   4
   7   7  -1 11.5752 1.75802   2
  -7   7   1 10.0100 2.10881   4
  -7   7   1 10.1662 2.89967   1
   7   7  -1 9.34407 2.19384   1
   7   7  -1 12.1023 2.69060   1
  -5  -7   1 298.801 13.5450   1
  -5  -7   1 294.796 12.8118   4
   5  -7  -1 306.717 14.0166   1
  -5  -7   1 298.555 11.7354   2
  -5  -7   1 307.450 13.0153   1
   5  -7  -1 300.687 13.2376   1
  -5  -7   1 297.865 12.4438   4
   5  -7  -1 312.224 12.3230   4
   5  -7  -1 306.139 11.4176   2
   5   7  -1 290.702 13.5234   1
  -5   7   1 297.118 12.4110   4
   5   7  -1 308.087 13.0695   1
  -5   7   1 294.469 11.8070   2
   5   7  -1 305.762 11.9495   4
   5   7  -1 309.724 11.2287   3
  -5   7   1 297.041 12.9008   4
  -5   7   1 304.131 13.3910   1
  -5   7   1 302.219 13.7402   1
   5   7  -1 291.007 12.5685   4
   5   7  -1 294.192 11.5298   2
   3  -7  -1 160.374 8.44274   1
   3  -7  -1 154.983 6.76940   2
  -3  -7   1 159.383 7.99293   4
  -3  -7   1 151.437 8.49425   1
   3  -7  -1 160.849 7.80877   4
   3  -7  -1 160.435 8.77999   1
  -3  -7   1 156.366 7.06040   2
  -3  -7   1 150.992 7.72641   4
  -3  -7   1 156.578 8.40020   1
   3  -7  -1 158.961 7.86528   4
  -3   7   1 150.499 8.53994   1
  -3   7   1 162.538 8.51531   1
   3   7  -1 158.762 7.44683   4
   3   7  -1 150.733 7.64177   4
  -3   7   1 167.053 7.08213   2
   3   7  -1 160.748 6.65218   3
  -3   7   1 160.266 7.79291   4
   3   7  -1 159.261 7.10324   2
  -3   7   1 151.606 7.95264   4
   3   7  -1 160.148 8.40365   1
  -1  -7   1 12.3407 2.19154   4
  -1  -7   1 8.82917 2.07446   4
   1  -7  -1 9.29915 2.30055   1
  -1  -7   1 11.0705 2.45805   1
   1  -7  -1 11.9593 2.39943   4
  -1  -7   1 12.9712 2.53881   1
   1  -7  -1 10.1621 2.72676   1
   1  -7  -1 11.6141 2.26777   4
  -1  -7   1 7.77658 1.69189   2
   1  -7  -1 11.0506 1.73589   2
  -1   7   1 8.92049 2.23185   1
  -1   7   1 8.78044 1.87766   3
   1   7  -1 10.5241 1.61783   3
  -1   7   1 11.0887 2.49039   1
   1   7  -1 10.1087 2.39794   1
   1   7  -1 8.78427 1.59230   2
   1   7  -1 10.3610 2.06581   4
  -1   7   1 11.6931 2.36962   4
  -1   7   1 9.94769 2.10427   4
   1   7  -1 10.2752 2.13456   4
   1   7  -1 9.85980 2.25245   1
  -1   7   1 12.0840 1.76729   2
  -1  -7  -1 12.1344 2.27173   4
   1  -7   1 8.91544 2.23120   4
  -1  -7  -1 10.5563 2.46625   1
   1  -7   1 9.59217 1.82536   2
  -1  -7  -1 10.2194 2.43645   1
   1  -7   1 9.49065 2.39723   1
   1  -7   1 10.2347 2.03927   4
  -1  -7  -1 14.5126 2.59053   4
   1  -7   1 9.50243 2.18138   1
  -1  -7  -1 11.3949 1.68870   2
  -1   7  -1 11.7306 2.83008   1
   1   7   1 10.0761 1.98575   3
  -1   7  -1 9.94915 2.18886   4
   1   7   1 9.67500 2.28897   4
  -1   7  -1 9.62681 1.82970   2
  -1   7  -1 11.8349 2.38956   1
   1   7   1 9.29692 2.04263   4
  -1   7  -1 10.8815 1.75969   3
   1   7   1 10.4476 1.77178   2
   1   7   1 9.10144 2.34348   1
  -1   7  -1 9.16684 1.89322   4
   1   7   1 13.2703 2.55834   1
   3  -7   1 134.502 7.10900   4
  -3  -7  -1 138.139 7.79402   1
  -3  -7  -1 134.999 6.07701   2
  -3  -7  -1 133.372 7.20471   4
   3  -7   1 137.885 7.07156   4
  -3  -7  -1 128.361 7.88615   1
   3  -7   1 132.810 7.33489   1
  -3  -7  -1 131.720 6.77539   4
   3  -7   1 134.342 6.19546   2
   3  -7   1 128.787 7.59142   1
  -3   7  -1 146.634 9.10443   1
   3   7   1 127.290 7.08139   4
   3   7   1 133.462 6.05620   2
  -3   7  -1 128.540 6.02611   3
   3   7   1 131.254 6.88185   4
  -3   7  -1 136.632 6.51390   4
  -3   7  -1 134.481 6.89815   4
  -3   7  -1 132.721 6.35986   2
   3   7   1 128.283 7.81655   1
   3   7   1 136.407 7.50587   1
   3   7   1 126.740 6.65858   3
  -3   7  -1 128.361 7.60374   1
  -5  -7  -1 24.9249 2.42170   2
   5  -7   1 24.0040 2.52644   2
   5  -7   1 27.1390 3.74833   1
  -5  -7  -1 24.1418 3.36718   1
   5  -7   1 27.6028 3.01135   4
   5  -7   1 28.6986 3.61169   4
   5  -7   1 24.8858 3.39312   1
  -5  -7  -1 26.1878 2.86061   4
  -5  -7  -1 22.7529 2.93948   4
  -5   7  -1 24.2190 2.69585   2
  -5   7  -1 26.3740 3.36691   1
  -5   7  -1 27.0093 2.71687   4
   5   7   1 22.9860 3.01745   4
   5   7   1 21.9733 3.60194   1
   5   7   1 25.5121 2.38602   2
  -5   7  -1 20.0253 2.17492   3
  -5   7  -1 24.7543 3.43246   1
   5   7   1 23.4611 2.99746   1
   5   7   1 23.6447 2.84359   3
  -5   7  -1 27.7074 3.05213   4
   5   7   1 29.5946 3.07430   4
   7  -7   1 58.3761 5.26619   1
   7  -7   1 57.1585 4.44299   1
   7  -7   1 56.1723 3.47751   2
  -7  -7  -1 54.0373 5.03044   1
  -7  -7  -1 54.6782 3.99602   4
   7  -7   1 55.2567 4.15826   4
  -7  -7  -1 51.9850 3.52678   2
   7  -7   1 55.4545 4.41670   4
  -7  -7  -1 55.2497 4.50991   1
  -7  -7  -1 54.1739 4.63595   4
  -7   7  -1 56.1779 4.41047   4
  -7   7  -1 53.1629 3.83098   2
   7   7   1 59.0336 3.96657   3
   7   7   1 55.7665 3.44931   2
  -7   7  -1 55.7238 4.43588   1
   7   7   1 57.8628 4.55272   4
   7   7   1 56.3898 4.60085   1
   7   7   1 56.5821 4.12921   4
  -7   7  -1 51.8988 3.31461   3
  -7   7  -1 59.0641 3.73338   4
  -7   7  -1 51.6205 4.95987   1
   7   7   1 52.5315 5.00291   1
   9  -7   1 119.272 7.82695   1
   9  -7   1 120.456 5.55819   2
  -9  -7  -1 117.821 8.01868   4
  -9  -7  -1 126.434 7.90600   1
  -9  -7  -1 121.994 6.12836   4
  -9  -7  -1 123.744 6.80961   1
  -9  -7  -1 132.196 6.00202   2
   9  -7   1 122.191 6.68330   1
   9  -7   1 119.236 7.01213   4
  -9   7  -1 118.542 6.77447   1
   9   7   1 116.411 7.94503   1
  -9   7  -1 119.375 5.39656   3
  -9   7  -1 119.166 6.95574   4
   9   7   1 128.163 7.04643   1
  -9   7  -1 127.749 5.80702   4
   9   7   1 117.837 5.57542   2
  -9   7  -1 115.332 7.70591   1
  -9   7  -1 111.459 6.17195   2
   9   7   1 128.150 6.03201   3
   9   7   1 123.676 6.29730   4
  11  -7   1 31.2766 4.25599   1
  11  -7   1 29.3827 2.43836   2
  11  -7   1 30.2790 3.21421   4
 -11  -7  -1 29.2871 4.29389   1
 -11  -7  -1 26.8481 2.95941   4
  11  -7   1 27.3442 3.32769   1
 -11  -7  -1 28.0578 3.17478   1
  11  -7   1 28.7014 3.45771   4
 -11  -7  -1 26.3597 3.82781   4
 -11  -7  -1 26.7298 2.68031   2
 -11   7  -1 28.4086 2.09086   3
  11   7   1 26.0797 2.72749   4
  11   7   1 31.3043 2.90687   3
 -11   7  -1 28.1215 4.14174   1
 -11   7  -1 28.3529 3.73757   4
  11   7   1 26.3363 3.83656   4
 -11   7  -1 27.3491 3.08336   1
  11   7   1 24.3833 4.15032   1
 -11   7  -1 27.8625 2.96329   2
  11   7   1 27.7423 2.36805   2
  11   7   1 22.2884 2.95458   1
 -13  -7  -1 61.4433 3.94046   2
  13  -7   1 60.9286 5.62638   1
  13  -7   1 63.7975 5.42672   1
 -13  -7  -1 56.9107 5.04281   3
  13  -7   1 59.8975 4.20883   4
 -13  -7  -1 56.7402 3.52992   4
 -13  -7  -1 66.6190 5.44638   4
 -13  -7  -1 62.6094 4.36540   1
  13  -7   1 57.2333 4.99290   4
 -13  -7  -1 64.6086 5.71071   1
  13   7   1 56.5964 5.27176   4
 -13   7  -1 53.2177 4.22166   2
 -13   7  -1 56.2612 3.31679   4
  13   7   1 62.3586 3.97171   4
 -13   7  -1 60.7754 4.13684   1
 -13   7  -1 56.0946 2.92739   3
 -13   7  -1 59.3557 5.08043   4
  13   7   1 48.4928 5.52378   1
  13   7   1 55.5880 4.19319   1
  13   7   1 59.0736 3.83991   3
  15  -7   1 27.9114 2.88105   1
 -15  -7  -1 21.0350 3.72836   4
  15  -7   1 35.2282 4.44854   1
 -15  -7  -1 27.3749 4.52139   1
 -15  -7  -1 22.5356 3.94984   3
 -15  -7  -1 23.1271 2.61904   1
 -15  -7  -1 22.5651 2.65974   2
  15  -7   1 24.7601 2.93088   4
 -15   7  -1 26.9025 1.68982   3
 -15   7  -1 24.1453 2.15536   4
 -15   7  -1 25.2038 3.02323   2
  15   7   1 25.9960 4.78261   1
 -15   7  -1 25.8208 3.52514   1
 -15   7  -1 24.1242 2.96383   1
  15   7   1 25.6090 3.09986   1
  15   7   1 27.3298 4.23547   4
  17  -7   1 78.8325 4.40027   4
 -17  -7  -1 74.1151 4.48926   1
 -17  -7  -1 71.9057 6.80435   1
 -17  -7  -1 71.0020 5.34775   2
  17  -7   1 95.5064 6.75382   1
 -17  -7  -1 64.3193 6.19471   3
  17  -7   1 75.8112 4.40605   1
 -17  -7  -1 77.5859 6.22518   4
 -17   7  -1 75.5511 3.21432   3
  17   7   1 62.8969 5.16264   1
  17   7   1 83.4984 6.84683   4
 -17   7  -1 73.1268 3.61446   4
 -17   7  -1 76.8936 4.47274   1
  17   7   1 70.9100 6.99342   1
 -19  -7  -1 57.6719 4.38976   2
  19  -7   1 55.5046 3.48938   4
  19  -7   1 55.8572 3.69645   1
 -19  -7  -1 58.8246 6.67488   1
 -19  -7  -1 59.4760 5.85676   3
 -19  -7  -1 59.7093 4.30137   1
  19   7   1 56.7440 7.90006   4
  19   7   1 60.4477 7.22852   1
 -19   7  -1 59.4890 2.88360   3
 -19   7  -1 60.9070 3.21056   4
  19   7   1 51.8278 3.92038   1
 -21  -7  -1 1.73827 1.48330   2
 -21   7  -1 0.79999 1.00488   3
  21   7   1 -0.0128 2.99792   4
 -20  -8   1 95.6343 6.05001   2
  20  -8  -1 92.0894 5.39265   1
 -20  -8   1 86.7488 8.39976   1
 -20  -8   1 82.8759 5.05906   1
  20  -8  -1 85.3617 4.57672   4
  20   8  -1 86.8383 7.83777   4
 -20   8   1 93.4852 5.21810   1
  20   8  -1 95.3660 8.58843   1
 -20   8   1 93.0191 4.68609   4
 -20   8   1 93.6122 4.29595   3
  18  -8  -1 16.0555 2.74269   1
 -18  -8   1 14.0407 2.38578   1
 -18  -8   1 15.3538 3.88405   1
 -18  -8   1 11.3659 3.12657   4
 -18  -8   1 17.0445 2.78078   2
 -18  -8   1 11.3229 3.27047   3
 -18   8   1 14.4690 1.93079   3
 -18   8   1 13.7139 2.40005   1
  18   8  -1 12.7063 3.30058   4
 -16  -8   1 -1.8865 1.34973   1
 -16  -8   1 1.51193 1.52929   2
 -16  -8   1 5.47440 2.54228   4
  16  -8  -1 -0.3795 1.66097   1
 -16  -8   1 -0.0547 1.93364   1
  16  -8  -1 -0.0643 1.41418   4
 -16  -8   1 -1.4069 1.68559   3
 -16   8   1 -2.8111 2.18700   1
  16   8  -1 0.12553 2.59434   1
 -16   8   1 0.82375 1.50858   1
  16   8  -1 1.89517 2.41206   4
 -16   8   1 -0.8543 0.94067   3
 -16   8   1 1.57717 1.37825   4
 -14  -8   1 80.0824 7.20719   1
 -14  -8   1 83.0545 6.46447   4
 -14  -8   1 72.5473 6.22809   3
  14  -8  -1 84.4980 7.06243   1
 -14  -8   1 79.0979 5.27811   1
 -14  -8   1 83.7376 5.28015   2
  14  -8  -1 79.3639 4.93071   4
  14   8  -1 82.0084 5.32184   1
 -14   8   1 84.7208 4.80239   4
 -14   8   1 84.4810 6.95551   1
 -14   8   1 85.0080 5.62484   1
 -14   8   1 80.6416 4.62177   3
  14   8  -1 80.5227 7.16997   1
  14   8  -1 78.8718 6.46522   4
  12  -8  -1 567.082 21.5390   1
 -12  -8   1 508.003 22.3810   3
 -12  -8   1 571.451 23.6523   1
  12  -8  -1 598.871 20.5448   4
 -12  -8   1 553.099 22.8231   4
 -12  -8   1 562.621 20.7545   2
 -12  -8   1 577.453 21.4506   1
  12  -8  -1 549.199 23.4551   1
 -12   8   1 548.927 23.9546   4
  12   8  -1 565.218 22.2298   4
 -12   8   1 527.289 23.3110   1
  12   8  -1 562.835 19.8412   4
 -12   8   1 595.212 20.3978   4
  12   8  -1 556.893 24.1150   1
 -12   8   1 565.853 22.1084   2
 -12   8   1 581.080 21.5962   1
 -12   8   1 567.199 20.5496   3
  12   8  -1 590.868 23.1453   1
  12   8  -1 577.566 19.5041   3
  12   8  -1 564.581 21.0960   2
 -10  -8   1 29.5802 3.13704   2
  10  -8  -1 29.5106 3.93264   1
 -10  -8   1 36.1661 4.81454   1
 -10  -8   1 29.2786 4.19771   4
  10  -8  -1 31.9649 3.48786   4
  10  -8  -1 30.4931 2.57094   2
 -10  -8   1 29.7762 4.04530   1
 -10  -8   1 28.3907 3.03605   4
 -10  -8   1 26.7580 3.64344   3
  10  -8  -1 35.5691 5.10217   1
  10  -8  -1 27.9375 3.59833   4
  10   8  -1 27.0983 2.84691   2
  10   8  -1 30.8231 3.67838   1
  10   8  -1 29.9580 2.99654   3
  10   8  -1 32.1644 3.94309   4
 -10   8   1 25.7526 3.13851   3
 -10   8   1 28.1151 2.89641   2
 -10   8   1 29.2701 3.87368   1
  10   8  -1 33.0343 4.80440   1
 -10   8   1 30.5565 3.28991   4
 -10   8   1 30.2487 3.95341   4
 -10   8   1 30.9640 4.62674   1
  -8  -8   1 7.52046 2.57123   1
   8  -8  -1 11.4289 3.00511   1
  -8  -8   1 12.2843 2.45338   1
   8  -8  -1 7.45132 2.14363   4
   8  -8  -1 7.79214 2.27240   1
  -8  -8   1 6.47363 2.30474   4
   8  -8  -1 6.68528 1.47354   2
  -8   8   1 9.69189 2.68881   1
   8   8  -1 7.71454 1.91314   4
   8   8  -1 7.03542 1.75383   2
   8   8  -1 8.01432 1.47316   3
   8   8  -1 8.29943 2.14855   1
   8   8  -1 8.77227 2.66793   1
  -8   8   1 9.76860 2.08403   4
   8   8  -1 7.95867 2.36037   4
  -8   8   1 11.4081 2.57647   1
  -6  -8   1 192.560 8.51146   2
   6  -8  -1 177.655 7.87337   2
  -6  -8   1 179.504 9.51550   1
  -6  -8   1 195.547 9.14047   4
  -6  -8   1 179.647 10.2024   1
  -6  -8   1 184.671 9.75803   4
   6  -8  -1 183.918 9.72795   1
   6  -8  -1 186.486 10.3732   1
   6   8  -1 178.316 10.3330   1
   6   8  -1 183.336 8.40872   4
  -6   8   1 181.739 9.53740   4
   6   8  -1 194.629 8.28766   2
   6   8  -1 180.238 9.50780   1
  -6   8   1 193.718 10.4667   1
   6   8  -1 180.885 9.29321   4
   6   8  -1 189.053 7.78503   3
  -6   8   1 180.575 8.50252   2
  -6   8   1 191.616 9.94587   1
   4  -8  -1 320.331 13.3754   4
   4  -8  -1 322.957 12.3706   2
  -4  -8   1 314.871 13.9567   4
   4  -8  -1 313.946 14.8631   1
   4  -8  -1 317.945 14.1966   1
  -4  -8   1 332.127 12.6528   2
   4  -8  -1 319.918 13.9142   4
  -4  -8   1 322.272 14.4701   1
  -4  -8   1 326.434 14.6715   1
  -4  -8   1 324.797 13.4677   4
  -4   8   1 316.922 14.0102   4
  -4   8   1 329.955 14.4804   1
  -4   8   1 308.900 14.7776   1
   4   8  -1 334.247 12.5099   2
  -4   8   1 323.875 13.3009   4
   4   8  -1 309.206 14.8910   1
  -4   8   1 318.496 12.7018   2
   4   8  -1 315.529 13.6564   4
   4   8  -1 315.276 13.0577   4
   4   8  -1 319.673 11.9289   3
   4   8  -1 327.845 14.1341   1
  -2  -8   1 182.632 7.99622   2
  -2  -8   1 173.581 9.13124   4
  -2  -8   1 181.960 9.83323   1
   2  -8  -1 178.529 9.88771   1
   2  -8  -1 198.688 9.16707   4
  -2  -8   1 180.718 9.02129   4
   2  -8  -1 186.230 7.76060   2
   2  -8  -1 171.759 8.99640   4
  -2  -8   1 186.225 9.80598   1
   2   8  -1 180.962 8.15798   2
   2   8  -1 179.959 7.56917   3
  -2   8   1 168.569 8.46173   3
  -2   8   1 180.487 9.00192   4
   2   8  -1 184.289 9.79471   1
   2   8  -1 175.949 9.69027   1
   2   8  -1 181.785 8.94650   4
  -2   8   1 174.083 9.80592   1
  -2   8   1 178.010 9.77151   1
  -2   8   1 178.863 8.28386   2
  -2   8   1 179.495 8.89185   4
   2   8  -1 180.567 8.68285   4
   0  -8  -1 294.390 13.7761   1
   0  -8   1 306.131 13.0059   4
   0  -8  -1 316.218 14.1112   1
   0  -8  -1 291.343 12.9442   4
   0  -8  -1 294.907 13.1143   4
   0  -8   1 294.304 13.6508   1
   0  -8   1 312.398 13.9277   1
   0  -8   1 298.630 12.9691   4
   0  -8   1 301.474 11.8551   2
   0  -8  -1 308.815 11.7187   2
   0   8  -1 302.333 12.5598   4
   0   8  -1 308.199 13.8495   1
   0   8   1 293.850 13.7056   1
   0   8  -1 302.887 12.0197   2
   0   8  -1 301.632 12.5407   4
   0   8   1 300.432 11.9148   2
   0   8   1 302.203 13.0584   4
   0   8   1 299.462 13.1914   4
   0   8  -1 310.315 11.5369   3
   0   8  -1 305.347 13.7586   1
   0   8   1 295.968 13.9111   1
   0   8   1 286.281 12.5785   3
  -2  -8  -1 339.439 13.0211   2
   2  -8   1 344.770 14.3617   4
  -2  -8  -1 347.603 15.3597   1
   2  -8   1 337.172 13.1276   2
   2  -8   1 349.059 15.4048   1
  -2  -8  -1 347.020 15.6186   1
   2  -8   1 335.198 14.8115   1
  -2  -8  -1 351.674 14.2024   4
  -2  -8  -1 350.172 14.5513   4
   2  -8   1 334.963 14.3267   4
   2   8   1 346.900 15.6605   1
   2   8   1 339.004 15.1126   1
   2   8   1 337.965 13.1682   2
  -2   8  -1 337.471 13.3633   2
  -2   8  -1 317.185 15.0077   1
  -2   8  -1 330.536 15.0122   1
  -2   8  -1 337.778 13.6331   4
   2   8   1 335.022 14.4470   4
  -2   8  -1 329.213 13.9769   4
   2   8   1 342.017 14.1808   4
   2   8   1 340.451 13.6943   3
  -4  -8  -1 30.1157 4.00641   1
  -4  -8  -1 31.6968 2.84343   2
  -4  -8  -1 29.8336 3.27706   4
   4  -8   1 28.4746 3.88559   1
  -4  -8  -1 30.4745 4.24076   1
  -4  -8  -1 31.2117 3.56331   4
   4  -8   1 26.8376 3.96986   1
  -4   8  -1 28.5597 3.05092   2
  -4   8  -1 27.2189 3.63876   4
   4   8   1 31.9100 3.97851   1
  -4   8  -1 25.1849 2.70295   3
   4   8   1 30.8800 4.40678   1
   4   8   1 27.7808 3.17419   3
   4   8   1 30.2354 2.74986   2
  -4   8  -1 28.7922 3.75271   1
  -4   8  -1 33.1565 4.22357   1
   4   8   1 32.4714 3.58507   4
   4   8   1 31.9753 3.90320   4
  -4   8  -1 29.0628 3.13934   4
   6  -8   1 110.149 6.81860   4
  -6  -8  -1 113.177 7.24227   1
  -6  -8  -1 107.292 7.69531   1
  -6  -8  -1 104.959 6.17615   4
   6  -8   1 114.332 6.54344   4
  -6  -8  -1 104.993 6.88704   4
  -6  -8  -1 108.486 5.52667   2
   6  -8   1 96.2442 7.15071   1
   6  -8   1 115.203 5.71711   2
   6  -8   1 108.383 6.94338   1
  -6   8  -1 100.056 5.27619   3
   6   8   1 108.910 6.33838   4
   6   8   1 109.441 5.59136   2
  -6   8  -1 104.568 5.82146   2
  -6   8  -1 110.439 6.72830   4
   6   8   1 112.924 7.09993   1
  -6   8  -1 103.794 7.42152   1
   6   8   1 103.523 7.74628   1
  -6   8  -1 108.888 5.83361   4
  -6   8  -1 106.722 6.89208   1
   6   8   1 103.760 5.79789   3
   8  -8   1 127.409 7.43546   1
  -8  -8  -1 131.197 6.92263   4
  -8  -8  -1 126.511 7.73507   4
   8  -8   1 144.150 8.09709   4
  -8  -8  -1 133.694 6.38290   2
   8  -8   1 129.322 6.07358   2
   8  -8   1 130.444 7.02498   4
  -8  -8  -1 126.738 7.66736   1
  -8  -8  -1 133.618 8.55294   1
   8  -8   1 127.150 8.20875   1
   8   8   1 133.383 7.87241   4
   8   8   1 133.297 6.96029   4
   8   8   1 127.183 6.22461   2
   8   8   1 128.206 7.64604   1
  -8   8  -1 126.617 7.61067   4
  -8   8  -1 125.174 6.12871   3
  -8   8  -1 123.341 8.42015   1
  -8   8  -1 120.466 7.77643   2
  -8   8  -1 135.475 7.71180   1
   8   8   1 136.946 8.89772   1
  10  -8   1 69.2278 4.12824   2
 -10  -8  -1 57.8450 6.26869   1
  10  -8   1 58.4608 4.61443   4
 -10  -8  -1 66.0537 4.28542   2
  10  -8   1 61.9639 5.34923   4
 -10  -8  -1 69.1526 5.41306   1
 -10  -8  -1 65.2416 4.35221   4
 -10  -8  -1 62.0217 5.46492   4
  10  -8   1 65.4456 6.04963   1
  10   8   1 68.1250 5.12747   1
 -10   8  -1 64.1162 4.88711   1
  10   8   1 58.2184 3.92902   2
 -10   8  -1 64.2961 5.82408   1
 -10   8  -1 69.1841 5.44371   4
 -10   8  -1 62.9662 3.64369   3
  10   8   1 64.2042 5.56940   4
 -10   8  -1 66.7312 4.70998   2
  10   8   1 63.2102 4.34260   3
  10   8   1 69.2658 6.63949   1
  10   8   1 67.4678 4.72387   4
 -10   8  -1 65.3972 4.03470   4
 -12  -8  -1 267.680 14.2084   1
 -12  -8  -1 285.511 12.2555   1
  12  -8   1 262.633 13.8827   1
  12  -8   1 277.212 10.4963   2
  12  -8   1 294.138 11.6684   4
 -12  -8  -1 269.362 13.3216   4
  12  -8   1 273.288 12.0221   1
 -12  -8  -1 276.322 11.4422   2
 -12   8  -1 271.806 12.7633   4
  12   8   1 267.481 13.2818   4
  12   8   1 260.693 14.2931   1
 -12   8  -1 262.132 11.8119   2
 -12   8  -1 255.804 14.0755   1
  12   8   1 280.289 12.1354   1
 -12   8  -1 275.345 10.0982   3
  12   8   1 278.867 10.5426   2
 -12   8  -1 282.572 10.4133   4
 -12   8  -1 278.702 11.8663   1
 -14  -8  -1 2.05120 1.61347   2
 -14  -8  -1 0.49946 1.26724   1
  14  -8   1 2.35360 1.77875   4
  14  -8   1 2.14361 1.58784   1
  14  -8   1 9.23130 2.98726   1
 -14  -8  -1 3.27773 2.35566   4
  14   8   1 1.62972 2.42021   1
 -14   8  -1 2.41249 0.93770   3
  14   8   1 -1.0067 1.31032   1
 -14   8  -1 2.51382 1.29193   4
 -14   8  -1 -0.9558 2.17964   1
  14   8   1 2.34960 2.62462   4
 -14   8  -1 3.42062 1.74813   1
  16  -8   1 44.6789 3.45780   4
 -16  -8  -1 41.1577 5.58999   1
 -16  -8  -1 40.4706 3.58267   1
 -16  -8  -1 44.2170 3.73779   2
  16  -8   1 41.3211 3.93272   1
 -16  -8  -1 49.6569 5.31911   4
 -16   8  -1 46.0121 3.62962   1
  16   8   1 42.5117 5.66971   1
 -16   8  -1 45.7781 2.86907   4
  16   8   1 42.6196 3.72893   1
 -16   8  -1 42.2629 2.26965   3
  16   8   1 41.9505 5.29382   4
  18  -8   1 111.055 5.89210   1
 -18  -8  -1 111.381 8.31486   4
 -18  -8  -1 110.294 9.47375   1
  18  -8   1 111.206 5.63306   4
 -18  -8  -1 110.468 6.29904   2
  18   8   1 111.438 8.30906   4
 -18   8  -1 111.105 4.43521   3
  18   8   1 110.638 9.51969   1
 -18   8  -1 110.745 4.84365   4
 -17  -9   1 -1.7528 1.36169   1
 -17  -9   1 0.65998 2.17429   3
 -17  -9   1 -0.8124 2.28191   4
 -17  -9   1 -1.2667 1.50913   2
 -17  -9   1 -1.1118 2.08674   1
  17  -9  -1 1.72286 2.04226   1
  17  -9  -1 0.86008 1.54605   4
 -17   9   1 -0.5139 1.21033   3
 -17   9   1 1.22612 1.63982   1
 -17   9   1 -0.5329 1.35242   4
  17   9  -1 9.31074 3.75181   1
 -15  -9   1 41.9094 6.17258   1
 -15  -9   1 48.3565 5.39212   3
 -15  -9   1 49.5304 4.20291   1
  15  -9  -1 50.4036 4.16718   4
  15  -9  -1 52.6399 4.68276   1
 -15  -9   1 52.0569 4.44852   2
 -15   9   1 48.0130 6.71954   1
 -15   9   1 49.4201 3.75487   4
 -15   9   1 50.6619 4.63098   1
  15   9  -1 49.9026 6.73853   1
  15   9  -1 49.2029 5.44916   4
 -15   9   1 54.7072 4.31397   3
 -13  -9   1 10.5629 3.13801   4
  13  -9  -1 7.19528 2.02651   4
  13  -9  -1 23.0019 3.72671   1
  13  -9  -1 11.4256 2.56704   1
 -13  -9   1 8.97778 3.18103   1
 -13  -9   1 13.5110 2.53620   2
 -13  -9   1 10.0665 2.86891   3
 -13  -9   1 10.8186 2.41813   1
  13   9  -1 12.1849 3.05150   4
  13   9  -1 12.5476 3.56944   1
 -13   9   1 8.98986 2.15795   3
 -13   9   1 12.7344 2.12863   4
 -13   9   1 10.2387 2.57316   1
  13   9  -1 8.66366 2.82862   1
 -11  -9   1 11.5277 2.35982   1
  11  -9  -1 9.10514 1.86225   2
 -11  -9   1 11.0562 3.00232   4
 -11  -9   1 10.7137 2.29643   2
  11  -9  -1 16.3901 3.66611   1
  11  -9  -1 11.8636 2.60446   4
 -11  -9   1 7.76456 2.89012   1
  11   9  -1 10.6796 2.07165   2
  11   9  -1 4.69897 2.41221   1
 -11   9   1 9.18331 2.04002   3
 -11   9   1 10.0954 2.33493   4
  11   9  -1 7.09269 3.28667   1
 -11   9   1 12.0221 2.79376   1
 -11   9   1 9.44604 3.28854   1
   9  -9  -1 13.2870 2.77934   4
  -9  -9   1 10.8376 3.47687   1
   9  -9  -1 11.5729 3.08708   1
   9  -9  -1 11.6230 2.02971   2
  -9  -9   1 16.2543 3.16678   1
  -9  -9   1 9.61450 2.26932   2
  -9  -9   1 14.8773 3.25918   4
   9  -9  -1 16.7936 3.77056   1
  -9   9   1 8.72200 2.38685   4
   9   9  -1 11.1169 2.11669   2
  -9   9   1 11.0891 2.30764   3
  -9   9   1 12.1754 3.01645   1
   9   9  -1 9.73572 1.92011   3
   9   9  -1 8.94715 3.02754   1
   9   9  -1 12.9244 2.30554   4
  -9   9   1 6.32302 2.63369   1
   9   9  -1 11.1286 2.87172   4
   7  -9  -1 8.40177 2.72373   1
  -7  -9   1 9.36540 2.35190   4
   7  -9  -1 7.84122 2.67069   1
  -7  -9   1 7.07032 2.67626   1
  -7  -9   1 4.65529 2.10426   4
   7  -9  -1 6.19561 1.96474   4
  -7  -9   1 7.63511 2.26324   1
   7  -9  -1 7.82772 1.71963   2
  -7  -9   1 7.20647 1.92314   2
   7  -9  -1 6.46590 2.36343   4
  -7   9   1 9.14559 2.71035   4
   7   9  -1 2.24434 2.00241   1
   7   9  -1 4.69415 1.95271   4
  -7   9   1 3.51148 1.82871   2
   7   9  -1 5.36592 2.38033   4
   7   9  -1 7.20286 2.56497   1
   7   9  -1 9.38683 2.13250   2
  -7   9   1 7.44016 2.58808   1
  -7   9   1 3.76234 2.26498   1
  -7   9   1 7.58408 2.05587   4
   5  -9  -1 32.9502 4.10033   4
   5  -9  -1 25.3712 3.85006   1
   5  -9  -1 23.6656 2.64682   2
  -5  -9   1 24.2305 3.45808   4
   5  -9  -1 34.1602 5.00314   1
  -5  -9   1 29.6359 4.10059   4
  -5  -9   1 25.6438 3.13465   2
  -5  -9   1 28.6334 5.25686   1
  -5  -9   1 32.8568 4.91747   1
   5  -9  -1 25.5285 3.76103   4
   5   9  -1 24.9783 2.61251   3
   5   9  -1 24.9726 3.76142   1
  -5   9   1 25.0477 3.07339   2
  -5   9   1 25.8014 3.13361   3
   5   9  -1 24.1309 2.93006   2
  -5   9   1 26.8542 4.08095   1
   5   9  -1 25.1409 4.29882   1
  -5   9   1 27.2812 4.29196   1
  -5   9   1 25.4667 3.56612   4
  -5   9   1 28.1045 3.74127   4
   5   9  -1 22.0079 3.65992   4
  -3  -9   1 21.1341 3.82354   1
   3  -9  -1 22.2917 3.49112   4
   3  -9  -1 26.2159 4.13843   1
   3  -9  -1 27.2834 4.09172   1
  -3  -9   1 22.1704 2.86724   2
  -3  -9   1 25.9286 4.08904   1
  -3  -9   1 27.5228 3.73812   4
   3  -9  -1 23.7457 3.64561   4
  -3  -9   1 26.4192 3.95252   4
   3  -9  -1 23.5278 2.76529   2
  -3   9   1 22.1380 3.01646   2
  -3   9   1 23.3546 3.90332   1
  -3   9   1 23.8925 3.52119   4
   3   9  -1 20.7242 4.08884   4
  -3   9   1 19.8517 3.16205   4
  -3   9   1 24.7624 3.96633   1
   3   9  -1 21.5327 3.66870   1
   3   9  -1 29.4763 3.65534   4
   3   9  -1 22.4235 2.50628   3
  -3   9   1 22.0810 3.06690   3
   3   9  -1 21.4835 2.81275   2
   3   9  -1 26.5797 4.33244   1
  -1  -9   1 2.50163 1.95289   4
   1  -9  -1 0.45542 1.60686   4
   1  -9  -1 0.53540 1.49200   4
  -1  -9   1 4.40703 2.09186   1
   1  -9  -1 1.08667 1.42723   2
  -1  -9   1 2.40549 1.62993   2
  -1  -9   1 3.55862 2.32629   4
   1  -9  -1 2.96741 1.96541   1
  -1  -9   1 1.64698 1.55779   1
   1   9  -1 5.29191 2.05751   1
   1   9  -1 3.57142 1.76743   2
  -1   9   1 5.98301 1.89485   4
  -1   9   1 1.65429 1.82342   1
  -1   9   1 2.72678 2.05882   4
  -1   9   1 3.61555 1.75381   3
   1   9  -1 2.88912 1.49903   3
   1   9  -1 1.43533 1.80867   4
   1   9  -1 3.76711 2.36800   1
  -1   9   1 4.16164 2.42874   1
   1   9  -1 0.92412 3.40963   4
   1  -9   1 70.7152 5.56187   4
   1  -9   1 82.9986 5.87177   4
  -1  -9  -1 72.8546 6.27362   1
  -1  -9  -1 76.4425 5.48558   4
   1  -9   1 78.7725 6.38741   1
   1  -9   1 75.1216 4.62088   2
  -1  -9  -1 74.5756 4.46852   2
  -1  -9  -1 67.5630 5.54692   4
  -1  -9  -1 72.4827 6.47297   1
   1   9   1 86.9939 5.03442   2
   1   9   1 84.2250 5.30065   3
  -1   9  -1 71.2932 7.74379   4
  -1   9  -1 73.3073 6.19746   1
  -1   9  -1 78.1094 4.86446   2
  -1   9  -1 73.4809 6.47245   1
   1   9   1 74.9776 5.71286   4
   1   9   1 77.8366 5.60934   4
   1   9   1 76.0779 6.58174   1
  -1   9  -1 69.0808 4.38012   3
   1   9   1 70.3312 6.21271   1
  -1   9  -1 72.7163 5.45477   4
  -3  -9  -1 5.71503 2.16676   1
  -3  -9  -1 5.17638 1.55737   2
   3  -9   1 6.45846 1.66232   2
  -3  -9  -1 3.57937 2.05028   4
  -3  -9  -1 4.31311 2.64671   1
   3  -9   1 6.35128 2.20684   4
   3  -9   1 2.20470 2.16841   4
   3  -9   1 4.71768 2.50092   1
  -3  -9  -1 7.15851 2.24004   4
   3  -9   1 5.87806 2.67255   1
   3   9   1 5.88164 1.88568   3
  -3   9  -1 6.95870 2.35617   1
   3   9   1 7.83387 2.29481   4
   3   9   1 5.98426 2.25936   1
   3   9   1 4.27869 2.67664   1
  -3   9  -1 6.09400 1.73905   3
  -3   9  -1 5.86755 1.83929   4
  -3   9  -1 6.37751 1.86621   2
   3   9   1 5.68179 1.75266   2
   3   9   1 5.76227 2.20010   4
  -3   9  -1 2.22109 1.68214   1
  -3   9  -1 3.49133 1.93305   4
  -5  -9  -1 0.75426 1.76572   4
   5  -9   1 0.47769 1.56706   4
  -5  -9  -1 3.33573 1.49640   2
  -5  -9  -1 -0.2580 1.70504   1
   5  -9   1 3.83364 3.25151   1
  -5  -9  -1 -1.7343 1.28444   4
   5  -9   1 -0.5302 1.27224   2
  -5  -9  -1 3.41025 1.93259   1
   5   9   1 2.13182 1.63049   4
  -5   9  -1 0.76468 1.32581   4
   5   9   1 3.45328 2.11573   4
  -5   9  -1 5.48186 1.56237   3
   5   9   1 2.24591 1.35220   2
   5   9   1 -1.2876 1.53341   1
   5   9   1 0.77749 1.82017   1
  -5   9  -1 2.81950 1.92834   1
  -5   9  -1 2.26348 1.63505   2
  -5   9  -1 5.06230 2.42817   4
  -5   9  -1 0.30382 1.83816   1
   7  -9   1 1.01132 1.94597   4
  -7  -9  -1 -1.6015 2.16186   1
   7  -9   1 1.37765 2.00678   1
   7  -9   1 2.40713 1.39287   2
  -7  -9  -1 -0.4496 1.75920   4
  -7  -9  -1 1.77141 1.94042   1
   7  -9   1 0.80630 1.87725   1
   7  -9   1 1.16090 1.94437   4
  -7  -9  -1 -0.9780 1.13886   2
   7   9   1 0.47743 1.67325   4
   7   9   1 0.42654 1.47499   3
   7   9   1 -0.2673 2.27713   1
  -7   9  -1 0.39603 1.39147   2
  -7   9  -1 0.13181 1.47467   4
  -7   9  -1 1.64949 2.35472   1
   7   9   1 1.38230 2.10985   1
  -7   9  -1 3.85212 2.09937   4
  -7   9  -1 0.47772 1.31398   1
  -7   9  -1 1.08874 1.05423   3
   7   9   1 0.36627 1.30921   2
  -9  -9  -1 130.565 7.98169   1
  -9  -9  -1 110.658 7.69452   4
  -9  -9  -1 135.764 9.04658   1
  -9  -9  -1 117.559 6.42361   2
   9  -9   1 133.516 6.24262   2
   9  -9   1 114.242 8.40687   1
   9  -9   1 127.460 7.81217   1
   9  -9   1 126.326 7.07671   4
   9   9   1 120.877 8.10687   4
  -9   9  -1 118.696 6.08921   3
   9   9   1 125.073 7.85717   1
   9   9   1 120.346 8.83882   1
  -9   9  -1 120.750 7.58727   4
  -9   9  -1 122.920 7.46054   1
  -9   9  -1 118.875 5.94785   3
  -9   9  -1 114.816 8.39233   1
  -9   9  -1 120.790 6.18482   4
 -11  -9  -1 23.7145 3.41345   1
  11  -9   1 33.5201 4.83133   1
  11  -9   1 18.0096 2.84477   4
 -11  -9  -1 22.7329 4.12103   4
  11  -9   1 19.0121 2.48556   2
 -11  -9  -1 17.5852 4.78633   1
 -11  -9  -1 23.8790 2.84405   2
  11  -9   1 22.6409 3.55107   1
 -11   9  -1 16.1302 2.35546   4
 -11   9  -1 18.8117 2.08097   3
  11   9   1 17.0173 3.36997   4
  11   9   1 17.9795 2.48484   2
  11   9   1 18.1868 3.19762   1
 -11   9  -1 15.3525 3.58110   1
 -11   9  -1 21.4197 3.24838   1
  13  -9   1 4.72264 1.98607   1
 -13  -9  -1 6.63163 2.29772   1
  13  -9   1 4.81234 1.57009   2
 -13  -9  -1 2.72489 1.54216   2
 -13  -9  -1 -0.2678 2.47217   1
 -13  -9  -1 -0.7359 1.98057   4
  13  -9   1 4.32344 1.78765   4
  13   9   1 1.53482 1.38242   2
  13   9   1 8.38523 3.10863   1
 -13   9  -1 4.53344 1.19513   3
  13   9   1 2.75537 2.28947   1
 -13   9  -1 3.97272 1.50993   4
  13   9   1 1.39506 2.58511   4
 -13   9  -1 3.29072 1.70818   1
 -15  -9  -1 14.3946 4.10759   1
 -15  -9  -1 14.1441 2.52066   1
  15  -9   1 16.1067 2.67722   4
  15  -9   1 18.7530 2.88411   1
 -15  -9  -1 12.9396 2.48225   2
 -15   9  -1 13.9691 1.66599   3
  15   9   1 23.2483 4.68210   1
 -15   9  -1 16.2895 2.12969   4
  15   9   1 11.5970 2.64766   1
 -15   9  -1 18.9687 2.94515   1
  17  -9   1 2.03608 1.70419   1
 -17  -9  -1 -1.2778 1.98236   1
 -17  -9  -1 2.51497 1.88066   2
 -17  -9  -1 2.17675 2.55344   4
  17  -9   1 1.24892 1.67695   4
 -17   9  -1 2.39220 1.95331   1
 -17   9  -1 1.12607 1.36645   4
  17   9   1 -3.0733 2.21001   4
 -17   9  -1 0.39507 0.88649   3
  17   9   1 3.18158 2.70180   1
  14 -10  -1 214.185 9.61168   4
 -14 -10   1 220.353 10.4316   2
 -14 -10   1 209.669 12.3055   4
  14 -10  -1 210.646 10.4301   1
 -14 -10   1 207.582 13.3871   1
 -14 -10   1 219.997 10.7149   1
 -14  10   1 205.360 9.21186   3
 -14  10   1 221.402 9.41450   4
 -14  10   1 220.310 10.5823   1
 -12 -10   1 27.6102 5.02002   1
 -12 -10   1 37.2754 4.15328   1
  12 -10  -1 31.4564 4.47070   4
 -12 -10   1 27.4854 3.60478   2
  12 -10  -1 40.2752 4.53977   1
 -12  10   1 30.5457 3.45096   3
  12  10  -1 27.2492 4.99549   1
  12  10  -1 34.2681 4.58083   4
 -12  10   1 19.7479 4.78742   1
 -12  10   1 36.9177 4.01517   1
 -12  10   1 36.0583 3.34717   4
 -10 -10   1 67.4009 6.96242   1
  10 -10  -1 68.5007 4.26614   2
  10 -10  -1 71.3676 7.55515   1
  10 -10  -1 67.9706 5.06337   4
  10 -10  -1 70.8205 5.76151   1
 -10 -10   1 74.7123 5.17430   2
 -10 -10   1 69.8236 5.64513   1
 -10 -10   1 65.3524 6.29341   4
 -10  10   1 75.5492 5.92643   1
  10  10  -1 64.7048 5.87258   4
 -10  10   1 61.8511 6.54792   1
  10  10  -1 57.0148 6.29424   1
 -10  10   1 76.9698 5.19900   4
   8 -10  -1 0.68162 1.41670   2
  -8 -10   1 2.48468 1.75814   2
   8 -10  -1 3.01527 2.35440   1
   8 -10  -1 -1.6081 1.88052   4
  -8 -10   1 -0.2490 1.70195   1
  -8 -10   1 1.95382 2.05129   1
   8 -10  -1 12.7043 3.22726   1
  -8 -10   1 -1.7523 1.88660   4
  -8  10   1 1.44036 1.80528   4
   8  10  -1 -2.5136 1.96237   1
   8  10  -1 0.01428 1.77010   1
   8  10  -1 -1.2069 1.81621   4
  -6 -10   1 43.5734 5.15421   4
   6 -10  -1 52.0483 5.02678   4
  -6 -10   1 51.1024 4.33235   2
   6 -10  -1 66.7270 6.03448   1
  -6 -10   1 48.3677 5.75169   1
  -6 -10   1 54.6344 5.54230   1
   6 -10  -1 51.3264 3.72067   2
   6  10  -1 48.4052 5.38420   1
  -6  10   1 60.4342 4.67399   3
  -6  10   1 54.1962 4.63110   4
   6  10  -1 52.5433 3.65731   3
  -6  10   1 52.6060 5.31391   1
  -6  10   1 43.7582 5.42726   1
   6  10  -1 52.2775 4.83180   4
   6  10  -1 49.5420 6.10317   1
   4 -10  -1 12.4558 3.33028   1
   4 -10  -1 7.69161 1.81337   2
  -4 -10   1 7.31217 2.07395   2
   4 -10  -1 5.98858 2.50252   1
  -4 -10   1 5.26727 2.57770   1
  -4 -10   1 7.80025 2.78547   4
  -4 -10   1 10.3850 2.97892   1
   4 -10  -1 7.11715 2.57684   4
   4  10  -1 9.89507 3.38610   1
   4  10  -1 9.79819 2.32514   4
  -4  10   1 6.03905 2.13306   4
  -4  10   1 8.88307 2.05410   3
  -4  10   1 7.80447 2.70755   1
   4  10  -1 8.03433 2.64764   1
  -4  10   1 6.90250 2.74851   1
   4  10  -1 9.96068 2.52250   4
  -2 -10   1 142.481 7.40207   2
   2 -10  -1 141.075 8.40351   4
   2 -10  -1 137.505 9.17121   1
  -2 -10   1 140.450 9.51615   1
  -2 -10   1 140.542 9.15790   1
   2 -10  -1 131.127 8.94538   1
   2 -10  -1 147.873 6.94621   2
  -2 -10   1 141.772 8.83703   4
   2  10  -1 144.227 9.44505   1
   2  10  -1 139.796 7.90757   4
  -2  10   1 127.472 8.85303   1
  -2  10   1 139.517 9.39951   1
   2  10  -1 131.166 7.97473   4
   2  10  -1 157.106 9.27847   1
  -2  10   1 140.397 7.54059   3
  -2  10   1 144.954 8.40320   4
   2  10  -1 145.199 6.75419   3
   0 -10   1 93.8257 5.79603   2
   0 -10  -1 105.043 7.79067   1
   0 -10  -1 98.7965 7.75441   1
   0 -10   1 95.4156 7.42289   1
   0 -10   1 96.0226 6.74732   4
   0 -10  -1 101.734 5.53712   2
   0 -10  -1 86.5210 6.50047   4
   0  10   1 94.4856 6.83435   4
   0  10  -1 96.8030 7.18054   1
   0  10  -1 94.4291 6.21037   4
   0  10   1 86.0551 7.30309   1
   0  10  -1 102.750 5.27553   3
   0  10   1 93.3761 7.48886   1
   0  10  -1 108.482 6.79363   4
   0  10   1 104.347 6.18718   2
   0  10  -1 94.9356 7.70087   1
  -2 -10  -1 174.927 10.7303   1
   2 -10   1 162.075 9.82198   1
  -2 -10  -1 164.895 9.49154   4
   2 -10   1 169.739 9.29911   4
   2 -10   1 178.610 8.20035   2
  -2 -10  -1 163.760 7.93775   2
   2 -10   1 162.631 10.4680   1
  -2 -10  -1 160.315 9.97411   1
   2  10   1 172.235 8.42572   3
  -2  10  -1 162.511 8.56973   4
  -2  10  -1 170.412 10.0300   1
  -2  10  -1 178.350 9.24704   4
   2  10   1 161.396 9.97988   1
   2  10   1 167.048 9.49321   4
  -2  10  -1 165.785 10.1504   1
  -2  10  -1 172.484 7.63594   3
   2  10   1 171.192 8.29087   2
   2  10   1 162.456 10.5735   1
   4 -10   1 36.9531 5.49835   1
   4 -10   1 27.3905 4.22176   1
  -4 -10  -1 30.4214 4.68262   1
  -4 -10  -1 26.9376 4.29172   4
   4 -10   1 26.1832 3.82250   4
  -4 -10  -1 23.7717 2.97940   2
  -4 -10  -1 25.3391 4.57640   1
   4 -10   1 28.1606 3.02962   2
   4  10   1 36.4549 3.50664   3
  -4  10  -1 27.0202 2.69194   3
   4  10   1 27.6777 5.02991   1
  -4  10  -1 33.0428 4.69590   1
   4  10   1 22.0393 3.97877   1
  -4  10  -1 24.5310 3.38882   4
   4  10   1 25.4193 4.06979   4
   4  10   1 32.0322 3.23044   2
  -4  10  -1 31.1552 3.84647   4
  -4  10  -1 24.1230 4.50183   1
   6 -10   1 34.5548 4.79190   1
  -6 -10  -1 39.2785 4.55655   1
  -6 -10  -1 34.9578 3.54596   2
   6 -10   1 35.1168 5.41687   1
   6 -10   1 40.6181 3.71824   2
  -6 -10  -1 39.0009 4.75226   4
   6 -10   1 35.7264 4.06985   4
   6  10   1 35.1089 4.69375   4
   6  10   1 38.8548 4.91756   1
   6  10   1 33.0069 3.41091   2
  -6  10  -1 32.8331 5.15054   1
  -6  10  -1 34.8158 4.51114   1
  -6  10  -1 34.3449 3.60318   4
  -6  10  -1 42.2076 3.36281   3
   6  10   1 43.3561 5.28872   1
   8 -10   1 2.42149 1.76381   4
   8 -10   1 0.16054 1.13224   2
  -8 -10  -1 1.76260 2.06951   4
   8 -10   1 8.24396 2.49139   1
  -8 -10  -1 -0.1108 2.73591   1
  -8 -10  -1 0.54224 2.20577   1
   8 -10   1 4.30170 2.51464   1
  -8 -10  -1 3.49664 1.55236   2
   8  10   1 6.55007 3.06085   1
  -8  10  -1 0.86327 2.26125   1
   8  10   1 2.82942 2.20288   4
   8  10   1 2.10188 1.55705   2
  -8  10  -1 0.78669 1.31425   3
  -8  10  -1 0.28716 1.57784   4
 -10 -10  -1 49.2500 4.14013   2
 -10 -10  -1 47.1114 5.96653   1
 -10 -10  -1 54.7755 5.59046   4
  10 -10   1 57.0960 3.94569   2
  10 -10   1 49.7843 4.64740   4
 -10 -10  -1 54.6665 5.30446   1
  10 -10   1 53.5791 5.02510   1
  10  10   1 50.3840 4.97782   1
 -10  10  -1 48.1511 3.57361   3
  10  10   1 50.7277 6.18592   1
 -10  10  -1 48.3044 4.80334   1
 -10  10  -1 53.9137 3.85351   4
 -12 -10  -1 9.32195 2.35862   1
 -12 -10  -1 8.04743 3.70979   1
 -12 -10  -1 6.46849 1.88100   2
  12 -10   1 9.39024 2.67060   4
  12 -10   1 10.5348 2.83070   1
 -12  10  -1 8.09900 1.97789   4
  12  10   1 8.39822 3.67065   1
 -12  10  -1 11.8360 2.68703   1
 -12  10  -1 6.06374 1.56789   3
  12  10   1 5.97682 2.68898   1
  14 -10   1 104.958 6.21248   4
 -14 -10  -1 105.394 6.25741   2
  14 -10   1 113.844 6.93990   1
 -14 -10  -1 111.579 8.17673   4
 -14 -10  -1 119.179 9.40452   1
 -14  10  -1 115.733 6.71680   4
 -14  10  -1 118.822 7.09642   1
  14  10   1 104.445 8.48070   4
 -14  10  -1 101.679 4.62713   3
  14  10   1 104.139 8.98722   1
  11 -11  -1 88.2941 6.42906   1
 -11 -11   1 98.9996 6.52953   1
 -11 -11   1 74.9419 7.78903   1
 -11 -11   1 73.8821 6.92288   4
  11 -11  -1 80.1588 4.83507   2
  11 -11  -1 79.1479 5.71297   4
 -11  11   1 84.8396 6.29258   1
 -11  11   1 83.7741 5.58444   3
 -11  11   1 87.9451 5.63533   4
  11  11  -1 83.0195 6.84799   4
  -9 -11   1 7.34228 2.61589   4
   9 -11  -1 4.44982 1.79643   2
  -9 -11   1 6.80661 3.16813   1
   9 -11  -1 7.06485 2.73409   1
  -9 -11   1 12.8740 2.93796   1
   9 -11  -1 5.51548 2.48393   4
  -9 -11   1 7.03265 1.84324   2
   9  11  -1 9.77915 2.85943   4
   9  11  -1 6.13356 2.86062   1
  -9  11   1 7.52735 2.67053   1
  -9  11   1 6.32948 2.14428   3
   7 -11  -1 12.8585 2.84078   4
  -7 -11   1 17.9167 3.52492   1
  -7 -11   1 17.5513 4.14915   1
  -7 -11   1 15.9501 2.86727   2
   7 -11  -1 16.1211 3.49755   1
   7  11  -1 15.1694 3.88936   1
  -7  11   1 13.6423 2.63040   4
   7  11  -1 19.3327 3.61473   4
  -7  11   1 15.2139 3.88840   1
  -7  11   1 18.6911 3.67280   1
   5 -11  -1 10.2846 2.86389   4
  -5 -11   1 8.35116 2.75173   4
  -5 -11   1 8.31382 2.96180   1
   5 -11  -1 12.3604 2.99149   1
   5 -11  -1 7.23485 1.77752   2
  -5 -11   1 6.58374 2.05878   2
  -5 -11   1 9.29730 2.92621   1
   5  11  -1 6.72475 2.32501   4
  -5  11   1 11.0332 2.77850   4
   5  11  -1 8.15514 3.23537   1
  -5  11   1 9.38320 3.43030   1
  -5  11   1 9.44356 2.92053   1
  -3 -11   1 8.98501 2.48096   1
   3 -11  -1 3.57707 1.83370   2
   3 -11  -1 4.09768 2.04112   1
  -3 -11   1 2.50110 2.31465   1
   3 -11  -1 4.60137 2.42610   4
   3 -11  -1 10.3448 3.04378   1
  -3 -11   1 1.24667 2.49828   4
  -3 -11   1 3.55468 1.81495   2
  -3  11   1 2.98400 2.14418   1
  -3  11   1 1.93211 2.14264   1
  -3  11   1 3.87868 2.06998   4
   3  11  -1 3.96454 1.96124   4
   3  11  -1 6.59293 1.83598   3
   3  11  -1 3.69405 2.61968   1
   1 -11  -1 8.03407 2.54701   1
  -1 -11   1 0.56774 1.26796   2
  -1 -11   1 4.03098 1.94417   1
  -1 -11   1 0.02726 1.86089   4
   1 -11  -1 -0.3856 1.12557   2
   1 -11  -1 -0.9343 2.05424   1
   1 -11  -1 2.53937 1.92947   4
  -1  11   1 0.98660 1.51732   4
   1  11  -1 1.20389 1.69732   4
  -1  11   1 -0.5239 1.62949   1
   1  11  -1 1.64399 1.90354   1
  -1  11   1 1.34315 1.78286   1
   1 -11   1 9.73609 2.65041   1
  -1 -11  -1 5.50744 3.13567   1
  -1 -11  -1 13.3672 3.26894   1
  -1 -11  -1 3.12141 1.99503   4
   1 -11   1 5.65026 1.85194   2
   1 -11   1 7.61971 2.74496   1
   1 -11   1 6.14241 2.64335   4
  -1 -11  -1 4.42157 1.95641   2
  -1  11  -1 6.81243 2.38140   1
  -1  11  -1 8.10539 1.69896   3
  -1  11  -1 4.46028 1.81326   4
   1  11   1 3.23826 2.25948   1
   1  11   1 6.72102 2.98048   1
   1  11   1 4.90958 2.12919   4
   3 -11   1 17.4775 3.51025   4
  -3 -11  -1 10.9146 3.43050   1
  -3 -11  -1 14.7448 3.39883   4
  -3 -11  -1 11.2348 2.34219   2
   3 -11   1 11.7796 2.54989   2
   3 -11   1 14.3576 3.41358   1
   3 -11   1 19.4865 3.60940   1
   3  11   1 16.2770 3.83696   1
  -3  11  -1 15.8459 3.63397   1
   3  11   1 11.2336 3.01803   4
   3  11   1 9.80332 3.42363   1
  -3  11  -1 17.3564 2.90923   4
  -5 -11  -1 4.88139 1.80219   2
   5 -11   1 5.53178 2.60885   1
  -5 -11  -1 10.0529 3.21790   1
  -5 -11  -1 0.96414 2.52989   1
  -5 -11  -1 1.80724 2.13742   4
   5 -11   1 1.46568 1.70605   2
   5 -11   1 4.24776 2.37795   4
   5  11   1 11.2375 3.60641   1
   5  11   1 4.65993 2.56418   4
  -5  11  -1 4.22364 2.16993   1
  -5  11  -1 2.63453 1.83320   4
   5  11   1 4.29187 2.24301   1
  -7 -11  -1 0.52689 2.69469   1
   7 -11   1 1.57464 1.95289   1
  -7 -11  -1 1.74252 1.68670   2
   7 -11   1 0.79954 2.50132   4
  -7 -11  -1 7.38300 2.18968   1
   7  11   1 6.08357 2.80354   1
   7  11   1 -0.1399 2.07106   1
  -7  11  -1 4.00435 1.66557   4
  -7  11  -1 3.22516 2.45709   1
   7  11   1 2.96258 2.43383   4
  -9 -11  -1 59.0539 4.50927   2
  -9 -11  -1 61.6227 7.43736   1
   9 -11   1 68.0292 5.99911   1
  -9 -11  -1 52.1532 5.84407   4
   9 -11   1 56.9135 4.07163   2
   9 -11   1 64.4236 5.29844   4
  -9  11  -1 56.7796 4.04551   3
   9  11   1 62.7550 6.68108   1
  -9  11  -1 63.9249 5.72994   1
   9  11   1 54.2274 5.78993   4
  -9  11  -1 56.5843 4.23838   4
 -11 -11  -1 1.35317 3.23311   1
  11 -11   1 5.42789 2.17052   1
  11 -11   1 -0.5184 1.49392   2
 -11 -11  -1 7.35120 2.89805   4
  11 -11   1 4.58619 2.38935   4
  11  11   1 4.87426 2.29578   4
 -11  11  -1 5.58327 2.01116   1
  11  11   1 11.4111 3.22407   1
 -11  11  -1 1.91541 1.55469   3
  -6 -12   1 54.2571 4.92658   2
  -6 -12   1 50.3520 7.01130   1
  -6 -12   1 62.8310 6.38443   4
   6 -12  -1 56.0581 6.12962   1
   6 -12  -1 58.5552 5.18804   4
   6 -12  -1 57.4606 4.71633   2
   6  12  -1 78.7831 8.54816   1
  -6  12   1 60.5467 6.08786   1
  -6  12   1 59.5496 5.25148   4
  -4 -12   1 3.75960 2.59845   4
  -4 -12   1 -1.2467 2.52934   1
   4 -12  -1 5.33307 1.99805   1
   4 -12  -1 0.89839 1.39810   2
   4 -12  -1 4.40029 2.19657   4
  -4 -12   1 3.73235 1.69387   2
  -4  12   1 3.52708 1.94902   1
  -4  12   1 2.96087 1.95897   4
   4  12  -1 0.30272 1.77717   4
   2 -12  -1 2.83933 1.92267   2
  -2 -12   1 7.48125 2.68488   4
  -2 -12   1 5.67225 2.36295   2
   2 -12  -1 7.50160 2.50069   4
   2 -12  -1 1.69736 2.40536   1
   2  12  -1 4.21259 2.18127   4
  -2  12   1 5.88050 2.53617   4
   2  12  -1 3.56892 2.26717   1
  -2  12   1 4.06049 2.38736   1
   0 -12   1 149.723 10.5516   1
   0 -12   1 180.073 9.70960   1
   0 -12  -1 149.698 10.6953   1
   0 -12   1 147.044 9.25036   4
   0 -12   1 147.753 7.99084   2
   0 -12  -1 152.941 9.09607   4
   0 -12  -1 180.087 9.50926   1
   0  12  -1 165.775 7.36441   3
   0  12  -1 144.758 8.35548   4
   0  12   1 166.045 10.5411   1
   0  12  -1 149.137 9.72937   1
   0  12   1 148.947 9.04870   4
  -2 -12  -1 90.5381 6.04344   2
  -2 -12  -1 87.9160 6.91270   4
   2 -12   1 98.4858 7.08605   4
   2 -12   1 86.1701 5.53368   2
  -2 -12  -1 89.4332 8.42094   1
   2 -12   1 89.4712 7.35579   1
  -2  12  -1 93.8595 6.07273   4
   2  12   1 100.797 7.89419   1
   2  12   1 89.7142 7.03254   4
  -2  12  -1 92.1146 7.31538   1
  -4 -12  -1 25.4559 4.35365   4
  -4 -12  -1 17.6835 4.51185   1
   4 -12   1 26.7143 4.28943   4
   4 -12   1 19.6467 3.13582   2
   4 -12   1 36.5878 4.73768   1
  -4 -12  -1 25.1361 3.81048   2
  -4  12  -1 25.5248 3.67856   4
   4  12   1 27.7391 4.93164   1
   4  12   1 25.2025 4.38008   4
   6 -12   1 2.97177 2.27664   2
  -6 -12  -1 0.82604 2.64944   1
  -6 -12  -1 4.82343 2.32719   4
   6 -12   1 4.51877 2.54555   4
  -6 -12  -1 0.79158 1.57758   2
   6  12   1 7.05733 2.98200   1
  -6  12  -1 11.2017 2.66292   1
   6  12   1 1.48425 2.29500   4
  26   0  -2 -3.7369 1.61740   4
 -26   0   2 -2.0785 1.53826   1
  26   0  -2 4.34285 2.39897   1
 -26   0   2 -1.1116 1.51396   3
 -24   0   2 29.0863 3.22681   1
 -24   0   2 31.4452 3.11496   1
 -24   0   2 29.7164 3.13708   3
  24   0  -2 21.1211 3.12095   4
  24   0  -2 28.7241 3.87242   1
  22   0  -2 216.213 9.04082   4
 -22   0   2 204.037 8.89400   1
  22   0  -2 201.110 9.40474   1
 -22   0   2 197.413 8.54070   3
 -22   0   2 202.333 9.08172   1
  22   0  -2 199.718 9.13186   1
 -22   0   2 197.499 8.48580   4
  20   0  -2 94.3743 5.22029   4
  20   0  -2 107.375 5.28344   4
 -20   0   2 91.2845 4.53267   4
 -20   0   2 95.8768 4.70314   3
  20   0  -2 92.0819 5.31203   1
 -20   0   2 90.5425 4.58349   4
 -20   0   2 101.474 5.95836   1
  20   0  -2 92.7500 5.06874   1
  20   0  -2 90.4778 5.71030   3
 -20   0   2 95.0199 5.20624   1
  18   0  -2 71.0058 4.01370   1
 -18   0   2 67.8708 3.80672   1
 -18   0   2 64.0557 3.36265   4
 -18   0   2 69.5177 3.51129   4
 -18   0   2 74.0972 4.00637   1
  18   0  -2 72.4080 4.71739   3
  18   0  -2 72.9119 4.02603   4
 -18   0   2 66.9153 3.58346   3
  18   0  -2 65.5447 3.89303   4
  18   0  -2 67.9808 4.11597   1
  16   0  -2 1204.29 39.0873   1
  16   0  -2 1189.31 39.4609   1
  16   0  -2 1189.85 39.4171   4
  16   0  -2 1199.31 38.6570   4
 -16   0   2 1167.75 38.8017   4
 -16   0   2 1207.20 39.3114   1
 -16   0   2 1201.05 38.7872   3
 -16   0   2 1189.84 38.6645   4
  16   0  -2 1190.68 40.1730   3
 -16   0   2 1201.24 39.1170   1
 -14   0   2 77.9496 3.44712   1
  14   0  -2 78.5428 3.52613   1
 -14   0   2 82.0113 3.75500   1
  14   0  -2 75.9363 3.62091   4
 -14   0   2 74.1258 3.25816   4
 -14   0   2 77.9006 3.20353   4
  14   0  -2 75.7374 4.26172   3
 -14   0   2 78.5091 3.35771   3
  14   0  -2 74.6906 3.71848   4
  14   0  -2 76.0457 3.66189   1
 -12   0   2 333.904 11.5684   4
  12   0  -2 332.416 12.1830   4
  12   0  -2 351.514 12.0827   1
  12   0  -2 351.102 11.9975   4
  12   0  -2 341.799 13.3509   3
  12   0  -2 352.879 11.8871   1
 -12   0   2 355.695 11.7038   4
 -12   0   2 362.465 12.0824   1
 -12   0   2 356.065 11.8534   1
 -12   0   2 349.789 11.7584   3
 -10   0   2 51.5492 2.13466   4
  10   0  -2 52.0686 2.51349   4
  10   0  -2 54.2232 2.96746   3
  10   0  -2 54.7935 2.35132   1
  10   0  -2 49.2311 2.37912   4
  10   0  -2 52.0268 2.42538   1
 -10   0   2 54.6445 2.37597   3
 -10   0   2 52.1360 2.41965   1
 -10   0   2 51.9434 2.26285   1
 -10   0   2 51.3046 2.16410   4
   8   0  -2 459.332 15.4638   1
  -8   0   2 468.529 15.2310   4
  -8   0   2 458.851 15.9004   1
  -8   0   2 474.742 15.2255   4
   8   0  -2 483.234 15.3449   1
  -8   0   2 445.949 15.7107   1
   8   0  -2 470.064 16.1083   3
   8   0  -2 477.197 15.6188   4
   8   0  -2 483.977 15.4890   4
  -8   0   2 488.127 15.5811   3
   6   0  -2 19.0482 1.07461   4
   6   0  -2 19.1318 0.94991   1
  -6   0   2 19.0085 1.01495   1
   6   0  -2 17.2568 1.13964   4
  -6   0   2 17.2607 1.17611   3
  -6   0   2 18.7833 0.86765   4
   6   0  -2 18.8265 1.05057   1
   6   0  -2 19.0135 1.53350   3
  -6   0   2 18.0521 0.90887   1
  -6   0   2 20.3935 0.97425   4
   4   0  -2 51.8772 1.96252   1
  -4   0   2 51.5502 1.82857   4
   4   0  -2 50.5874 1.95447   4
  -4   0   2 46.4200 1.96566   4
  -4   0   2 51.4326 1.94024   1
  -4   0   2 51.8787 1.83328   1
  -4   0   2 47.6658 2.34213   3
   4   0  -2 49.8569 2.50381   3
   2   0  -2 2946.02 97.7853   5
   2   0   2 628.269 18.8511   1
   2   0   2 589.918 18.9148   4
   2   0   2 593.398 18.7419   4
   2   0   2 574.226 18.6942   2
  -2   0  -2 567.504 18.8519   4
  -2   0  -2 565.531 18.7792   4
  -2   0  -2 598.587 18.6602   2
  -4   0  -2 2782.70 97.0362   5
  -6   0  -2 73.5626 3.01393   4
  -6   0  -2 76.1430 2.73374   1
  -6   0  -2 73.3519 2.68393   2
   6   0   2 71.2609 2.82035   1
   6   0   2 72.3551 2.69173   1
   6   0   2 70.1536 2.64196   4
  -6   0  -2 69.8041 2.79545   1
  -6   0  -2 72.7495 2.84754   4
   6   0   2 63.4971 2.72405   3
  -6   0  -2 65.6355 3.11883   3
   6   0   2 70.3577 2.61917   4
  -8   0  -2 5.00185 0.65208   1
   8   0   2 4.64617 0.60989   4
   8   0   2 5.06846 0.64887   3
   8   0   2 4.82297 0.64150   4
   8   0   2 3.86733 0.70455   1
   8   0   2 3.93892 0.64372   1
  -8   0  -2 4.61778 0.52395   2
  -8   0  -2 4.54231 0.74062   1
  -8   0  -2 4.25629 0.73867   4
  -8   0  -2 4.45016 0.95892   3
 -10   0  -2 391.253 13.0924   2
  10   0   2 403.763 13.4583   1
  10   0   2 404.373 13.2550   1
 -10   0  -2 381.801 13.6970   4
 -10   0  -2 410.522 13.2796   1
 -10   0  -2 400.768 13.4221   1
  10   0   2 394.546 12.9784   4
 -10   0  -2 380.072 13.4939   4
  10   0   2 399.222 12.9836   3
 -10   0  -2 382.259 13.9095   3
  10   0   2 405.498 13.0617   4
  12   0   2 281.853 9.49286   4
 -12   0  -2 280.463 9.75621   1
 -12   0  -2 276.752 10.0457   4
  12   0   2 291.684 10.0116   1
 -12   0  -2 252.376 10.3348   3
 -12   0  -2 259.651 9.30335   2
 -12   0  -2 285.057 9.93956   1
  12   0   2 279.124 9.36233   4
 -12   0  -2 265.562 9.80098   4
  12   0   2 280.050 9.73150   1
  12   0   2 279.505 9.36493   3
 -14   0  -2 502.289 17.1110   2
  14   0   2 506.313 17.5213   1
 -14   0  -2 487.962 18.3790   3
  14   0   2 520.447 17.7925   1
 -14   0  -2 510.505 17.6253   4
  14   0   2 523.715 17.1802   3
 -14   0  -2 520.147 17.5778   1
 -14   0  -2 509.024 17.8584   4
  14   0   2 513.291 17.0342   4
  14   0   2 531.366 17.2426   4
 -14   0  -2 542.778 18.6125   1
 -16   0  -2 76.8446 4.17282   1
  16   0   2 71.0482 4.02309   1
 -16   0  -2 74.6822 3.32765   2
 -16   0  -2 75.3992 4.13074   4
 -16   0  -2 77.6182 3.95078   1
  16   0   2 74.0395 3.47091   4
 -16   0  -2 75.8401 4.35646   3
  16   0   2 76.9482 4.17429   1
 -16   0  -2 72.5662 3.92161   4
  16   0   2 84.1970 3.72584   3
  18   0   2 7.67146 2.00339   1
 -18   0  -2 7.64822 1.81601   3
 -18   0  -2 6.61571 1.09055   2
  18   0   2 7.83053 1.44680   4
  18   0   2 6.16433 1.42497   3
 -18   0  -2 8.25841 1.53859   1
 -18   0  -2 8.97533 1.90752   4
  18   0   2 6.09440 1.34227   4
 -18   0  -2 7.82137 1.64734   1
  20   0   2 324.504 12.1625   3
  20   0   2 312.797 12.1153   4
 -20   0  -2 309.217 11.3790   2
 -20   0  -2 326.375 12.7879   1
  20   0   2 318.847 12.9652   1
  20   0   2 311.943 12.6327   1
 -20   0  -2 317.449 13.0290   3
 -20   0  -2 317.484 12.7819   4
 -20   0  -2 313.286 13.3030   4
 -20   0  -2 312.110 12.5518   1
  22   0   2 17.0191 2.61032   1
  22   0   2 11.3381 2.58838   1
  22   0   2 11.6179 2.51335   3
 -22   0  -2 16.0185 1.85363   2
 -22   0  -2 14.4200 2.48981   1
 -22   0  -2 13.3134 2.49255   3
 -22   0  -2 10.6279 2.41041   4
  22   0   2 12.1675 2.28701   4
 -24   0  -2 1.60797 1.36668   2
  24   0   2 0.69217 1.61626   4
  24   0   2 4.56371 2.32596   1
 -24   0  -2 -1.3101 1.59443   1
 -24   0  -2 3.89849 1.97649   3
  25  -1  -2 0.07091 1.65271   1
 -25  -1   2 0.41066 1.28197   2
 -25  -1   2 0.94707 1.54852   4
 -25  -1   2 0.25089 1.83113   1
  25  -1  -2 1.18041 2.02905   4
 -25   1   2 0.02493 1.45182   4
 -25   1   2 0.17679 1.38007   3
  25   1  -2 -0.0381 2.13857   1
 -25   1   2 -0.0190 1.57813   1
  25   1  -2 -2.2800 1.92948   4
 -23  -1   2 -1.0633 0.98085   2
 -23  -1   2 1.46172 1.48160   4
  23  -1  -2 0.13841 1.38839   1
 -23  -1   2 -0.2260 0.97203   1
 -23  -1   2 0.80091 1.47664   3
 -23  -1   2 0.64795 1.68138   1
  23  -1  -2 -0.0031 1.45401   4
  23   1  -2 -0.4799 1.86645   1
 -23   1   2 1.03404 0.99682   4
  23   1  -2 0.68951 1.75279   4
 -23   1   2 0.76632 1.11137   1
 -23   1   2 5.44486 1.72578   1
 -23   1   2 -0.0445 1.15601   3
  21  -1  -2 55.7689 4.77544   3
 -21  -1   2 49.0062 3.65226   4
 -21  -1   2 50.8020 3.60001   1
 -21  -1   2 52.3400 4.06766   1
 -21  -1   2 50.0840 3.48330   3
  21  -1  -2 56.9843 4.30659   4
  21  -1  -2 49.0288 3.52006   4
  21  -1  -2 54.9806 3.54065   1
  21   1  -2 54.1906 3.62175   1
 -21   1   2 48.9674 3.07417   4
  21   1  -2 51.3794 4.16572   4
  21   1  -2 51.4912 4.87461   3
 -21   1   2 56.3567 3.39279   1
 -21   1   2 53.2368 4.18456   1
  21   1  -2 51.7423 4.20489   1
 -21   1   2 48.9797 3.19577   3
  21   1  -2 54.9479 3.65694   4
  19  -1  -2 13.2716 2.59996   3
 -19  -1   2 11.5058 1.85188   3
 -19  -1   2 12.1661 1.46626   4
 -19  -1   2 15.2044 2.18496   1
  19  -1  -2 10.2784 2.02507   1
  19  -1  -2 11.3461 1.78266   1
 -19  -1   2 12.9457 1.73723   4
  19  -1  -2 14.6693 1.94135   4
 -19  -1   2 12.0847 1.66829   1
  19   1  -2 12.1549 1.80980   4
 -19   1   2 14.6648 1.66299   1
 -19   1   2 13.2361 1.54470   3
 -19   1   2 12.0846 1.44712   4
  19   1  -2 16.4677 2.47300   4
 -19   1   2 13.8532 2.74778   1
  19   1  -2 12.8092 1.73281   1
 -19   1   2 12.6538 1.93789   4
  19   1  -2 11.5750 2.01770   1
  17  -1  -2 4.45675 1.13355   4
 -17  -1   2 4.07737 1.37811   1
 -17  -1   2 4.71550 1.10132   1
 -17  -1   2 4.17456 0.82708   4
  17  -1  -2 5.61988 1.85704   3
  17  -1  -2 5.95755 1.61911   4
  17  -1  -2 3.47186 1.07460   1
  17  -1  -2 3.06171 1.47102   1
 -17  -1   2 4.90668 1.19128   3
 -17  -1   2 4.53656 1.20819   4
  17   1  -2 1.75874 1.15453   3
 -17   1   2 4.26809 0.90630   3
 -17   1   2 4.65583 1.49346   1
 -17   1   2 5.11282 0.88837   4
  17   1  -2 2.45461 1.25200   1
 -17   1   2 4.35173 1.19483   4
  17   1  -2 6.20172 1.61650   4
 -17   1   2 4.48468 0.95651   1
  17   1  -2 2.92520 1.10633   1
  17   1  -2 4.18207 1.22254   4
  15  -1  -2 29.7791 2.65974   1
  15  -1  -2 31.8062 2.69396   4
  15  -1  -2 27.4528 2.77224   3
 -15  -1   2 35.0268 2.16157   4
 -15  -1   2 35.8913 2.59707   1
 -15  -1   2 30.5448 1.77115   4
  15  -1  -2 34.2239 2.10329   4
 -15  -1   2 34.3444 2.22415   3
  15  -1  -2 33.0033 1.98760   1
 -15  -1   2 35.9120 2.12464   1
 -15   1   2 34.6527 1.81594   4
  15   1  -2 32.8911 2.21536   4
  15   1  -2 33.7622 3.11549   1
  15   1  -2 33.1471 2.01671   1
 -15   1   2 33.6819 1.93041   1
  15   1  -2 36.6368 2.58736   3
  15   1  -2 32.9261 2.48550   4
 -15   1   2 34.4577 2.18896   4
 -15   1   2 35.5628 2.04399   3
 -15   1   2 34.8459 2.77025   1
  13  -1  -2 0.68583 0.80543   4
  13  -1  -2 1.14109 0.53234   1
 -13  -1   2 1.15997 0.57719   4
 -13  -1   2 0.95510 0.60802   3
  13  -1  -2 1.52230 1.00375   3
  13  -1  -2 0.81030 0.53185   4
 -13  -1   2 1.21772 0.81632   1
 -13  -1   2 0.89124 0.51622   4
 -13  -1   2 0.83380 0.49453   1
  13   1  -2 1.23330 0.63344   1
 -13   1   2 0.61926 0.73164   1
  13   1  -2 0.97715 0.80887   1
 -13   1   2 1.33885 0.60417   1
  13   1  -2 1.48466 0.97523   3
 -13   1   2 0.75414 0.63571   3
 -13   1   2 0.64099 0.48175   4
 -13   1   2 1.30807 0.70587   4
  13   1  -2 0.31726 0.86085   4
  13   1  -2 0.35457 0.64264   4
  11  -1  -2 223.431 8.96247   3
  11  -1  -2 231.604 7.60450   4
  11  -1  -2 219.013 8.48961   1
 -11  -1   2 222.322 7.58622   4
 -11  -1   2 226.008 7.58639   1
  11  -1  -2 213.782 8.37594   4
 -11  -1   2 227.388 7.73170   4
 -11  -1   2 224.183 7.79638   3
 -11  -1   2 212.556 8.15895   1
  11  -1  -2 223.456 7.69089   1
 -11   1   2 222.937 7.92558   3
  11   1  -2 210.081 8.22776   1
 -11   1   2 218.886 7.89660   4
 -11   1   2 220.526 7.68119   1
 -11   1   2 221.795 7.62933   4
  11   1  -2 221.763 7.74447   4
  11   1  -2 226.772 7.61467   1
  11   1  -2 221.348 8.31974   4
 -11   1   2 216.841 8.47606   1
  11   1  -2 231.291 8.22088   3
  -9  -1   2 192.427 6.99168   1
  -9  -1   2 192.143 6.54494   4
   9  -1  -2 186.939 7.74459   3
   9  -1  -2 192.867 6.58419   1
   9  -1  -2 191.785 7.33816   1
  -9  -1   2 194.438 6.45356   4
  -9  -1   2 193.208 6.45434   1
  -9  -1   2 192.366 6.57322   3
   9  -1  -2 187.582 7.25514   4
  -9   1   2 191.648 6.63946   4
   9   1  -2 190.836 6.53916   1
   9   1  -2 191.322 7.11537   4
   9   1  -2 188.350 6.58752   4
  -9   1   2 192.176 6.96972   3
  -9   1   2 183.586 6.80495   4
   9   1  -2 190.249 7.09194   3
  -9   1   2 193.995 6.58146   1
  -9   1   2 187.617 7.30591   1
   9   1  -2 193.100 6.96163   1
   7  -1  -2 450.099 16.6885   3
   7  -1  -2 454.994 16.2224   4
   7  -1  -2 474.453 15.2636   1
   7  -1  -2 459.223 16.3103   1
  -7  -1   2 479.664 14.8066   4
  -7  -1   2 475.995 14.8459   1
  -7  -1   2 478.520 15.5120   1
   7  -1  -2 483.836 15.0657   4
  -7  -1   2 475.607 15.2334   3
  -7  -1   2 467.850 15.5362   4
   7   1  -2 475.010 15.8732   3
   7   1  -2 478.682 15.3061   1
  -7   1   2 477.463 15.8126   4
   7   1  -2 462.255 15.3920   4
  -7   1   2 476.352 16.0861   3
  -7   1   2 477.616 15.9476   4
  -7   1   2 475.161 15.5601   1
  -7   1   2 477.542 16.3111   1
   7   1  -2 471.505 15.6224   4
   7   1  -2 477.572 15.1128   1
   5  -1  -2 170.501 6.57240   4
  -5  -1   2 177.952 5.79907   3
  -5  -1   2 175.789 5.94055   2
   5  -1  -2 171.723 6.65352   1
  -5  -1   2 174.680 5.60648   4
  -5  -1   2 172.700 6.04004   4
  -5  -1   2 174.559 5.99713   1
  -5  -1   2 175.167 5.71823   1
   5  -1  -2 170.797 6.33592   1
   5  -1  -2 161.553 6.93125   3
   5  -1  -2 175.024 5.68060   4
   5   1  -2 181.987 6.07896   3
   5   1  -2 174.303 5.62642   4
   5   1  -2 171.900 6.33609   4
  -5   1   2 177.434 5.87070   4
  -5   1   2 174.519 6.33024   1
  -5   1   2 176.371 6.70905   3
  -5   1   2 175.470 6.10002   1
   5   1  -2 177.655 5.69850   1
  -5   1   2 173.716 6.48542   4
  -3   1   2 2683.51 98.5780   5
  -1  -1   2 675.766 20.9909   2
  -1  -1   2 648.267 20.9147   1
   1  -1  -2 652.719 21.6274   1
   1  -1  -2 661.520 21.6151   1
  -1  -1   2 638.013 20.8742   1
   1   1  -2 638.215 20.8468   1
  -1   1   2 646.842 21.6084   1
  -1   1   2 669.271 21.2525   4
  -1   1   2 662.962 21.3157   4
  -1   1   2 665.394 21.6442   1
   1   1  -2 664.460 20.8953   2
   1   1  -2 633.924 20.9083   1
  -1  -1  -2 41.6758 1.39049   4
   1  -1   2 37.7508 1.64017   4
   1  -1   2 38.4635 1.32479   4
   1  -1   2 39.1272 1.79718   1
  -1  -1  -2 37.0029 1.73069   4
   1  -1   2 38.2606 1.61270   1
   1  -1   2 39.3631 1.75286   2
   1  -1   2 35.1359 1.49841   3
  -1  -1  -2 39.0029 1.90231   1
   1   1   2 41.8088 1.62966   4
   1   1   2 38.2948 2.01868   1
  -1   1  -2 39.8695 1.78740   1
  -1   1  -2 38.6672 1.69800   2
  -1   1  -2 39.1758 1.62331   1
   1   1   2 37.9297 1.89373   1
   1   1   2 39.6352 1.44196   2
   3  -1   2 0.72611 0.28543   1
   3  -1   2 0.77412 0.32744   2
  -3  -1  -2 1.23860 0.52627   4
   3  -1   2 0.64159 0.22960   3
   3  -1   2 0.65146 0.35789   1
  -3  -1  -2 0.96614 0.34914   1
  -3  -1  -2 0.83762 0.22882   4
   3  -1   2 0.66317 0.48580   4
  -3   1  -2 -0.2560 0.36357   4
   3   1   2 0.73328 0.36126   1
  -3   1  -2 0.73495 0.37041   1
  -3   1  -2 0.71612 0.24376   4
   3   1   2 1.02853 0.50921   4
   3   1   2 0.83025 0.13620   2
   3   1   2 0.76963 0.61394   3
  -3   1  -2 0.47078 0.36796   2
   3   1   2 1.25129 0.57327   1
   3   1   2 0.40351 0.32296   4
  -5  -1  -2 3.19055 0.37532   2
  -5  -1  -2 2.90416 0.84069   3
  -5  -1  -2 3.17521 0.71013   4
  -5  -1  -2 3.15253 0.67740   1
  -5  -1  -2 4.26165 0.45868   4
   5  -1   2 4.09936 0.54792   1
  -5  -1  -2 4.32446 0.58537   1
   5  -1   2 4.16594 0.67801   1
   5  -1   2 4.57717 0.42236   3
   5  -1   2 4.41948 0.51308   2
   5  -1   2 4.13813 0.65615   4
   5  -1   2 4.31498 0.50028   4
   5   1   2 4.23071 0.60201   1
   5   1   2 3.67466 0.81542   3
  -5   1  -2 4.14750 0.71906   1
  -5   1  -2 4.37439 0.61056   3
  -5   1  -2 3.40383 0.55385   2
  -5   1  -2 4.71345 0.58902   4
   5   1   2 3.97153 0.58329   4
   5   1   2 4.10439 0.67018   4
  -5   1  -2 3.77264 0.77470   4
   5   1   2 4.00594 0.78145   1
  -5   1  -2 4.76412 0.52369   1
  -7  -1  -2 900.192 28.2314   2
  -7  -1  -2 914.003 28.3499   4
  -7  -1  -2 915.040 29.1466   1
  -7  -1  -2 894.840 29.7793   4
  -7  -1  -2 839.527 29.9517   3
   7  -1   2 947.085 29.0749   4
  -7   1  -2 884.562 29.4078   2
   7   1   2 896.395 28.9650   4
  -7   1  -2 906.583 29.2037   1
   7   1   2 896.974 29.1628   3
  -7   1  -2 893.173 29.5243   3
   7   1   2 907.543 29.1771   1
  -7   1  -2 892.513 29.8332   4
   7   1   2 901.607 28.9573   4
   9  -1   2 202.703 6.74942   1
   9  -1   2 197.312 6.69329   4
  -9  -1  -2 177.165 7.58768   3
  -9  -1  -2 197.378 6.68301   4
  -9  -1  -2 200.578 6.75161   1
   9  -1   2 201.037 6.72446   4
  -9  -1  -2 190.328 7.46997   1
   9  -1   2 205.946 6.57817   3
  -9  -1  -2 191.559 7.44157   4
   9  -1   2 180.041 7.19479   1
  -9   1  -2 195.521 7.32939   4
  -9   1  -2 197.354 6.73804   1
   9   1   2 188.779 6.85515   3
   9   1   2 190.496 7.49986   1
  -9   1  -2 185.895 6.97714   3
  -9   1  -2 198.370 6.82783   4
  -9   1  -2 190.028 6.79798   2
  -9   1  -2 188.413 7.23090   1
   9   1   2 189.007 6.72203   4
   9   1   2 194.647 6.74201   1
   9   1   2 192.832 6.94140   4
 -11  -1  -2 18.7408 1.36935   4
 -11  -1  -2 16.2039 1.70192   1
 -11  -1  -2 18.6361 1.74269   4
 -11  -1  -2 15.1687 1.70584   3
 -11  -1  -2 17.2207 1.25894   1
  11  -1   2 19.4951 1.33153   3
  11  -1   2 17.5529 1.64370   1
  11  -1   2 17.8151 1.34511   4
  11  -1   2 17.1793 1.24722   4
  11  -1   2 17.7407 1.26609   1
  11   1   2 17.9705 1.31295   3
 -11   1  -2 17.4530 1.27210   2
 -11   1  -2 14.9981 1.51322   3
 -11   1  -2 16.7097 1.66899   4
  11   1   2 17.6231 1.53382   4
 -11   1  -2 17.2930 1.39334   4
 -11   1  -2 15.1567 1.68420   1
  11   1   2 16.9780 1.21980   1
 -11   1  -2 19.1889 1.32213   1
  11   1   2 16.2112 1.87505   1
  11   1   2 17.2638 1.22886   4
 -13  -1  -2 12.2902 1.25757   4
 -13  -1  -2 13.2995 1.18416   1
  13  -1   2 13.3597 1.16927   4
  13  -1   2 14.1543 1.38081   3
 -13  -1  -2 11.4916 1.68262   1
 -13  -1  -2 13.1461 1.89349   3
  13  -1   2 12.8785 1.30236   1
  13  -1   2 12.2026 1.37660   4
 -13  -1  -2 14.3727 2.00302   4
  13  -1   2 14.6251 1.72782   1
 -13   1  -2 14.3233 1.66826   1
  13   1   2 12.9175 1.27309   3
  13   1   2 15.0898 1.83061   1
  13   1   2 14.3230 1.25141   4
  13   1   2 14.4384 1.25600   1
 -13   1  -2 14.7871 1.39137   1
 -13   1  -2 12.2799 1.51414   3
 -13   1  -2 12.8885 1.62682   4
 -13   1  -2 11.2640 1.25666   2
  13   1   2 14.9670 1.55038   4
 -13   1  -2 14.0215 1.51443   4
  15  -1   2 186.542 7.21118   3
 -15  -1  -2 181.013 7.04795   4
 -15  -1  -2 192.969 6.66487   2
 -15  -1  -2 177.549 8.18132   3
  15  -1   2 185.892 6.81406   4
 -15  -1  -2 185.981 7.05828   1
  15  -1   2 185.024 7.10535   1
 -15  -1  -2 185.314 8.03593   4
 -15  -1  -2 186.232 7.96948   1
  15  -1   2 184.505 7.82403   1
  15  -1   2 184.118 7.19316   4
 -15   1  -2 178.466 7.50146   3
 -15   1  -2 176.150 7.74005   4
 -15   1  -2 187.696 7.03391   1
 -15   1  -2 186.731 7.23621   4
  15   1   2 192.665 7.43277   4
  15   1   2 185.630 6.95196   1
 -15   1  -2 185.282 7.88052   1
  15   1   2 188.535 6.75826   3
  15   1   2 185.479 6.69499   4
 -15   1  -2 170.877 6.96584   2
  15   1   2 187.911 8.16144   1
 -17  -1  -2 185.645 7.63060   4
 -17  -1  -2 202.284 7.32966   2
 -17  -1  -2 191.395 8.78106   4
 -17  -1  -2 188.840 8.84239   3
  17  -1   2 200.927 8.72593   1
  17  -1   2 203.691 7.97354   1
 -17  -1  -2 210.771 8.88705   1
  17  -1   2 203.686 7.48179   4
 -17  -1  -2 200.234 7.74858   1
  17  -1   2 201.549 7.95890   3
 -17   1  -2 189.336 8.40783   4
 -17   1  -2 199.129 8.67695   1
  17   1   2 206.186 8.26923   4
 -17   1  -2 183.670 7.47696   2
  17   1   2 196.662 7.70118   1
 -17   1  -2 204.945 8.05624   4
 -17   1  -2 194.045 7.79364   1
  17   1   2 197.333 8.99613   1
 -17   1  -2 183.670 8.15404   3
  17   1   2 201.012 7.48836   3
  19  -1   2 36.0524 2.98470   3
 -19  -1  -2 35.0329 3.40525   1
  19  -1   2 31.1301 2.83736   1
 -19  -1  -2 34.3818 2.09172   2
 -19  -1  -2 38.6570 2.31872   2
  19  -1   2 32.7758 2.48112   4
  19  -1   2 34.6973 3.34078   1
 -19  -1  -2 33.3912 2.69383   4
 -19  -1  -2 34.5336 3.57952   3
 -19  -1  -2 33.7245 3.14075   1
 -19  -1  -2 38.4005 3.55393   4
  19   1   2 35.6871 3.27496   4
 -19   1  -2 33.4451 2.50737   2
  19   1   2 35.9886 2.74235   1
 -19   1  -2 36.0834 3.24924   4
  19   1   2 34.5243 2.69408   3
  19   1   2 41.1784 3.79383   1
 -19   1  -2 33.3542 3.18660   3
 -19   1  -2 37.8296 2.91084   4
 -19   1  -2 39.3936 2.97237   1
 -21  -1  -2 16.1252 1.81798   2
 -21  -1  -2 14.7351 1.64108   2
 -21  -1  -2 13.6360 2.66138   4
 -21  -1  -2 14.4370 2.77651   3
  21  -1   2 15.5270 2.49810   3
  21  -1   2 16.8334 2.63203   1
  21  -1   2 17.9834 2.37887   4
  21  -1   2 14.8622 2.60063   1
 -21  -1  -2 14.3869 2.02951   1
 -21  -1  -2 11.8109 2.84295   1
 -21   1  -2 15.6129 1.89692   2
 -21   1  -2 15.2769 2.29111   1
 -21   1  -2 14.6946 2.42216   4
  21   1   2 15.6408 2.56419   4
  21   1   2 16.9209 2.27863   3
  21   1   2 13.3916 2.92766   1
  21   1   2 15.5523 2.18384   1
 -21   1  -2 14.5912 2.59791   3
 -21   1  -2 17.3381 2.66333   1
  23  -1   2 6.04876 1.97900   4
 -23  -1  -2 7.69933 2.59176   1
 -23  -1  -2 2.71185 2.12671   4
  23  -1   2 2.63005 1.96707   3
 -23  -1  -2 6.73119 2.11362   3
  23  -1   2 3.64468 2.01553   1
 -23  -1  -2 5.58255 1.32144   2
 -23  -1  -2 8.05191 1.41918   2
 -23   1  -2 8.21085 2.19559   4
  23   1   2 7.97505 2.04974   4
  23   1   2 4.49924 2.13869   1
  23   1   2 7.95759 1.98234   1
 -23   1  -2 4.80288 2.11834   1
 -23   1  -2 5.18010 1.97931   3
 -23   1  -2 6.44026 1.75473   2
 -24  -2   2 1.44658 1.33347   2
  24  -2  -2 2.86559 1.73665   4
 -24  -2   2 3.95830 1.53947   1
 -24  -2   2 2.71968 2.22361   3
 -24  -2   2 3.87064 1.59566   4
 -24  -2   2 1.81953 2.26174   1
 -24   2   2 3.11103 1.45544   4
 -24   2   2 2.07396 1.49152   1
  24   2  -2 1.88315 1.97227   4
  24   2  -2 4.49612 2.35974   1
 -24   2   2 3.80447 1.58268   3
 -22  -2   2 33.2616 3.03086   2
 -22  -2   2 34.2079 4.11896   1
  22  -2  -2 34.6077 3.02425   4
  22  -2  -2 40.6098 3.92322   1
  22  -2  -2 33.1362 4.87816   3
 -22  -2   2 34.9078 3.52304   3
 -22  -2   2 34.2292 3.36610   4
 -22  -2   2 36.8238 2.79308   1
  22  -2  -2 37.5956 3.06441   1
  22   2  -2 34.6323 2.87816   1
  22   2  -2 31.3789 4.23402   1
 -22   2   2 36.4785 2.84826   1
 -22   2   2 33.1459 2.55138   4
  22   2  -2 35.6273 4.02967   4
 -22   2   2 34.6710 2.64429   3
 -22   2   2 40.2282 3.90598   1
 -20  -2   2 51.9019 3.13849   1
 -20  -2   2 58.6229 4.46378   1
  20  -2  -2 49.4216 3.19291   1
  20  -2  -2 56.2265 3.25236   4
 -20  -2   2 56.0028 3.99061   4
 -20  -2   2 54.8572 3.81257   3
  20  -2  -2 52.3765 4.38277   4
 -20  -2   2 53.3375 3.58000   2
 -20  -2   2 53.5965 3.21514   4
  20  -2  -2 50.1304 4.74220   1
 -20   2   2 51.7697 3.02681   1
 -20   2   2 54.6569 2.95406   4
  20   2  -2 55.6582 4.11594   3
  20   2  -2 54.5122 4.66698   1
 -20   2   2 54.9696 4.69551   1
  20   2  -2 59.9222 4.60946   4
 -20   2   2 56.0614 3.06274   3
  20   2  -2 55.6524 3.27271   4
 -20   2   2 51.2250 3.23310   2
  18  -2  -2 450.806 17.9089   4
 -18  -2   2 487.241 17.2683   4
 -18  -2   2 488.154 18.1531   1
 -18  -2   2 491.959 16.8879   2
  18  -2  -2 472.943 18.5313   1
  18  -2  -2 443.752 18.5140   3
 -18  -2   2 502.098 17.2260   3
  18  -2  -2 487.584 16.2773   1
 -18  -2   2 504.212 16.4451   1
  18   2  -2 478.613 18.1190   4
 -18   2   2 485.117 16.3532   3
  18   2  -2 489.208 18.0658   3
 -18   2   2 485.005 16.4589   1
 -18   2   2 458.340 18.6498   1
 -18   2   2 472.024 16.6889   2
  18   2  -2 481.020 18.5186   1
 -18   2   2 481.529 16.2283   4
  18   2  -2 480.879 16.5755   1
  18   2  -2 485.159 16.5094   4
  16  -2  -2 63.3131 4.37036   1
 -16  -2   2 58.9260 3.40146   2
 -16  -2   2 63.8729 2.89617   4
 -16  -2   2 66.1762 4.17735   1
  16  -2  -2 67.8895 3.02383   4
 -16  -2   2 63.2323 3.62507   4
  16  -2  -2 64.3663 3.07777   1
 -16  -2   2 67.4911 3.67892   3
 -16  -2   2 68.9625 3.04317   1
  16  -2  -2 62.8977 4.24251   4
  16  -2  -2 60.8571 4.53900   3
  16   2  -2 63.5342 4.22239   4
  16   2  -2 66.0705 3.13412   4
  16   2  -2 64.4918 3.12264   1
 -16   2   2 66.4010 3.09895   3
  16   2  -2 69.0723 3.77789   3
 -16   2   2 62.0420 4.36930   1
 -16   2   2 65.5884 3.06637   1
 -16   2   2 67.2188 2.87945   4
  16   2  -2 66.1862 4.33446   1
 -16   2   2 60.9452 3.74726   4
  14  -2  -2 0.69739 1.14774   3
 -14  -2   2 2.42973 0.75597   1
 -14  -2   2 3.00169 0.63688   4
 -14  -2   2 2.87879 0.94375   4
 -14  -2   2 3.93050 1.10301   3
  14  -2  -2 1.86177 1.10489   1
  14  -2  -2 2.30390 1.27239   4
  14  -2  -2 2.94720 0.75528   4
  14  -2  -2 2.29669 0.92875   1
 -14  -2   2 2.66897 0.92374   2
 -14  -2   2 3.95811 1.26398   1
  14   2  -2 2.35338 1.17324   1
  14   2  -2 3.17483 0.76606   4
  14   2  -2 2.82083 0.77939   1
 -14   2   2 1.58033 0.90835   4
  14   2  -2 1.98207 1.21135   4
 -14   2   2 4.14014 0.82193   4
 -14   2   2 3.30584 1.15071   1
 -14   2   2 2.89040 0.74774   1
 -14   2   2 3.47851 0.91874   3
  14   2  -2 2.55401 1.05750   3
  12  -2  -2 456.578 16.8468   1
  12  -2  -2 444.873 17.0960   3
 -12  -2   2 458.358 15.6602   2
  12  -2  -2 471.830 15.5337   1
 -12  -2   2 466.759 15.1772   1
 -12  -2   2 482.935 15.6112   3
  12  -2  -2 465.622 17.3024   4
 -12  -2   2 445.613 16.2974   1
 -12  -2   2 451.703 15.1646   4
  12  -2  -2 460.977 15.2826   4
 -12  -2   2 444.013 15.6135   4
  12   2  -2 468.346 15.0502   4
 -12   2   2 467.604 15.7952   3
  12   2  -2 481.990 15.6208   3
 -12   2   2 468.338 15.4984   4
  12   2  -2 454.157 16.4251   1
 -12   2   2 461.869 16.7956   1
 -12   2   2 474.360 15.5226   1
 -12   2   2 430.712 16.0829   4
  12   2  -2 467.436 16.2662   4
 -10  -2   2 816.796 25.3174   3
 -10  -2   2 786.930 25.0468   1
  10  -2  -2 752.222 26.5501   4
 -10  -2   2 759.694 25.8270   4
  10  -2  -2 792.058 25.3761   4
 -10  -2   2 766.410 25.1420   4
  10  -2  -2 759.788 26.7411   1
 -10  -2   2 787.823 26.0446   1
  10  -2  -2 789.803 25.7472   1
 -10  -2   2 796.094 25.4746   2
  10  -2  -2 745.296 26.9954   3
 -10   2   2 797.083 26.1398   3
  10   2  -2 772.891 25.8990   4
  10   2  -2 800.131 24.8244   4
  10   2  -2 776.332 25.0136   1
 -10   2   2 774.147 25.7593   4
 -10   2   2 771.763 26.7442   1
  10   2  -2 765.175 26.0903   1
  10   2  -2 830.789 25.3068   3
 -10   2   2 769.377 26.1406   4
 -10   2   2 790.662 25.7516   1
   8  -2  -2 179.745 7.62628   1
   8  -2  -2 189.572 7.44988   4
  -8  -2   2 187.310 7.34946   1
  -8  -2   2 190.711 6.93488   2
  -8  -2   2 185.874 7.00069   1
   8  -2  -2 166.089 7.62285   3
  -8  -2   2 191.224 6.82474   4
   8  -2  -2 196.112 7.08957   1
  -8  -2   2 192.196 6.88586   4
  -8  -2   2 198.134 6.75119   3
   8   2  -2 199.554 6.65375   3
  -8   2   2 198.452 7.12195   1
  -8   2   2 199.052 7.17305   4
  -8   2   2 181.323 7.60218   1
  -8   2   2 191.362 7.09268   4
   8   2  -2 195.826 6.36937   4
   8   2  -2 190.441 7.44739   1
   8   2  -2 187.592 7.26831   4
   8   2  -2 192.253 6.67525   1
  -8   2   2 192.851 7.43580   3
   6  -2  -2 352.521 12.3030   1
   6  -2  -2 341.995 12.5899   4
  -6  -2   2 357.485 11.6772   4
   6  -2  -2 340.491 12.9919   1
  -6  -2   2 350.229 12.2286   1
  -6  -2   2 350.309 11.8451   2
   6  -2  -2 357.157 11.7161   4
  -6  -2   2 353.362 11.9410   4
  -6  -2   2 353.662 11.5521   3
  -6  -2   2 356.092 11.7993   1
   6   2  -2 342.049 12.0988   4
   6   2  -2 343.571 12.2810   1
   6   2  -2 361.821 11.2652   4
   6   2  -2 371.085 11.5438   3
  -6   2   2 344.857 12.2667   4
  -6   2   2 347.817 12.1834   4
   6   2  -2 363.124 11.7685   1
  -6   2   2 341.745 12.7574   3
  -6   2   2 357.801 12.3474   1
  -4  -2   2 311.963 10.7955   1
  -4  -2   2 310.536 10.2453   4
   4  -2  -2 313.708 10.4391   4
  -4  -2   2 306.983 10.5441   1
   4  -2  -2 303.607 11.0059   1
  -4  -2   2 315.854 10.0962   3
   4  -2  -2 295.028 11.2064   1
   4  -2  -2 305.897 10.9336   4
  -4  -2   2 310.597 10.5746   4
  -4  -2   2 303.629 10.4510   2
  -4   2   2 291.487 11.1557   1
  -4   2   2 304.139 11.0340   1
   4   2  -2 296.919 10.4793   4
  -4   2   2 315.676 10.4312   2
   4   2  -2 317.585 10.3504   2
  -4   2   2 301.263 10.9088   4
   4   2  -2 311.848 10.5219   1
  -4   2   2 306.348 10.7666   4
   4   2  -2 323.164 10.0640   3
   4   2  -2 325.723 9.88831   4
  -2  -2   2 941.839 30.8771   1
  -2  -2   2 935.780 30.8246   1
  -2  -2   2 936.820 29.8903   2
  -2  -2   2 943.438 30.1104   4
   2  -2  -2 960.606 30.5523   4
   2  -2  -2 961.581 30.7849   4
   2  -2  -2 945.121 31.9682   1
  -2   2   2 935.495 30.8927   4
   2   2  -2 942.083 30.0377   1
  -2   2   2 933.003 31.2504   1
   2   2  -2 924.460 30.3712   4
   2   2  -2 968.582 29.8247   2
  -2   2   2 939.750 30.8974   4
  -2   2   2 940.255 31.2085   1
   0  -2  -2 20.2258 1.43590   4
   0  -2   2 20.5865 1.37168   4
   0  -2  -2 23.6291 1.11223   2
   0  -2  -2 22.7525 1.37826   4
   0  -2  -2 18.8234 1.64736   1
   0  -2   2 22.5555 1.32840   4
   0  -2   2 19.7387 1.53959   1
   0  -2   2 25.5817 0.99958   3
   0  -2   2 24.8876 1.46079   2
   0  -2  -2 23.3770 1.74759   1
   0  -2   2 24.2986 1.58737   1
   0   2  -2 25.2844 0.90897   3
   0   2   2 23.0715 1.55667   4
   0   2  -2 20.6835 1.52117   1
   0   2  -2 19.2660 1.69556   1
   0   2   2 22.6065 1.23245   2
   0   2   2 23.0877 1.76560   1
   0   2  -2 23.5098 1.42651   2
   0   2   2 23.6452 1.81018   1
   0   2   2 21.7776 1.57164   4
   0   2  -2 22.9928 1.02598   4
  -2  -2  -2 1264.38 39.6312   1
   2  -2   2 1258.63 39.7808   1
   2  -2   2 1218.93 39.9960   1
   2  -2   2 1239.69 39.5806   2
  -2  -2  -2 1228.86 39.0333   2
  -2  -2  -2 1258.56 40.1441   1
  -2  -2  -2 1223.51 39.7404   4
   2  -2   2 1201.48 39.7259   4
   2   2   2 1225.89 39.1030   2
  -2   2  -2 1247.90 39.5954   2
   2   2   2 1239.19 39.9086   1
   2   2   2 1239.46 40.1418   1
   2   2   2 1201.77 39.7504   4
  -2   2  -2 1196.03 39.9142   1
  -2   2  -2 1192.73 39.5780   4
   4  -2   2 2864.81 89.8644   4
   4  -2   2 2864.58 89.5738   2
  -4   2  -2 2802.16 89.6384   2
   4   2   2 2799.98 88.5660   2
  -4   2  -2 2737.77 89.8909   4
   4   2   2 2819.88 89.3305   4
  -6  -2  -2 0.90968 0.83803   3
  -6  -2  -2 1.36096 0.73791   4
   6  -2   2 1.81955 0.55881   1
   6  -2   2 0.87984 0.72597   1
  -6  -2  -2 1.63242 0.44297   2
  -6  -2  -2 2.00138 0.88801   1
  -6  -2  -2 1.49834 0.56891   1
   6  -2   2 1.69361 0.48297   3
   6  -2   2 1.58858 0.56879   2
   6  -2   2 1.75778 0.64130   4
  -6  -2  -2 1.74460 0.43424   4
  -6   2  -2 1.09402 0.54382   1
  -6   2  -2 2.38273 0.76893   1
   6   2   2 1.28451 0.74917   1
  -6   2  -2 2.17085 0.38621   3
   6   2   2 0.82633 0.63644   3
  -6   2  -2 2.11140 0.42175   4
  -6   2  -2 1.25554 0.55927   2
  -6   2  -2 1.02723 0.75750   4
   6   2   2 1.47935 0.74386   4
   6   2   2 1.74405 0.62036   1
   6   2   2 1.89442 0.71162   4
  -8  -2  -2 253.822 8.58532   2
  -8  -2  -2 228.386 9.71511   3
   8  -2   2 245.957 8.92095   4
  -8  -2  -2 266.135 8.94600   1
   8  -2   2 250.453 9.60428   1
  -8  -2  -2 240.975 9.52881   4
  -8  -2  -2 258.295 9.84937   1
   8  -2   2 263.473 8.95030   4
  -8  -2  -2 263.577 8.51650   4
   8  -2   2 257.852 8.75357   3
   8  -2   2 263.115 8.76180   1
   8   2   2 259.439 9.29859   4
   8   2   2 268.844 8.96652   1
  -8   2  -2 238.874 8.50414   3
  -8   2  -2 249.830 8.95196   2
  -8   2  -2 261.590 8.50351   4
  -8   2  -2 255.023 8.71689   1
  -8   2  -2 244.237 9.41841   4
   8   2   2 257.238 9.87450   1
  -8   2  -2 256.406 9.64283   1
   8   2   2 256.047 9.02124   4
   8   2   2 250.642 9.17622   3
  10  -2   2 477.626 17.0895   1
  10  -2   2 475.814 16.3757   4
  10  -2   2 500.658 16.0549   4
  10  -2   2 481.833 15.9199   1
  10  -2   2 469.197 16.1305   3
 -10  -2  -2 458.855 17.3806   3
 -10  -2  -2 466.295 15.5762   4
 -10  -2  -2 469.175 15.6922   2
 -10  -2  -2 490.232 17.1731   1
 -10  -2  -2 461.143 16.8084   4
 -10  -2  -2 494.869 15.8875   1
  10   2   2 480.090 15.8505   1
  10   2   2 473.353 17.1520   1
 -10   2  -2 473.464 16.2388   2
 -10   2  -2 496.808 15.9256   1
 -10   2  -2 477.913 15.8945   3
 -10   2  -2 486.430 17.0859   1
  10   2   2 486.550 16.0847   3
 -10   2  -2 467.479 16.8462   4
  10   2   2 479.782 16.4772   4
 -10   2  -2 504.546 15.8154   4
 -12  -2  -2 141.593 5.20926   2
  12  -2   2 139.288 5.65334   3
 -12  -2  -2 134.554 6.41011   4
 -12  -2  -2 136.274 5.14542   4
 -12  -2  -2 142.351 6.56423   1
 -12  -2  -2 135.808 6.64201   3
 -12  -2  -2 139.323 5.24090   1
  12  -2   2 140.377 5.24604   1
  12  -2   2 141.920 5.22926   4
  12  -2   2 142.838 5.76129   4
  12  -2   2 133.601 6.41932   1
  12   2   2 140.793 5.23745   1
 -12   2  -2 139.746 5.34875   3
  12   2   2 140.532 5.98062   4
 -12   2  -2 138.368 6.28246   4
 -12   2  -2 140.350 5.58056   2
  12   2   2 137.286 6.72315   1
 -12   2  -2 146.787 5.21061   4
 -12   2  -2 138.889 5.26259   1
 -12   2  -2 138.272 6.41107   1
  12   2   2 138.992 5.19790   4
  12   2   2 140.099 5.34387   3
 -14  -2  -2 195.454 7.15626   2
 -14  -2  -2 195.563 8.53203   4
  14  -2   2 204.045 7.09893   4
 -14  -2  -2 197.018 8.76921   1
  14  -2   2 190.484 8.69303   1
 -14  -2  -2 194.418 7.04012   4
  14  -2   2 201.605 7.16659   1
  14  -2   2 204.282 7.83836   4
  14  -2   2 201.513 7.71764   3
 -14  -2  -2 178.152 8.64656   3
 -14  -2  -2 193.679 7.23694   1
  14   2   2 196.647 7.17648   1
 -14   2  -2 195.160 7.52732   2
  14   2   2 196.342 7.04447   4
  14   2   2 201.831 7.18126   3
 -14   2  -2 191.760 8.58973   1
 -14   2  -2 200.306 7.20573   4
 -14   2  -2 195.039 7.47729   3
 -14   2  -2 193.945 8.43829   4
  14   2   2 208.112 8.20579   4
  14   2   2 186.451 8.86367   1
  16  -2   2 268.290 9.48143   1
 -16  -2  -2 250.393 10.8777   4
 -16  -2  -2 269.641 9.36409   1
  16  -2   2 272.670 9.21457   4
  16  -2   2 262.838 11.1068   1
 -16  -2  -2 244.633 9.43748   2
  16  -2   2 268.902 10.2151   3
  16  -2   2 270.633 10.0953   4
 -16  -2  -2 236.601 11.0469   3
 -16  -2  -2 262.682 11.4091   1
 -16  -2  -2 261.800 9.36779   4
 -16   2  -2 259.608 9.77684   3
  16   2   2 261.577 9.24443   4
  16   2   2 269.991 9.32035   3
 -16   2  -2 245.635 10.9110   1
 -16   2  -2 274.521 9.49126   4
 -16   2  -2 238.597 9.66303   2
 -16   2  -2 267.038 9.45092   1
  16   2   2 269.137 10.5000   4
 -16   2  -2 240.748 10.6353   4
  16   2   2 268.785 9.46048   1
  16   2   2 256.771 11.3987   1
  18  -2   2 203.312 8.50562   3
 -18  -2  -2 187.487 7.56926   4
  18  -2   2 204.163 7.43088   4
 -18  -2  -2 202.338 9.59519   1
 -18  -2  -2 192.778 9.18336   4
 -18  -2  -2 186.583 9.43211   3
 -18  -2  -2 190.295 7.60101   2
  18  -2   2 195.801 7.68873   1
 -18  -2  -2 198.296 7.59963   1
  18  -2   2 185.193 10.4455   1
  18  -2   2 202.383 8.46839   4
  18   2   2 207.181 7.58762   3
 -18   2  -2 198.167 7.80651   4
 -18   2  -2 191.076 7.87829   2
  18   2   2 198.137 7.35444   4
  18   2   2 197.168 8.85072   4
  18   2   2 193.345 7.58278   1
 -18   2  -2 199.778 7.67581   1
 -18   2  -2 194.723 9.14547   4
 -18   2  -2 196.305 8.07511   3
 -18   2  -2 193.470 9.26251   1
  20  -2   2 19.5209 2.16449   4
  20  -2   2 22.8437 3.16236   1
 -20  -2  -2 14.4253 3.07984   1
 -20  -2  -2 20.8640 3.17875   4
 -20  -2  -2 18.1806 2.20156   1
  20  -2   2 18.5779 2.65754   3
  20  -2   2 17.2713 2.21617   1
 -20  -2  -2 22.2816 1.97988   2
 -20  -2  -2 20.9071 3.37736   3
 -20   2  -2 18.0850 2.23036   1
 -20   2  -2 18.7064 2.06782   2
 -20   2  -2 22.6505 2.79232   1
  20   2   2 14.6061 3.28818   1
  20   2   2 17.6988 2.88616   4
  20   2   2 18.7590 2.27859   1
  20   2   2 16.6477 2.21384   3
 -20   2  -2 22.1423 2.38051   4
 -20   2  -2 18.1827 2.51254   3
  22  -2   2 19.2183 2.53895   1
 -22  -2  -2 18.7136 3.14629   4
 -22  -2  -2 16.8097 3.40743   1
 -22  -2  -2 17.7512 3.11336   3
 -22  -2  -2 21.3614 2.17960   2
 -22  -2  -2 16.2895 1.62259   2
  22   2   2 22.0669 2.71479   1
 -22   2  -2 19.6755 2.62696   4
 -22   2  -2 16.7461 2.33518   2
  22   2   2 18.1422 3.55253   1
 -22   2  -2 19.8244 2.84331   3
 -22   2  -2 25.1137 2.79610   1
  22   2   2 14.5845 3.20932   4
 -24  -2  -2 41.9863 2.98273   2
 -24  -2  -2 45.7911 4.99700   1
  24  -2   2 33.8567 5.18212   3
 -24  -2  -2 45.7940 3.32268   2
 -24  -2  -2 44.9201 4.78557   4
 -24  -2  -2 43.6506 4.83109   3
  24  -2   2 42.6715 3.96228   1
  24  -2   2 44.8931 3.72711   4
 -24   2  -2 44.9534 3.87768   3
 -24   2  -2 45.5130 4.11212   1
  24   2   2 37.0700 4.84158   4
  24   2   2 43.9908 5.41087   1
  24   2   2 49.4584 3.97593   1
 -24   2  -2 43.5046 3.52545   2
 -25  -3   2 118.736 7.45760   3
  25  -3  -2 119.573 6.17266   1
 -25  -3   2 134.288 8.86032   1
  25  -3  -2 120.918 6.17995   4
 -25  -3   2 113.735 7.06433   1
 -25  -3   2 124.266 7.61319   4
 -25  -3   2 121.865 6.53367   2
 -25   3   2 119.581 5.81938   3
 -25   3   2 121.277 5.72528   4
  25   3  -2 122.487 8.82571   1
 -25   3   2 136.217 6.15095   1
 -23  -3   2 4.02612 1.94985   3
 -23  -3   2 0.88462 1.07084   1
  23  -3  -2 0.12962 1.41234   4
 -23  -3   2 2.45068 1.57270   2
  23  -3  -2 2.31689 1.35869   1
 -23  -3   2 0.54021 2.07740   1
 -23   3   2 2.08251 1.50001   4
  23   3  -2 1.03947 2.56975   1
  23   3  -2 2.51995 2.34104   4
 -23   3   2 2.47977 1.30299   1
 -23   3   2 2.63447 1.35073   3
  21  -3  -2 6.25490 2.37937   3
 -21  -3   2 5.31700 2.05093   1
  21  -3  -2 6.27176 1.48697   4
 -21  -3   2 7.68415 1.41455   1
 -21  -3   2 6.77644 1.82941   2
 -21  -3   2 5.33313 1.90086   4
  21  -3  -2 7.57041 1.47458   1
  21  -3  -2 12.1092 2.62622   1
 -21  -3   2 6.66191 2.21073   3
 -21   3   2 9.82463 2.58712   1
 -21   3   2 6.22140 1.24858   1
  21   3  -2 6.90643 2.47622   1
 -21   3   2 8.41716 1.34697   4
  21   3  -2 7.13640 1.48271   1
  21   3  -2 4.34610 2.26088   4
 -21   3   2 6.72574 1.35973   3
 -19  -3   2 30.9023 3.33806   3
  19  -3  -2 36.0704 4.12789   1
  19  -3  -2 32.4783 3.68922   4
  19  -3  -2 32.8720 2.28765   4
 -19  -3   2 31.0839 3.11360   4
  19  -3  -2 27.9656 3.63329   3
  19  -3  -2 31.4393 2.28538   1
 -19  -3   2 32.6788 3.92651   1
 -19  -3   2 31.9717 2.02434   4
  19   3  -2 29.7627 3.68688   4
 -19   3   2 35.3068 2.63881   1
 -19   3   2 37.0540 2.77103   2
 -19   3   2 29.6410 3.30477   4
 -19   3   2 31.1215 2.02233   4
  19   3  -2 28.7823 3.97060   1
 -19   3   2 36.9707 4.13675   1
  19   3  -2 27.6982 2.16787   1
 -19   3   2 33.6437 2.56736   3
  19   3  -2 32.4156 2.36003   4
  19   3  -2 31.7791 2.80733   3
 -17  -3   2 1.69321 1.56015   1
  17  -3  -2 -1.6000 1.20356   1
  17  -3  -2 1.82916 0.91880   4
  17  -3  -2 -0.5493 1.10314   4
 -17  -3   2 0.92586 0.69048   1
 -17  -3   2 -0.2351 1.02851   2
 -17  -3   2 0.22494 0.59596   4
  17  -3  -2 0.42840 1.30836   3
  17  -3  -2 1.18278 0.88114   1
 -17  -3   2 0.31883 1.10533   3
 -17  -3   2 1.13560 1.07118   4
  17   3  -2 0.16224 1.59029   1
 -17   3   2 -0.1955 0.67924   1
 -17   3   2 -0.1501 1.24392   1
 -17   3   2 2.02470 1.27769   4
 -17   3   2 -0.0279 0.81107   2
  17   3  -2 0.55329 1.33559   4
  17   3  -2 0.06140 1.19554   3
 -17   3   2 0.83507 0.90177   3
  17   3  -2 0.80208 0.75982   1
  17   3  -2 1.35082 0.92195   4
 -17   3   2 0.79629 0.69905   4
  15  -3  -2 -1.3317 0.98230   4
 -15  -3   2 1.53723 1.24924   3
 -15  -3   2 0.40650 1.01151   2
 -15  -3   2 -0.5190 0.63806   1
  15  -3  -2 0.57770 0.75705   4
 -15  -3   2 0.66020 1.12768   4
  15  -3  -2 0.53297 1.33947   3
  15  -3  -2 0.41741 0.90499   1
 -15  -3   2 0.25700 0.65598   4
  15  -3  -2 -0.4010 1.29501   1
 -15  -3   2 0.41654 1.13333   1
 -15   3   2 -0.1014 1.21666   1
 -15   3   2 0.01252 0.76814   1
 -15   3   2 0.72848 0.82067   3
  15   3  -2 0.72179 0.65608   1
  15   3  -2 1.31415 1.02580   3
 -15   3   2 0.22140 0.74477   4
  15   3  -2 -0.1302 1.12382   1
 -15   3   2 1.28449 0.93054   2
  15   3  -2 0.64311 1.32830   4
 -15   3   2 1.29481 1.13645   4
  15   3  -2 -0.1179 0.64528   4
  13  -3  -2 11.6017 2.18039   1
  13  -3  -2 10.9969 1.18531   4
 -13  -3   2 9.47056 1.14633   1
 -13  -3   2 11.8173 1.26170   4
 -13  -3   2 10.4332 1.74893   4
  13  -3  -2 10.2764 1.39316   1
 -13  -3   2 12.0549 1.66404   2
 -13  -3   2 10.7611 1.68888   3
 -13  -3   2 11.4324 1.95603   1
  13  -3  -2 10.4924 2.02641   4
  13  -3  -2 10.7686 1.98257   3
  13   3  -2 9.44200 1.13784   1
  13   3  -2 10.1179 2.10397   1
  13   3  -2 12.1791 1.05998   4
 -13   3   2 9.94977 1.35056   4
 -13   3   2 11.1592 1.39823   2
 -13   3   2 10.7004 1.49035   3
 -13   3   2 10.5702 1.98731   1
 -13   3   2 9.16070 1.25208   1
 -13   3   2 11.3992 1.77317   4
  13   3  -2 12.1735 1.30846   3
  13   3  -2 10.6678 1.87922   4
  11  -3  -2 246.277 9.01767   1
 -11  -3   2 234.454 8.90231   2
  11  -3  -2 239.829 9.87037   4
 -11  -3   2 241.470 9.14707   4
 -11  -3   2 236.497 9.76091   1
 -11  -3   2 244.101 8.75990   4
  11  -3  -2 239.379 10.1549   1
 -11  -3   2 241.357 9.00390   3
  11  -3  -2 250.376 8.47634   4
 -11  -3   2 249.392 8.60581   1
 -11   3   2 249.354 9.03877   1
  11   3  -2 238.474 9.48393   4
 -11   3   2 235.669 10.0580   1
  11   3  -2 239.123 8.10064   4
 -11   3   2 237.225 8.91454   2
  11   3  -2 254.790 8.50145   3
 -11   3   2 239.217 9.55596   4
 -11   3   2 238.408 9.21395   3
  11   3  -2 230.399 9.76824   1
 -11   3   2 244.705 8.93947   4
  -9  -3   2 9.10384 1.30108   2
  -9  -3   2 9.27338 1.17482   1
  -9  -3   2 9.52005 1.61070   1
   9  -3  -2 8.98794 1.31237   1
  -9  -3   2 9.69048 1.29071   4
  -9  -3   2 9.03198 1.36743   4
   9  -3  -2 11.5511 1.88210   1
   9  -3  -2 8.97878 1.08101   4
   9  -3  -2 11.4524 1.78035   4
  -9  -3   2 9.18474 1.34849   3
   9   3  -2 10.1177 1.06503   3
  -9   3   2 10.8904 1.78874   1
   9   3  -2 9.56998 0.86180   4
  -9   3   2 11.0459 1.28208   2
  -9   3   2 9.71343 1.38013   4
   9   3  -2 9.56538 1.50269   4
   9   3  -2 11.7799 1.75551   1
  -9   3   2 11.9938 1.63973   4
  -9   3   2 9.66820 1.41458   1
   9   3  -2 9.53065 1.22920   1
  -9   3   2 8.68806 1.42635   3
   7  -3  -2 7.48729 1.37057   1
   7  -3  -2 7.39118 1.52974   1
  -7  -3   2 7.22024 1.14091   1
  -7  -3   2 8.82936 1.24860   4
  -7  -3   2 6.56088 1.26562   1
   7  -3  -2 8.22880 1.44440   4
  -7  -3   2 6.68396 1.16778   4
   7  -3  -2 7.10295 1.01063   4
  -7  -3   2 7.36333 1.13260   3
  -7  -3   2 9.14728 1.17939   2
   7   3  -2 6.00367 0.94325   2
  -7   3   2 6.52955 1.32862   3
  -7   3   2 8.17284 1.27613   4
   7   3  -2 7.83077 0.91640   3
   7   3  -2 7.48957 1.17820   1
   7   3  -2 6.35810 0.76719   4
  -7   3   2 7.80885 1.00674   2
  -7   3   2 5.60314 1.13106   1
  -7   3   2 8.22011 1.40495   4
  -7   3   2 7.31842 1.54410   1
   7   3  -2 8.73981 1.55335   1
   7   3  -2 10.0406 1.44738   4
   5  -3  -2 489.738 17.7769   4
  -5  -3   2 491.486 16.9878   2
  -5  -3   2 503.728 17.2179   4
  -5  -3   2 507.364 17.2974   1
   5  -3  -2 504.940 18.2984   1
  -5  -3   2 513.345 16.4179   3
  -5  -3   2 496.729 17.0158   4
  -5  -3   2 517.669 17.3415   1
   5  -3  -2 509.517 17.9253   1
   5  -3  -2 520.463 16.9982   4
  -5   3   2 504.366 18.7853   1
   5   3  -2 513.514 16.4219   4
   5   3  -2 490.087 17.6568   1
   5   3  -2 509.857 17.2481   1
   5   3  -2 508.127 16.8079   2
  -5   3   2 521.307 18.1847   4
  -5   3   2 495.962 17.7039   4
   5   3  -2 492.863 17.1935   4
  -5   3   2 513.485 17.1649   2
   3  -3  -2 227.033 8.10913   4
   3  -3  -2 222.302 7.60204   2
  -3  -3   2 225.335 7.57173   3
  -3  -3   2 223.774 7.86487   2
  -3  -3   2 212.360 7.87393   4
  -3  -3   2 217.554 8.02727   4
   3  -3  -2 208.153 8.75179   1
  -3  -3   2 216.072 8.20440   1
   3  -3  -2 218.163 8.34109   4
  -3  -3   2 213.589 8.33768   1
   3  -3  -2 215.207 8.60065   1
   3   3  -2 213.633 7.74197   2
   3   3  -2 219.709 7.43713   4
   3   3  -2 229.999 7.18765   3
   3   3  -2 210.164 8.32610   1
  -3   3   2 217.441 8.42011   4
  -3   3   2 211.580 8.34130   4
  -3   3   2 219.445 7.80220   2
  -3   3   2 206.446 9.38090   1
   3   3  -2 206.377 7.80692   4
  -3   3   2 218.634 8.69953   1
   3   3  -2 217.310 8.16862   1
  -1  -3   2 3.60383 1.03048   1
   1  -3  -2 4.21278 1.16087   1
  -1  -3   2 4.56716 0.98458   4
   1  -3  -2 4.95891 0.96944   4
   1  -3  -2 5.03136 0.69669   2
  -1  -3   2 3.38383 0.98434   1
  -1  -3   2 5.29200 0.97124   4
   1  -3  -2 3.97887 1.10221   1
   1  -3  -2 5.31868 0.95070   4
  -1  -3   2 5.03462 0.71541   3
  -1  -3   2 4.40435 0.84348   2
  -1   3   2 4.96785 1.18248   1
  -1   3   2 5.33238 1.19899   1
  -1   3   2 5.36278 0.80778   2
   1   3  -2 4.52339 0.86295   2
  -1   3   2 5.05939 1.13679   4
   1   3  -2 2.29474 0.85966   1
   1   3  -2 3.28527 0.74153   4
   1   3  -2 4.97954 0.53456   3
   1   3  -2 3.94339 0.79737   4
  -1  -3  -2 36.6039 2.62897   1
   1  -3   2 33.4907 2.09034   4
   1  -3   2 34.5666 2.44803   1
   1  -3   2 39.0698 2.28190   4
  -1  -3  -2 34.7868 2.04959   4
  -1  -3  -2 32.5241 2.21922   4
  -1  -3  -2 35.0763 1.73175   2
   1  -3   2 33.9105 2.22211   1
  -1  -3  -2 35.1657 2.48458   1
   1  -3   2 39.1419 2.07381   2
  -1   3  -2 30.6735 2.16632   1
   1   3   2 34.3825 2.54550   1
   1   3   2 35.5189 2.33949   4
  -1   3  -2 34.3819 1.99786   4
  -1   3  -2 36.3751 1.77958   4
   1   3   2 34.3571 1.82701   2
  -1   3  -2 39.0803 2.50880   1
   1   3   2 33.2491 2.32712   4
  -1   3  -2 35.3945 2.08619   2
  -3  -3  -2 1.48949 0.82523   1
  -3  -3  -2 0.25111 0.67943   1
  -3  -3  -2 -0.5340 0.60439   4
  -3  -3  -2 1.20754 0.66238   4
   3  -3   2 -0.6527 0.71885   1
   3  -3   2 1.34066 0.76791   4
  -3  -3  -2 0.18143 0.37035   2
   3  -3   2 0.60382 0.65169   4
   3  -3   2 0.59572 0.74526   1
   3  -3   2 0.44409 0.62818   2
   3   3   2 0.55835 0.73208   1
   3   3   2 0.68330 0.77049   4
   3   3   2 1.04769 0.79959   4
   3   3   2 0.38196 0.44979   2
   3   3   2 0.41564 0.79720   3
  -3   3  -2 0.77054 0.62320   2
  -3   3  -2 0.62124 0.63073   4
   3   3   2 1.10427 0.65878   1
  -3   3  -2 0.40596 0.23592   3
  -3   3  -2 0.07995 0.48780   1
  -3   3  -2 0.87011 0.43785   4
   5  -3   2 -0.2093 0.66498   4
  -5  -3  -2 0.05078 0.60433   1
  -5  -3  -2 0.35104 0.40999   2
  -5  -3  -2 -0.4049 0.90195   4
   5  -3   2 -0.0057 0.59072   1
  -5  -3  -2 -0.2236 0.51507   4
   5  -3   2 -0.1538 0.70240   4
   5  -3   2 0.17395 0.55103   2
  -5  -3  -2 0.23574 0.77545   1
   5  -3   2 -0.3736 0.77811   1
  -5   3  -2 -0.1112 0.72190   4
  -5   3  -2 0.40161 0.58687   1
   5   3   2 -0.2727 0.71423   4
  -5   3  -2 -0.2264 0.36717   4
   5   3   2 0.01817 0.44162   2
  -5   3  -2 -0.2088 0.54706   2
   5   3   2 0.81982 0.88189   4
   5   3   2 1.20881 0.81051   1
   5   3   2 -0.3583 0.69759   3
  -5   3  -2 -0.1785 0.53692   1
   5   3   2 -0.4462 0.70332   1
   7  -3   2 86.1725 4.02661   4
   7  -3   2 86.1030 3.88536   1
   7  -3   2 83.0555 4.49622   1
  -7  -3  -2 91.4630 4.82076   1
   7  -3   2 86.7810 3.63521   2
   7  -3   2 86.5795 4.02548   4
  -7  -3  -2 86.6603 3.50342   2
  -7  -3  -2 72.4012 4.35583   3
  -7  -3  -2 87.3446 3.50633   4
  -7  -3  -2 83.7421 4.35235   4
  -7  -3  -2 91.7492 4.16598   1
   7   3   2 88.8160 4.32498   4
  -7   3  -2 94.1293 3.27254   4
  -7   3  -2 92.1414 2.98826   3
   7   3   2 85.7095 4.21868   3
  -7   3  -2 84.8811 4.52167   1
  -7   3  -2 88.4740 3.93527   1
   7   3   2 90.5983 4.19127   1
  -7   3  -2 82.1524 3.82767   2
  -7   3  -2 81.0244 4.16476   4
   7   3   2 86.4688 4.72995   1
   7   3   2 88.3892 3.30932   2
   7   3   2 90.1225 4.12432   4
  -9  -3  -2 319.668 11.1802   1
  -9  -3  -2 309.988 10.8819   2
  -9  -3  -2 319.199 10.5840   4
   9  -3   2 291.570 10.9847   3
  -9  -3  -2 311.817 12.1043   4
  -9  -3  -2 286.536 12.2123   3
   9  -3   2 324.710 11.2726   4
   9  -3   2 330.546 10.8246   2
  -9  -3  -2 319.819 12.3255   1
   9  -3   2 333.407 11.1311   1
   9  -3   2 316.613 11.5417   4
   9  -3   2 308.200 12.2557   1
  -9   3  -2 309.364 11.2815   2
   9   3   2 321.452 11.7366   4
  -9   3  -2 334.394 10.3605   3
  -9   3  -2 325.436 10.5085   4
  -9   3  -2 295.780 11.8020   4
  -9   3  -2 321.077 11.0568   1
  -9   3  -2 308.857 12.2093   1
   9   3   2 326.057 11.2206   1
   9   3   2 310.686 12.5143   1
   9   3   2 318.013 11.7611   4
 -11  -3  -2 43.3868 2.30685   2
 -11  -3  -2 45.2755 2.53025   1
 -11  -3  -2 43.1764 3.37161   3
 -11  -3  -2 44.5558 2.05971   4
 -11  -3  -2 45.4145 3.56544   1
  11  -3   2 42.4836 2.65260   3
  11  -3   2 45.0400 2.47563   4
  11  -3   2 46.7895 3.61332   1
  11  -3   2 49.2748 2.49076   1
  11  -3   2 44.9996 3.00858   4
 -11  -3  -2 45.0219 3.28083   4
  11   3   2 47.9350 2.51864   1
 -11   3  -2 47.3467 2.72531   2
 -11   3  -2 46.4973 2.09683   4
 -11   3  -2 40.7740 3.09754   4
 -11   3  -2 42.1990 3.27536   1
  11   3   2 45.0703 2.69369   3
  11   3   2 44.4475 2.53755   4
  11   3   2 43.7399 3.51325   1
 -11   3  -2 46.3957 2.03364   3
  11   3   2 43.1202 3.11174   4
 -11   3  -2 44.0218 2.31110   1
 -13  -3  -2 0.35825 0.46754   4
 -13  -3  -2 0.70724 0.59914   1
  13  -3   2 0.94733 0.84161   1
 -13  -3  -2 0.70743 0.62624   2
  13  -3   2 1.76366 1.09607   4
  13  -3   2 -0.6427 0.77059   4
 -13  -3  -2 1.21732 1.35448   3
 -13  -3  -2 0.76926 1.05325   4
 -13  -3  -2 -1.7367 0.80484   1
  13  -3   2 0.37500 1.07819   1
  13  -3   2 0.53070 0.84182   3
 -13   3  -2 0.39752 0.58363   1
 -13   3  -2 1.44107 1.22484   1
  13   3   2 -0.1999 0.80913   3
  13   3   2 -0.0917 1.12426   1
  13   3   2 1.74785 0.90721   1
 -13   3  -2 1.01948 0.63272   4
  13   3   2 0.18617 0.76531   4
  13   3   2 0.40813 1.11918   4
 -13   3  -2 0.35809 1.13987   4
 -13   3  -2 -0.2046 0.65172   3
 -15  -3  -2 9.48757 2.26208   1
  15  -3   2 8.76843 2.01698   1
 -15  -3  -2 7.10215 1.98072   4
 -15  -3  -2 7.03958 1.21913   2
  15  -3   2 8.03735 1.91298   4
 -15  -3  -2 8.91666 1.24667   1
  15  -3   2 8.12840 1.57950   3
  15  -3   2 6.46828 1.10462   1
 -15  -3  -2 5.06865 1.94897   3
 -15  -3  -2 8.61409 1.11172   4
 -15   3  -2 7.93555 1.18869   3
  15   3   2 7.79954 1.24030   4
  15   3   2 5.24870 1.90647   1
 -15   3  -2 7.69238 2.06397   1
 -15   3  -2 7.65281 1.13339   4
  15   3   2 8.24100 1.32565   3
  15   3   2 4.78908 2.19440   4
 -15   3  -2 8.49135 1.46716   2
 -15   3  -2 7.38627 1.16100   1
 -15   3  -2 9.47380 2.01900   4
  15   3   2 6.43261 1.26974   1
  17  -3   2 -0.7568 0.79237   4
 -17  -3  -2 1.12808 0.81920   4
  17  -3   2 1.78152 1.44594   1
  17  -3   2 1.26799 1.08469   1
 -17  -3  -2 1.01111 0.72029   1
 -17  -3  -2 1.09559 0.87501   2
 -17  -3  -2 -1.4919 0.96797   4
  17  -3   2 -0.3965 1.16262   3
  17  -3   2 2.50885 1.47982   4
 -17  -3  -2 -2.0709 0.85120   1
 -17  -3  -2 -0.0189 1.54474   3
  17   3   2 0.61745 0.82792   1
  17   3   2 1.84816 1.77647   1
 -17   3  -2 1.07587 1.34934   4
  17   3   2 0.28098 0.97013   4
 -17   3  -2 -0.1478 1.01720   2
 -17   3  -2 1.41622 1.69452   1
 -17   3  -2 0.40046 0.93305   3
 -17   3  -2 -0.7863 0.80647   1
 -17   3  -2 0.32794 0.89622   4
  17   3   2 0.69024 1.39266   4
  17   3   2 -0.0850 1.16350   3
  19  -3   2 114.219 7.06935   1
 -19  -3  -2 105.531 4.73710   1
 -19  -3  -2 105.685 6.83575   3
 -19  -3  -2 101.627 6.53415   4
 -19  -3  -2 102.318 4.98399   2
 -19  -3  -2 112.353 7.13787   1
  19  -3   2 101.462 5.84963   3
  19  -3   2 106.806 4.93969   1
  19  -3   2 113.532 4.75306   4
  19   3   2 102.035 7.14733   1
 -19   3  -2 110.680 4.79892   1
  19   3   2 103.884 6.50078   4
 -19   3  -2 102.031 5.28735   2
 -19   3  -2 102.082 5.10627   3
 -19   3  -2 106.978 6.34125   4
  19   3   2 104.796 4.82239   3
 -19   3  -2 105.473 6.87246   1
  19   3   2 101.762 4.81536   1
 -19   3  -2 109.855 4.91491   4
 -21  -3  -2 32.8766 3.96587   3
  21  -3   2 27.9913 3.55418   3
  21  -3   2 42.4920 3.87186   1
  21  -3   2 27.8714 2.61674   1
 -21  -3  -2 25.1079 3.89193   4
 -21  -3  -2 29.8505 2.52444   2
  21  -3   2 30.9639 2.61070   4
 -21  -3  -2 30.7702 4.48668   1
  21   3   2 25.4752 4.37710   1
  21   3   2 28.1690 2.77464   1
 -21   3  -2 29.2925 2.86255   3
  21   3   2 25.6799 3.87363   4
 -21   3  -2 33.0569 2.80014   4
 -21   3  -2 30.7026 2.67941   1
 -21   3  -2 27.8089 2.95209   2
  23  -3   2 5.17003 1.73221   4
 -23  -3  -2 6.89747 2.38957   3
  23  -3   2 7.61753 2.10229   1
  23  -3   2 6.74118 2.91290   3
 -23  -3  -2 5.24906 1.49961   2
 -23  -3  -2 5.55311 3.21170   1
 -23   3  -2 6.29093 1.87039   4
  23   3   2 5.50262 2.84671   1
  23   3   2 4.91306 2.75671   1
 -23   3  -2 8.65581 1.74387   1
 -23   3  -2 3.40814 1.78135   2
 -23   3  -2 9.37746 1.98568   3
  23   3   2 4.61473 2.44673   4
 -24  -4   2 0.61081 2.64043   1
 -24  -4   2 0.61768 1.87550   2
 -24  -4   2 0.69023 1.36702   1
  24  -4  -2 2.84546 1.72765   1
  24  -4  -2 2.59145 1.62141   4
 -24  -4   2 3.48467 2.52945   4
 -24  -4   2 5.26514 2.28409   3
 -24   4   2 2.64372 1.19604   4
 -24   4   2 4.44162 1.41317   3
  24   4  -2 -0.6467 2.21393   4
 -24   4   2 4.10516 1.47185   1
  22  -4  -2 11.2930 1.78651   1
  22  -4  -2 8.59215 1.68741   4
 -22  -4   2 12.9240 3.03406   1
 -22  -4   2 14.1650 2.82689   4
 -22  -4   2 12.4434 1.66213   1
 -22  -4   2 9.22942 2.82019   3
 -22  -4   2 11.4945 2.20236   2
 -22   4   2 13.6851 1.87352   1
 -22   4   2 11.6686 1.67901   3
  22   4  -2 11.1425 3.22195   1
  22   4  -2 11.6953 2.81103   4
 -22   4   2 12.3147 1.67140   4
 -20  -4   2 41.8970 4.25501   4
 -20  -4   2 30.9385 4.15322   1
  20  -4  -2 42.6466 2.78367   1
 -20  -4   2 46.8229 3.64250   2
  20  -4  -2 53.0943 5.23229   1
 -20  -4   2 42.8236 2.71614   1
 -20  -4   2 43.2965 3.95359   3
  20  -4  -2 43.6363 2.71899   4
 -20   4   2 41.0967 2.80668   1
  20   4  -2 42.2456 2.92154   1
 -20   4   2 54.1501 5.20464   1
  20   4  -2 42.7911 4.74171   1
 -20   4   2 40.4964 2.58283   4
  20   4  -2 42.9723 3.01143   4
  20   4  -2 42.0469 4.39226   4
 -20   4   2 42.6539 2.66408   3
  18  -4  -2 467.297 20.1326   1
  18  -4  -2 482.728 19.4108   4
 -18  -4   2 507.247 19.2129   3
 -18  -4   2 523.055 17.3519   1
  18  -4  -2 521.242 17.2856   1
 -18  -4   2 495.454 17.1624   4
 -18  -4   2 475.235 19.1502   4
  18  -4  -2 523.071 16.9131   4
 -18  -4   2 504.721 20.3553   1
  18   4  -2 510.859 17.5043   4
 -18   4   2 481.533 17.9649   2
  18   4  -2 477.499 20.3069   1
 -18   4   2 448.785 19.0395   4
  18   4  -2 527.220 19.9094   4
 -18   4   2 505.382 16.9365   4
  18   4  -2 526.967 17.9252   3
  18   4  -2 501.349 17.3220   1
 -18   4   2 533.130 17.0429   3
 -18   4   2 496.056 20.2151   1
 -18   4   2 525.330 17.2058   1
 -16  -4   2 1.55565 0.84296   1
 -16  -4   2 1.00464 0.75613   4
 -16  -4   2 0.86465 1.45795   3
  16  -4  -2 1.38970 0.78778   4
  16  -4  -2 0.59736 1.30252   1
 -16  -4   2 0.55688 1.04886   2
  16  -4  -2 1.13139 1.09678   1
 -16  -4   2 4.02377 1.69626   1
 -16  -4   2 0.93409 1.12976   4
  16  -4  -2 1.81220 1.62612   4
  16   4  -2 0.55132 1.03373   3
 -16   4   2 1.94388 1.63541   4
  16   4  -2 0.76129 1.35777   4
  16   4  -2 0.15039 1.35440   1
 -16   4   2 0.87469 1.12423   2
 -16   4   2 0.46795 1.37197   1
 -16   4   2 1.51858 1.03968   1
 -16   4   2 1.34558 0.95124   3
  16   4  -2 0.36548 0.92238   1
  16   4  -2 0.95824 0.77695   4
 -16   4   2 0.95287 0.79655   4
  14  -4  -2 21.7033 2.95525   1
 -14  -4   2 18.6968 1.65549   4
 -14  -4   2 20.7736 2.38897   3
 -14  -4   2 21.8572 3.02563   1
  14  -4  -2 19.4176 2.58551   4
  14  -4  -2 22.9796 1.72257   4
 -14  -4   2 19.4499 1.83267   1
  14  -4  -2 21.5168 1.95215   1
 -14  -4   2 20.4277 2.55956   4
 -14  -4   2 23.5429 2.35403   2
 -14   4   2 18.8237 2.08613   2
 -14   4   2 20.9163 2.08513   3
  14   4  -2 19.7089 1.81774   1
 -14   4   2 21.1537 2.78685   4
  14   4  -2 21.1974 1.50965   4
  14   4  -2 21.4114 3.80296   1
 -14   4   2 20.9912 1.96751   1
  14   4  -2 21.8056 2.92711   4
  14   4  -2 21.4020 1.87311   3
 -14   4   2 21.3332 1.80091   4
 -14   4   2 21.2811 3.13696   1
  12  -4  -2 223.240 8.65852   1
  12  -4  -2 205.616 9.94766   1
 -12  -4   2 209.189 8.77917   3
 -12  -4   2 221.432 9.01119   4
 -12  -4   2 221.688 8.61488   2
 -12  -4   2 219.758 8.25670   4
  12  -4  -2 219.324 9.41931   4
 -12  -4   2 216.727 9.63986   1
 -12  -4   2 225.344 8.28744   1
  12  -4  -2 220.228 7.93965   4
  12   4  -2 225.947 7.86035   3
  12   4  -2 208.149 9.70739   1
 -12   4   2 212.877 8.49900   2
 -12   4   2 218.561 8.71222   3
 -12   4   2 212.609 9.24695   4
 -12   4   2 215.671 8.38033   4
  12   4  -2 221.007 7.53690   4
 -12   4   2 217.411 9.95876   1
  12   4  -2 218.313 8.16554   1
 -12   4   2 227.023 8.69061   1
  12   4  -2 207.521 9.16271   4
 -10  -4   2 226.677 8.54531   4
 -10  -4   2 227.477 8.55944   1
 -10  -4   2 220.676 9.63515   1
 -10  -4   2 213.650 8.93053   4
  10  -4  -2 232.817 8.94682   1
  10  -4  -2 212.145 9.86739   1
 -10  -4   2 225.520 8.88644   3
  10  -4  -2 218.686 9.35131   4
 -10  -4   2 211.794 8.61937   2
  10  -4  -2 232.158 8.19612   4
 -10   4   2 227.041 8.72981   4
 -10   4   2 224.462 8.58430   2
 -10   4   2 218.757 9.22167   4
  10   4  -2 226.515 8.56598   1
 -10   4   2 227.681 8.93964   1
  10   4  -2 210.987 9.59712   1
 -10   4   2 217.398 9.82611   1
  10   4  -2 221.037 7.78520   4
 -10   4   2 221.732 9.00233   3
  10   4  -2 221.117 9.19839   4
  10   4  -2 227.216 7.82253   3
   8  -4  -2 18.5478 2.01092   1
   8  -4  -2 18.4842 1.64132   4
  -8  -4   2 19.7394 2.31989   1
  -8  -4   2 19.6696 1.90471   2
  -8  -4   2 19.0953 1.99886   1
   8  -4  -2 17.1115 2.30767   1
  -8  -4   2 18.3465 1.95973   4
  -8  -4   2 19.1706 1.80058   4
   8  -4  -2 21.3631 2.31224   4
  -8  -4   2 20.8951 1.97583   3
   8   4  -2 18.8971 1.37175   4
   8   4  -2 20.0445 2.30848   1
  -8   4   2 21.0677 2.09501   3
   8   4  -2 21.6327 1.35252   3
  -8   4   2 19.1211 2.44093   1
   8   4  -2 20.0682 1.86376   1
   8   4  -2 17.5287 1.61236   2
  -8   4   2 18.6927 2.05535   4
   8   4  -2 18.9788 2.07327   4
  -8   4   2 20.1800 1.88785   4
  -8   4   2 19.3946 2.05082   1
  -6  -4   2 97.8842 4.40542   3
   6  -4  -2 92.5534 4.81517   4
  -6  -4   2 96.1772 5.13651   1
  -6  -4   2 96.4933 4.72373   1
   6  -4  -2 92.6380 5.36193   1
  -6  -4   2 101.713 4.65523   4
  -6  -4   2 92.7589 4.55625   4
  -6  -4   2 90.4399 4.30189   2
   6  -4  -2 91.1544 4.87572   1
   6  -4  -2 97.6280 4.38839   4
   6   4  -2 98.8142 4.21464   2
   6   4  -2 100.450 3.92023   4
   6   4  -2 103.327 3.73786   3
  -6   4   2 99.7260 5.06238   1
   6   4  -2 95.0971 4.61038   1
  -6   4   2 100.309 4.35631   2
  -6   4   2 103.609 5.52449   1
   6   4  -2 89.8405 4.65215   4
   6   4  -2 90.6436 5.04148   1
  -6   4   2 92.6493 4.84525   4
  -6   4   2 97.0896 4.76966   4
  -4  -4   2 133.304 5.79907   4
  -4  -4   2 127.528 6.11826   1
  -4  -4   2 130.957 5.72658   4
   4  -4  -2 132.511 5.67714   4
  -4  -4   2 136.994 5.85056   3
  -4  -4   2 135.409 5.54572   2
   4  -4  -2 134.333 5.14189   2
  -4  -4   2 145.242 6.81595   1
   4  -4  -2 130.377 6.23632   1
   4  -4  -2 121.838 6.42800   1
  -4   4   2 135.124 6.42426   1
   4   4  -2 127.839 5.63469   4
  -4   4   2 135.591 6.02397   4
   4   4  -2 127.307 5.83919   1
   4   4  -2 132.978 5.40443   2
   4   4  -2 141.103 4.81423   3
  -4   4   2 134.656 5.41513   2
   4   4  -2 126.172 6.17121   1
  -4   4   2 129.238 6.03148   4
   4   4  -2 134.373 5.18756   4
  -4   4   2 132.503 6.51067   1
  -2  -4   2 182.591 7.00553   2
   2  -4  -2 184.541 8.03426   1
   2  -4  -2 182.029 7.46500   4
   2  -4  -2 182.880 8.07595   1
  -2  -4   2 182.327 7.92058   4
  -2  -4   2 180.690 7.28029   4
   2  -4  -2 184.081 6.64301   2
  -2  -4   2 171.459 6.74147   3
   2  -4  -2 183.159 7.42610   4
  -2  -4   2 176.230 7.60458   1
  -2  -4   2 179.521 7.64561   1
  -2   4   2 179.630 6.87781   2
   2   4  -2 173.281 6.88116   4
  -2   4   2 186.166 7.62088   4
  -2   4   2 181.958 8.00990   1
  -2   4   2 184.575 7.63422   4
   2   4  -2 186.652 6.25443   3
  -2   4   2 189.884 8.13617   1
   2   4  -2 174.826 6.86389   2
   2   4  -2 179.702 7.55173   1
   2   4  -2 173.236 6.96752   4
   2   4  -2 171.846 7.62175   1
   0  -4   2 15.5116 1.80182   4
   0  -4  -2 13.1226 1.26071   2
   0  -4   2 11.5844 1.46271   2
   0  -4  -2 13.9329 2.02862   1
   0  -4   2 13.8591 1.69078   1
   0  -4  -2 11.0943 1.95192   4
   0  -4  -2 12.1337 1.90812   1
   0  -4   2 13.4836 1.93754   1
   0  -4  -2 12.4337 1.48750   4
   0   4  -2 14.7200 1.55010   2
   0   4   2 10.8369 1.74934   1
   0   4  -2 14.2234 1.43903   4
   0   4   2 13.0685 1.63980   4
   0   4   2 12.8750 1.26938   2
   0   4  -2 11.4129 1.72387   1
   0   4  -2 13.0399 0.99743   3
   0   4  -2 12.0744 1.47243   4
   0   4  -2 13.3678 1.98222   1
   0   4   2 13.3807 1.75320   4
   0   4   2 12.6334 1.94174   1
  -2  -4  -2 1297.61 43.5219   1
   2  -4   2 1310.14 42.9952   4
   2  -4   2 1255.94 43.4385   1
   2  -4   2 1346.91 41.5965   2
  -2  -4  -2 1293.18 41.8351   2
   2  -4   2 1290.12 42.8337   4
   2  -4   2 1296.64 43.1867   1
  -2  -4  -2 1284.77 42.8500   4
  -2  -4  -2 1293.13 41.7133   4
  -2  -4  -2 1320.51 42.5525   1
   2   4   2 1283.24 41.9484   2
  -2   4  -2 1305.40 42.3262   1
  -2   4  -2 1267.36 42.6885   4
   2   4   2 1307.30 42.1786   4
  -2   4  -2 1309.97 42.5390   2
  -2   4  -2 1303.36 41.6882   3
   2   4   2 1270.19 42.8180   4
  -2   4  -2 1305.15 42.5536   1
   2   4   2 1270.48 43.5166   1
  -2   4  -2 1302.10 41.5002   4
   2   4   2 1164.61 42.7224   3
   2   4   2 1348.92 42.5934   1
  -4  -4  -2 311.726 10.9135   4
   4  -4   2 286.065 11.8247   1
   4  -4   2 302.281 11.2185   4
   4  -4   2 312.848 11.3830   4
  -4  -4  -2 298.074 10.4223   2
  -4  -4  -2 305.213 12.0727   1
  -4  -4  -2 302.320 11.6464   1
   4  -4   2 298.218 11.4106   1
   4  -4   2 308.990 10.8677   2
  -4  -4  -2 291.921 11.4302   4
   4   4   2 305.640 10.4873   2
  -4   4  -2 321.545 12.0605   1
  -4   4  -2 302.351 11.2961   4
   4   4   2 303.814 12.1403   1
  -4   4  -2 297.995 10.9426   2
   4   4   2 303.262 11.6171   1
  -4   4  -2 302.714 11.4367   1
  -4   4  -2 274.355 10.1328   3
   4   4   2 312.899 11.5557   4
   4   4   2 314.015 11.4110   4
   4   4   2 289.884 11.3804   3
   6  -4   2 176.621 7.34773   4
  -6  -4  -2 181.748 7.61384   1
   6  -4   2 178.418 7.36106   4
  -6  -4  -2 173.630 6.61169   2
   6  -4   2 183.824 7.33230   1
   6  -4   2 182.843 6.81497   2
  -6  -4  -2 170.856 8.16610   1
   6  -4   2 171.841 8.02922   1
  -6  -4  -2 181.577 7.73425   4
  -6  -4  -2 173.660 6.81009   4
   6   4   2 178.702 7.38212   4
  -6   4  -2 175.090 7.05512   2
   6   4   2 178.680 7.48077   3
  -6   4  -2 181.137 6.40989   4
   6   4   2 180.990 6.47260   2
   6   4   2 180.478 7.65483   1
   6   4   2 183.503 7.58562   4
  -6   4  -2 166.556 7.43201   4
  -6   4  -2 181.308 7.35099   1
   6   4   2 179.584 8.27538   1
  -6   4  -2 164.962 7.80423   1
  -6   4  -2 183.417 5.99981   3
  -8  -4  -2 15.3154 2.27777   3
  -8  -4  -2 20.8684 1.62964   2
  -8  -4  -2 24.2812 2.79980   1
   8  -4   2 21.1552 2.10025   4
   8  -4   2 17.7571 2.51408   1
  -8  -4  -2 23.8705 1.64506   4
  -8  -4  -2 21.9123 2.05304   1
   8  -4   2 22.1227 1.72692   2
  -8  -4  -2 21.9407 2.38475   4
  -8   4  -2 21.3937 1.37908   4
  -8   4  -2 17.8618 2.19426   4
  -8   4  -2 20.5442 2.74430   1
  -8   4  -2 22.9374 1.02441   3
   8   4   2 20.1735 2.17983   3
   8   4   2 21.4327 2.54021   1
   8   4   2 20.7975 1.43727   2
  -8   4  -2 21.5963 1.92725   1
   8   4   2 23.1694 2.45498   4
   8   4   2 20.9541 2.15668   1
  -8   4  -2 19.7545 1.86214   2
   8   4   2 22.8550 2.12361   4
  10  -4   2 0.89840 0.84205   1
 -10  -4  -2 0.60991 0.74152   1
 -10  -4  -2 3.01557 1.36446   4
  10  -4   2 0.43680 0.84373   4
 -10  -4  -2 1.39642 0.59987   4
  10  -4   2 0.63718 0.71458   2
  10  -4   2 -1.1006 1.08792   4
  10  -4   2 1.84966 1.19181   1
 -10  -4  -2 -1.5744 1.05088   3
  10   4   2 0.33599 0.99675   3
  10   4   2 1.61002 0.82902   1
  10   4   2 0.77158 0.90965   4
 -10   4  -2 1.36932 0.91471   4
 -10   4  -2 1.78116 1.26711   1
  10   4   2 1.11725 1.21243   1
  10   4   2 0.00267 1.20531   4
 -10   4  -2 1.45238 0.59602   4
 -10   4  -2 2.05073 0.83918   1
 -10   4  -2 1.13665 0.38895   3
  12  -4   2 178.000 8.82237   1
 -12  -4  -2 179.437 7.08980   2
  12  -4   2 186.932 7.29417   4
  12  -4   2 182.508 7.13831   1
  12  -4   2 181.495 8.06125   4
 -12  -4  -2 177.732 8.46136   4
 -12  -4  -2 179.896 6.70424   4
 -12  -4  -2 193.120 9.08436   1
 -12  -4  -2 185.420 7.39197   1
 -12  -4  -2 168.555 8.62444   3
 -12   4  -2 171.129 8.22292   4
 -12   4  -2 195.445 7.20269   1
 -12   4  -2 186.616 6.52768   4
 -12   4  -2 188.625 6.33017   3
  12   4   2 182.798 7.25962   4
 -12   4  -2 180.895 7.56682   2
 -12   4  -2 188.148 8.88569   1
  12   4   2 193.496 7.39732   3
  12   4   2 190.702 7.34344   1
  12   4   2 179.635 9.11831   1
  12   4   2 188.439 8.46743   4
 -14  -4  -2 254.611 11.5158   3
  14  -4   2 241.391 10.5877   4
 -14  -4  -2 261.275 9.00125   4
 -14  -4  -2 273.324 9.56375   1
  14  -4   2 253.340 9.29826   1
 -14  -4  -2 246.830 9.45313   2
 -14  -4  -2 249.429 11.6673   1
 -14  -4  -2 261.247 11.2977   4
  14  -4   2 243.235 11.4487   1
  14   4   2 242.373 11.8185   1
 -14   4  -2 266.748 9.31859   1
 -14   4  -2 255.596 8.88144   4
 -14   4  -2 248.862 11.5595   1
  14   4   2 256.943 9.38580   4
  14   4   2 240.056 12.1299   4
 -14   4  -2 247.871 10.8778   4
 -14   4  -2 251.542 9.96588   2
  14   4   2 264.979 9.54098   3
 -14   4  -2 261.410 8.79192   3
  14   4   2 267.700 9.55588   1
  16  -4   2 184.920 9.73212   1
 -16  -4  -2 190.990 9.48397   4
 -16  -4  -2 191.234 7.30949   1
 -16  -4  -2 191.025 7.01237   4
  16  -4   2 166.293 7.93806   3
 -16  -4  -2 192.541 9.94874   1
  16  -4   2 181.710 7.84063   1
  16  -4   2 203.097 7.29506   4
 -16  -4  -2 187.268 7.58928   2
  16  -4   2 187.834 8.76264   4
 -16  -4  -2 176.820 9.45281   3
  16   4   2 184.307 9.25028   4
 -16   4  -2 188.218 8.04849   2
  16   4   2 201.423 8.00256   3
  16   4   2 198.593 7.43558   1
 -16   4  -2 177.731 8.21669   4
 -16   4  -2 194.193 7.17702   1
 -16   4  -2 194.801 7.00669   3
 -16   4  -2 191.512 9.08184   4
  16   4   2 189.615 7.31026   4
  16   4   2 176.007 10.0241   1
 -16   4  -2 185.889 9.67780   1
 -18  -4  -2 57.8146 5.12943   4
  18  -4   2 62.4091 3.33416   4
 -18  -4  -2 52.4447 5.20926   3
  18  -4   2 56.1646 5.53260   1
 -18  -4  -2 63.3840 3.65371   2
  18  -4   2 63.7974 3.33890   1
 -18  -4  -2 56.9361 5.38817   1
  18  -4   2 51.3286 3.99419   3
 -18  -4  -2 65.0551 3.49062   4
  18   4   2 61.0352 5.69053   1
 -18   4  -2 63.9993 3.37522   1
 -18   4  -2 58.0862 3.86453   2
 -18   4  -2 60.2732 3.33582   3
 -18   4  -2 65.6677 5.14951   1
  18   4   2 59.9798 3.35734   1
  18   4   2 60.1429 3.58909   3
 -18   4  -2 63.7009 4.99286   4
  18   4   2 63.9828 5.10191   4
 -18   4  -2 64.9917 3.21574   4
  20  -4   2 2.61740 1.74971   3
 -20  -4  -2 4.05411 2.26020   4
 -20  -4  -2 4.41193 2.03152   3
 -20  -4  -2 1.74000 2.05441   1
 -20  -4  -2 0.75085 1.17010   2
 -20  -4  -2 1.42681 1.05393   1
  20  -4   2 1.42943 1.04248   4
  20  -4   2 1.80700 1.17551   1
 -20   4  -2 2.58641 1.04917   4
  20   4   2 0.81319 2.32030   4
 -20   4  -2 2.25283 1.16680   3
  20   4   2 0.99001 1.16493   1
  20   4   2 2.88802 2.24981   1
 -20   4  -2 3.50948 1.27489   1
 -20   4  -2 1.05903 1.47202   2
  22  -4   2 0.81249 1.38179   4
 -22  -4  -2 -3.0225 1.61251   1
  22  -4   2 4.68488 1.96400   3
 -22  -4  -2 0.11310 2.05085   4
  22  -4   2 0.81972 1.26194   1
 -22  -4  -2 2.41241 1.34061   2
 -22  -4  -2 0.27791 2.19680   3
 -22   4  -2 0.55697 1.02841   1
 -22   4  -2 1.95061 1.34061   4
  22   4   2 -1.0763 1.91986   4
 -22   4  -2 2.40179 1.29335   3
  22   4   2 4.53049 2.35299   1
 -22   4  -2 0.19825 1.63248   2
  23  -5  -2 73.4644 4.20788   1
 -23  -5   2 75.1650 7.50429   1
  23  -5  -2 70.7686 4.46166   4
 -23  -5   2 76.0102 5.39634   2
 -23  -5   2 70.9345 6.55990   4
 -23  -5   2 77.1968 4.03292   1
 -23  -5   2 66.9714 6.14936   3
  23   5  -2 76.1124 7.17957   1
 -23   5   2 75.5350 3.86331   3
 -23   5   2 79.6872 3.86321   4
  23   5  -2 77.3783 6.92691   4
 -23   5   2 76.9091 4.06229   1
  21  -5  -2 0.96602 1.17418   1
 -21  -5   2 0.80719 1.65867   3
  21  -5  -2 1.15598 1.23086   4
 -21  -5   2 3.71841 1.61098   2
 -21  -5   2 0.06376 2.14046   1
 -21  -5   2 1.07246 1.83923   4
 -21  -5   2 0.73684 0.92135   1
 -21   5   2 0.32331 1.05697   4
  21   5  -2 0.62256 2.11362   1
 -21   5   2 1.44826 0.99708   1
 -21   5   2 0.75491 0.98635   3
  21   5  -2 -2.2162 1.86103   4
  19  -5  -2 56.6346 3.44546   1
 -19  -5   2 51.4154 4.05958   2
 -19  -5   2 49.2234 4.58962   3
 -19  -5   2 55.4644 3.15221   1
  19  -5  -2 54.7048 3.06012   4
 -19  -5   2 56.2521 5.33602   1
 -19  -5   2 55.5438 4.81413   4
  19  -5  -2 62.9347 7.05636   1
  19   5  -2 55.2084 5.16804   4
 -19   5   2 58.2442 5.44305   1
  19   5  -2 51.0111 5.31609   1
 -19   5   2 50.8758 3.00250   4
  19   5  -2 48.7297 3.13060   1
  19   5  -2 53.3303 2.97127   4
 -19   5   2 54.3018 3.11989   3
 -19   5   2 54.8053 3.34826   1
  17  -5  -2 11.6936 2.46451   4
 -17  -5   2 16.8124 3.15170   1
  17  -5  -2 12.7632 1.80921   1
 -17  -5   2 12.1862 1.62414   4
 -17  -5   2 12.6115 2.53449   3
  17  -5  -2 10.1538 1.46312   4
 -17  -5   2 13.8292 2.82994   4
 -17  -5   2 13.7329 1.71804   1
 -17  -5   2 12.0182 2.14620   2
  17  -5  -2 11.8997 2.87193   1
  17   5  -2 12.9422 2.85022   4
  17   5  -2 12.3738 2.88428   1
 -17   5   2 11.3282 1.54054   4
 -17   5   2 10.8101 1.78129   1
  17   5  -2 13.6321 2.11145   1
 -17   5   2 10.3796 1.63326   3
  17   5  -2 10.1207 1.56474   3
  17   5  -2 11.5726 1.51657   4
 -17   5   2 18.8371 3.32955   1
 -17   5   2 13.9301 2.68931   4
 -17   5   2 11.9491 2.11475   2
  15  -5  -2 6.57518 1.87029   4
 -15  -5   2 4.07829 1.91764   1
 -15  -5   2 11.1716 1.90095   2
 -15  -5   2 10.4397 2.33814   4
  15  -5  -2 10.0687 1.82703   1
 -15  -5   2 8.37290 1.41481   1
 -15  -5   2 9.72264 1.54455   4
  15  -5  -2 7.80376 2.55551   1
 -15  -5   2 6.04080 2.13243   3
  15   5  -2 7.54149 2.23649   4
 -15   5   2 9.98090 1.64818   3
  15   5  -2 6.89487 1.46233   3
 -15   5   2 9.07613 1.60973   4
  15   5  -2 9.66472 1.24006   4
 -15   5   2 8.94812 1.82732   2
  15   5  -2 8.00477 2.25710   1
  15   5  -2 8.61862 1.54165   1
 -15   5   2 9.80783 1.78674   1
 -15   5   2 6.61081 2.30232   1
 -13  -5   2 128.534 6.56566   4
 -13  -5   2 123.860 5.57683   1
 -13  -5   2 118.682 5.43369   4
  13  -5  -2 125.742 5.15002   4
  13  -5  -2 121.663 6.78785   4
 -13  -5   2 118.804 6.28151   3
  13  -5  -2 120.471 5.78878   1
 -13  -5   2 118.903 5.85575   2
  13  -5  -2 104.486 6.93193   1
 -13  -5   2 113.483 6.86696   1
 -13   5   2 117.156 7.11042   1
  13   5  -2 115.530 7.40531   1
 -13   5   2 112.040 6.50620   4
 -13   5   2 124.768 5.76923   3
 -13   5   2 123.700 5.80508   2
  13   5  -2 114.716 6.48435   4
 -13   5   2 123.229 5.49279   4
  13   5  -2 121.599 4.70608   4
  13   5  -2 116.978 4.94147   3
 -13   5   2 129.518 5.98735   1
  13   5  -2 118.316 5.43150   1
  11  -5  -2 337.892 14.0030   4
 -11  -5   2 366.031 13.1673   1
 -11  -5   2 356.111 13.1329   2
 -11  -5   2 349.371 13.5797   3
 -11  -5   2 344.821 13.6808   4
 -11  -5   2 351.852 14.4722   1
  11  -5  -2 372.437 12.7606   4
 -11  -5   2 357.217 13.0480   4
  11  -5  -2 354.841 13.5088   1
  11  -5  -2 337.563 14.7297   1
  11   5  -2 361.476 12.1238   3
 -11   5   2 333.450 14.6570   1
  11   5  -2 352.960 13.0493   1
 -11   5   2 353.089 13.4463   3
 -11   5   2 352.771 13.1308   2
 -11   5   2 345.795 14.0258   4
  11   5  -2 355.293 12.0143   4
  11   5  -2 351.794 14.5673   1
  11   5  -2 352.413 13.8305   4
 -11   5   2 355.895 13.1770   4
 -11   5   2 364.884 13.6198   1
  -9  -5   2 57.6764 3.83784   4
  -9  -5   2 53.5433 4.26809   1
   9  -5  -2 58.7698 3.40920   4
   9  -5  -2 63.4009 4.26751   4
  -9  -5   2 56.6234 3.49981   2
  -9  -5   2 58.3726 3.77984   3
   9  -5  -2 65.5413 4.78191   1
  -9  -5   2 59.1644 3.74264   1
  -9  -5   2 60.0301 3.55630   4
   9   5  -2 61.1092 2.76204   3
   9   5  -2 54.1532 4.26211   1
  -9   5   2 63.4358 3.80950   4
  -9   5   2 56.9248 3.92811   1
  -9   5   2 58.6331 3.39956   2
   9   5  -2 56.5168 3.85247   4
   9   5  -2 57.1137 2.86068   4
   9   5  -2 56.6733 3.15116   2
  -9   5   2 55.8492 3.90592   4
  -9   5   2 56.6153 3.74836   3
   9   5  -2 56.5400 3.54795   1
  -7  -5   2 94.8193 4.63071   2
   7  -5  -2 91.2461 5.20919   1
  -7  -5   2 96.0982 5.02635   1
   7  -5  -2 94.6407 4.04426   2
   7  -5  -2 88.6167 5.17537   4
   7  -5  -2 93.2805 4.68056   4
  -7  -5   2 90.8638 5.44197   1
  -7  -5   2 92.6849 4.79896   3
   7  -5  -2 91.8842 5.73645   1
  -7  -5   2 92.1953 4.96147   4
  -7   5   2 88.3067 4.49450   2
  -7   5   2 100.483 5.38637   1
   7   5  -2 91.7817 5.07386   1
  -7   5   2 98.4288 5.96780   1
   7   5  -2 93.4008 5.65504   1
  -7   5   2 95.7693 5.00919   4
   7   5  -2 98.3518 5.08282   4
  -7   5   2 91.5323 5.20279   4
   7   5  -2 96.8596 4.36040   2
   7   5  -2 97.9316 3.93155   3
   7   5  -2 95.1754 4.14465   4
   5  -5  -2 22.9172 2.55796   1
  -5  -5   2 25.8444 2.08132   2
   5  -5  -2 27.5959 1.80990   2
   5  -5  -2 26.3685 3.04761   1
  -5  -5   2 26.4298 2.35061   4
  -5  -5   2 25.5809 2.50581   1
   5  -5  -2 28.3199 2.31538   4
  -5  -5   2 22.3752 2.15349   3
  -5  -5   2 29.2545 2.85823   1
  -5  -5   2 24.9906 2.46432   4
  -5   5   2 25.8126 2.38266   2
   5   5  -2 27.4858 2.52978   1
  -5   5   2 23.1290 2.47262   4
   5   5  -2 24.8922 2.34528   4
  -5   5   2 24.3513 2.83341   1
   5   5  -2 24.0363 1.93474   4
   5   5  -2 25.1378 2.35945   2
   5   5  -2 29.0156 1.69732   3
   5   5  -2 26.4268 2.70452   1
  -5   5   2 25.8546 2.85843   1
  -3  -5   2 2782.30 89.2622   1
   3  -5  -2 2740.64 90.4289   4
  -3  -5   2 2716.08 88.7540   4
  -3  -5   2 2768.45 89.4754   1
  -3  -5   2 2759.89 88.7755   4
   3  -5  -2 2755.91 90.1607   4
   3  -5  -2 2805.92 91.3838   1
   3   5  -2 2753.83 88.0280   4
   3   5  -2 2762.87 89.1821   1
   3   5  -2 2785.10 87.2790   2
  -3   5   2 2794.13 90.3212   1
  -3   5   2 2797.26 90.2197   1
  -3   5   2 2738.79 90.5880   4
  -3   5   2 2763.70 89.6225   2
   3   5  -2 2785.00 88.4992   4
   3   5  -2 2685.90 89.4261   1
   1  -5  -2 172.031 7.58961   4
   1  -5  -2 179.296 6.76919   2
  -1  -5   2 173.886 7.56214   4
   1  -5  -2 173.842 7.62686   4
  -1  -5   2 179.754 7.53622   4
   1  -5  -2 179.613 8.42464   1
   1  -5  -2 173.118 8.27767   1
  -1  -5   2 180.293 8.01241   1
  -1  -5   2 180.294 7.10177   2
  -1  -5   2 163.994 7.95343   1
  -1   5   2 174.437 7.84331   4
   1   5  -2 180.148 7.22768   4
  -1   5   2 166.280 8.26993   1
  -1   5   2 169.740 8.23631   1
   1   5  -2 174.407 8.10441   1
  -1   5   2 174.834 7.00648   2
  -1   5   2 164.192 7.69732   4
   1   5  -2 176.920 7.11443   2
   1   5  -2 177.987 6.36994   3
   1   5  -2 180.086 8.03192   1
   1   5  -2 173.647 7.13210   4
  -1  -5  -2 18.0742 1.58322   2
  -1  -5  -2 19.6058 2.01504   4
  -1  -5  -2 15.8571 2.47500   1
  -1  -5  -2 19.3653 2.46376   1
   1  -5   2 16.5042 1.93990   4
   1  -5   2 17.1759 1.73273   2
   1  -5   2 15.6403 2.09280   4
  -1  -5  -2 16.6770 2.13545   4
   1  -5   2 16.3109 2.19428   1
  -1   5  -2 16.4423 1.83900   4
   1   5   2 19.3054 2.12318   4
  -1   5  -2 18.4841 1.80996   4
   1   5   2 19.1120 2.66226   1
  -1   5  -2 18.3864 2.20094   1
  -1   5  -2 18.1831 2.21956   1
   1   5   2 18.6232 2.41354   1
  -1   5  -2 16.5938 1.31183   3
   1   5   2 18.9075 2.18294   4
   1   5   2 17.3539 1.66657   2
  -1   5  -2 17.3605 1.77138   2
  -3  -5  -2 5.25796 1.33268   4
  -3  -5  -2 5.55318 1.71190   1
  -3  -5  -2 4.89654 1.05307   2
  -3  -5  -2 4.76591 1.52664   1
   3  -5   2 7.36166 1.56748   1
   3  -5   2 5.58436 1.37304   4
   3  -5   2 5.70163 1.50826   4
  -3  -5  -2 4.59471 1.28952   4
   3  -5   2 4.05812 1.09796   2
   3  -5   2 5.11750 1.68729   1
  -3   5  -2 6.37484 1.37838   4
  -3   5  -2 5.71872 1.51456   1
   3   5   2 5.24674 1.59439   1
   3   5   2 3.84568 0.91146   2
  -3   5  -2 6.36846 1.60884   1
   3   5   2 6.36034 1.54723   1
   3   5   2 4.83991 1.30580   3
  -3   5  -2 5.14017 0.85115   3
  -3   5  -2 5.68548 1.15209   2
  -3   5  -2 5.55143 1.10048   4
   3   5   2 7.34276 1.58911   4
   3   5   2 4.60391 1.38175   4
  -5  -5  -2 194.041 7.21852   2
   5  -5   2 195.836 8.25829   1
   5  -5   2 189.260 8.19531   4
  -5  -5  -2 186.745 8.94579   1
  -5  -5  -2 206.164 8.39868   4
   5  -5   2 183.796 8.77385   1
  -5  -5  -2 196.250 8.45690   4
  -5  -5  -2 197.305 8.51315   1
   5  -5   2 188.777 8.06479   4
   5  -5   2 190.769 7.50187   2
   5   5   2 187.547 8.35642   4
  -5   5  -2 172.959 6.84028   3
  -5   5  -2 194.593 8.26702   1
   5   5   2 183.261 8.95011   1
  -5   5  -2 167.889 6.79176   3
   5   5   2 190.669 7.22166   2
  -5   5  -2 180.057 7.99593   4
   5   5   2 184.793 8.06130   4
  -5   5  -2 190.382 7.15379   4
  -5   5  -2 206.468 12.2282   1
   5   5   2 194.256 8.17009   3
   5   5   2 191.052 8.43892   1
   7  -5   2 143.140 5.87574   2
  -7  -5  -2 137.344 5.73262   2
   7  -5   2 142.551 6.52574   4
  -7  -5  -2 138.280 6.91430   4
   7  -5   2 145.755 6.62278   1
  -7  -5  -2 141.196 5.99633   4
  -7  -5  -2 148.633 7.66902   1
   7  -5   2 131.364 6.50912   4
   7  -5   2 128.966 7.29813   1
  -7  -5  -2 148.113 7.80784   1
  -7   5  -2 136.681 6.16128   2
   7   5   2 140.385 6.54735   3
   7   5   2 144.122 6.47507   4
   7   5   2 139.150 6.70172   1
  -7   5  -2 144.225 5.14430   3
   7   5   2 145.725 6.96581   4
  -7   5  -2 140.067 6.50178   1
   7   5   2 140.336 5.59185   2
  -7   5  -2 142.421 5.51307   4
   7   5   2 151.829 7.74531   1
  -9  -5  -2 493.298 16.7956   2
  -9  -5  -2 480.468 18.2932   4
   9  -5   2 462.381 18.7413   1
  -9  -5  -2 492.291 19.1233   1
  -9  -5  -2 501.812 16.6920   4
   9  -5   2 478.185 17.9407   4
   9  -5   2 490.660 17.5154   1
  -9  -5  -2 493.552 17.7669   1
   9  -5   2 489.389 16.7924   2
   9  -5   2 500.889 17.3890   4
   9   5   2 490.914 17.4420   4
   9   5   2 492.794 17.4915   3
  -9   5  -2 499.376 16.1698   4
  -9   5  -2 460.069 18.6201   1
  -9   5  -2 507.986 15.7026   3
   9   5   2 454.652 18.9215   1
   9   5   2 491.903 18.3600   4
  -9   5  -2 476.505 18.0598   4
   9   5   2 488.337 17.7109   1
  -9   5  -2 476.567 17.3264   2
   9   5   2 480.688 16.3691   2
  -9   5  -2 493.085 17.5417   1
  11  -5   2 119.346 4.92341   2
 -11  -5  -2 97.8674 6.26305   3
  11  -5   2 112.693 6.80067   1
 -11  -5  -2 119.325 6.41551   4
  11  -5   2 115.094 6.09278   4
 -11  -5  -2 119.078 5.73184   1
 -11  -5  -2 117.962 7.01140   1
  11  -5   2 118.991 5.56825   4
 -11  -5  -2 117.256 5.09228   2
  11  -5   2 117.089 5.43513   1
 -11  -5  -2 114.701 4.87120   4
 -11   5  -2 117.879 4.49807   4
 -11   5  -2 111.867 6.23193   4
 -11   5  -2 109.775 5.49308   2
  11   5   2 119.899 5.72230   1
  11   5   2 115.893 5.53133   3
 -11   5  -2 105.428 6.60324   1
  11   5   2 110.595 6.34822   4
 -11   5  -2 119.285 5.42860   1
  11   5   2 112.936 5.48628   4
  11   5   2 109.080 7.09778   1
 -11   5  -2 119.851 4.06218   3
  13  -5   2 0.21603 1.01501   1
  13  -5   2 0.98848 1.08571   4
 -13  -5  -2 0.24658 0.78076   4
 -13  -5  -2 -0.2919 0.84071   2
  13  -5   2 -0.1575 1.27045   4
 -13  -5  -2 0.14897 1.35958   3
  13  -5   2 1.59094 1.70943   1
 -13  -5  -2 1.10350 1.09359   1
 -13  -5  -2 -0.3973 1.22477   4
 -13  -5  -2 -0.7461 1.19569   1
 -13   5  -2 0.25333 1.57742   1
 -13   5  -2 -0.1152 0.82057   1
  13   5   2 -0.9516 1.00455   4
  13   5   2 -0.0623 1.70219   1
 -13   5  -2 0.71897 1.06049   2
  13   5   2 2.28789 1.87661   4
  13   5   2 0.40798 1.19502   3
 -13   5  -2 0.77819 0.73372   4
  13   5   2 -0.3161 1.04485   1
 -13   5  -2 -0.4878 1.25325   4
  15  -5   2 282.754 10.2890   1
  15  -5   2 284.809 10.3143   4
 -15  -5  -2 290.283 10.5448   1
 -15  -5  -2 260.645 13.0978   1
 -15  -5  -2 274.461 10.5963   2
  15  -5   2 263.712 11.8483   4
 -15  -5  -2 264.151 12.7899   3
  15  -5   2 263.667 12.9106   1
 -15  -5  -2 280.359 12.6399   4
 -15  -5  -2 282.669 9.96672   4
 -15   5  -2 261.982 12.7952   1
  15   5   2 277.396 13.6339   1
 -15   5  -2 294.696 10.3022   1
 -15   5  -2 284.342 9.44293   3
  15   5   2 286.101 12.6455   4
  15   5   2 283.787 10.5856   3
 -15   5  -2 267.370 12.1537   4
  15   5   2 274.628 10.5692   1
  15   5   2 283.949 10.4753   4
 -15   5  -2 275.962 11.0965   2
  17  -5   2 278.803 10.0810   1
  17  -5   2 269.428 13.1306   1
 -17  -5  -2 281.154 10.7672   2
 -17  -5  -2 270.603 13.8041   1
 -17  -5  -2 268.470 12.9160   4
  17  -5   2 281.228 10.0690   4
 -17  -5  -2 243.190 12.8808   3
  17   5   2 284.069 13.1905   4
 -17   5  -2 275.431 9.56565   3
  17   5   2 282.137 10.4867   1
 -17   5  -2 280.050 9.65028   4
 -17   5  -2 284.883 9.99997   1
 -17   5  -2 257.763 10.9803   2
  17   5   2 275.218 13.9571   1
 -17   5  -2 257.110 12.1600   4
 -17   5  -2 264.768 13.0684   1
  19  -5   2 76.8583 3.90838   1
 -19  -5  -2 68.8157 6.80600   1
  19  -5   2 78.2586 3.91579   4
 -19  -5  -2 66.5665 5.87699   3
  19  -5   2 97.6222 6.71794   1
 -19  -5  -2 82.3889 6.27131   4
 -19  -5  -2 71.4626 4.29070   2
 -19  -5  -2 75.9723 4.02807   1
  19   5   2 66.1992 6.88750   1
 -19   5  -2 72.7585 3.70312   3
 -19   5  -2 76.7928 3.94304   1
  19   5   2 75.4627 6.32256   4
 -19   5  -2 74.0916 3.68075   4
 -19   5  -2 62.8952 4.52856   2
  19   5   2 75.2703 4.08749   1
  21  -5   2 37.8549 2.85279   4
 -21  -5  -2 33.3169 3.00361   2
 -21  -5  -2 31.8721 5.47994   1
  21  -5   2 33.5186 2.91313   1
 -21  -5  -2 37.2624 4.63381   4
 -21   5  -2 37.1356 2.86538   3
 -21   5  -2 33.4370 2.69350   4
 -21   5  -2 34.8610 2.80134   1
  21   5   2 30.7852 4.85771   4
  21   5   2 31.1309 4.96501   1
 -22  -6   2 7.35245 1.98759   2
 -22  -6   2 4.36209 1.32436   1
 -22  -6   2 3.94758 2.70148   1
  22  -6  -2 4.24581 1.48660   4
 -22  -6   2 7.15821 2.75557   3
 -22  -6   2 3.32553 2.54692   4
  22  -6  -2 5.65590 1.61179   1
  22   6  -2 8.17321 3.07459   1
 -22   6   2 4.93890 1.23450   4
 -22   6   2 5.63839 1.40735   1
  22   6  -2 3.65570 3.08759   4
 -22   6   2 5.16374 1.31333   3
 -20  -6   2 35.2357 3.68054   2
 -20  -6   2 35.3393 2.75783   1
  20  -6  -2 38.0691 2.54023   4
 -20  -6   2 37.8809 4.55702   4
 -20  -6   2 35.7953 5.33295   1
 -20  -6   2 38.0549 4.62744   3
 -20   6   2 36.3200 3.01212   1
  20   6  -2 46.3550 5.53094   1
 -20   6   2 36.4749 2.61827   3
  20   6  -2 37.5681 4.85288   4
 -20   6   2 36.3306 2.52505   4
  18  -6  -2 4.21288 1.47396   1
 -18  -6   2 4.47962 1.25412   1
  18  -6  -2 1.79365 1.22921   4
 -18  -6   2 3.07743 2.51903   1
 -18  -6   2 4.11106 2.28810   4
 -18  -6   2 2.16535 2.20774   3
 -18  -6   2 5.79134 1.76737   2
  18  -6  -2 8.77846 2.01709   1
  18   6  -2 4.58953 2.30846   1
 -18   6   2 10.0769 2.52163   1
 -18   6   2 4.03430 1.36711   3
  18   6  -2 1.67499 1.10627   1
 -18   6   2 4.75752 1.56887   1
 -18   6   2 1.73148 1.02332   4
  18   6  -2 5.52131 2.31272   4
  16  -6  -2 171.543 7.42841   1
 -16  -6   2 163.528 7.05147   4
  16  -6  -2 168.762 8.98161   4
 -16  -6   2 178.650 7.15944   1
 -16  -6   2 161.934 8.91385   4
 -16  -6   2 165.627 9.66421   1
 -16  -6   2 162.704 7.96761   2
 -16  -6   2 146.470 8.50064   3
  16  -6  -2 167.865 6.56839   4
  16  -6  -2 160.037 9.73740   1
 -16   6   2 162.119 7.57574   1
 -16   6   2 145.606 9.26819   1
  16   6  -2 156.902 9.81696   1
 -16   6   2 156.878 7.66772   2
  16   6  -2 170.698 6.88612   3
 -16   6   2 150.868 9.59634   4
 -16   6   2 172.272 6.98959   4
  16   6  -2 158.365 7.83199   1
  16   6  -2 170.474 6.39138   4
 -16   6   2 163.391 7.08557   3
  16   6  -2 168.971 9.05035   4
 -14  -6   2 11.9163 2.52630   3
  14  -6  -2 11.5799 2.84536   1
 -14  -6   2 14.0498 2.69927   4
 -14  -6   2 14.2585 3.53987   1
  14  -6  -2 13.7808 1.85382   4
  14  -6  -2 11.6007 1.98835   1
 -14  -6   2 11.1565 1.93125   1
 -14  -6   2 10.1005 1.93852   2
 -14   6   2 10.5474 1.89741   2
 -14   6   2 13.1953 2.02084   4
  14   6  -2 12.2538 1.78018   3
 -14   6   2 14.2988 2.92960   4
 -14   6   2 12.4939 2.16580   1
 -14   6   2 14.0799 2.07994   3
  14   6  -2 9.94544 2.57165   4
  14   6  -2 13.4804 2.88108   1
  14   6  -2 10.6101 1.79992   1
 -14   6   2 19.6008 3.35835   1
  14   6  -2 13.9773 1.42246   4
  12  -6  -2 34.9429 2.77916   4
 -12  -6   2 27.8014 2.88152   2
  12  -6  -2 29.9567 3.79033   1
 -12  -6   2 29.1453 3.96771   4
 -12  -6   2 31.5976 2.64731   4
 -12  -6   2 29.2163 2.93308   1
  12  -6  -2 29.5750 2.96478   1
 -12  -6   2 32.8087 3.75446   1
 -12  -6   2 29.3368 3.17617   3
  12  -6  -2 26.4107 3.50701   4
 -12   6   2 28.5025 2.87064   3
  12   6  -2 30.2208 2.73008   1
  12   6  -2 26.5898 3.63619   1
 -12   6   2 30.9621 2.72944   2
  12   6  -2 29.6946 2.27693   2
 -12   6   2 32.3968 3.61077   4
 -12   6   2 34.6510 3.13516   1
  12   6  -2 29.8718 2.13535   4
  12   6  -2 30.8273 2.20907   3
  12   6  -2 28.9802 3.39896   4
 -10  -6   2 10.8071 2.39952   1
 -10  -6   2 11.2791 2.27881   3
  10  -6  -2 9.47863 2.02735   1
  10  -6  -2 10.1197 2.69281   1
 -10  -6   2 10.4141 1.97374   4
 -10  -6   2 11.2591 2.14249   1
  10  -6  -2 10.7332 1.74727   4
 -10  -6   2 8.56376 1.68509   2
 -10  -6   2 12.6429 2.23693   4
  10  -6  -2 8.77793 2.21904   4
  10   6  -2 10.2405 1.42220   4
 -10   6   2 12.1649 2.13357   4
  10   6  -2 12.7422 2.37482   4
 -10   6   2 9.66936 2.39560   1
 -10   6   2 9.98095 2.06338   3
 -10   6   2 11.0686 2.41144   4
  10   6  -2 10.0561 1.46793   3
  10   6  -2 10.2743 1.86471   1
  10   6  -2 8.37433 2.46539   1
 -10   6   2 8.64004 1.66878   2
  10   6  -2 11.2952 1.65645   2
 -10   6   2 9.32015 2.04607   1
  -8  -6   2 450.178 18.0056   3
  -8  -6   2 483.112 17.7122   2
  -8  -6   2 502.487 18.1690   4
  -8  -6   2 487.109 19.3904   1
  -8  -6   2 492.243 18.5203   4
   8  -6  -2 520.723 16.8756   2
   8  -6  -2 477.279 18.7264   4
  -8  -6   2 507.965 18.2706   1
   8  -6  -2 507.403 17.7052   4
   8  -6  -2 470.372 19.7215   1
   8  -6  -2 500.833 18.6988   1
   8   6  -2 506.392 16.4686   3
   8   6  -2 501.499 17.1792   2
  -8   6   2 458.718 18.2928   3
  -8   6   2 493.999 17.8279   2
   8   6  -2 509.521 16.9289   4
  -8   6   2 492.294 19.8760   1
   8   6  -2 472.357 19.3166   1
  -8   6   2 499.398 18.3518   4
   8   6  -2 497.149 18.4276   4
  -8   6   2 490.020 18.9139   4
  -8   6   2 521.429 18.8943   1
   8   6  -2 493.775 18.3195   1
   6  -6  -2 6.30041 1.21394   2
  -6  -6   2 4.61149 1.62512   1
  -6  -6   2 4.12019 1.52910   1
  -6  -6   2 5.61526 1.65212   4
   6  -6  -2 3.90398 1.51370   4
   6  -6  -2 3.67508 1.80785   1
  -6  -6   2 4.71573 1.42145   2
  -6  -6   2 5.77540 1.56149   3
  -6  -6   2 4.70738 1.66289   4
  -6   6   2 3.54657 1.44722   1
   6   6  -2 6.30369 1.03852   3
  -6   6   2 5.79445 1.76178   1
   6   6  -2 4.08535 1.31835   1
  -6   6   2 6.08913 1.29145   2
   6   6  -2 4.75994 1.94981   1
  -6   6   2 4.21219 1.42869   4
   6   6  -2 5.23933 1.20777   2
   6   6  -2 7.83360 1.75063   4
   6   6  -2 5.79379 1.27544   4
  -6   6   2 6.01063 1.70652   4
  -4  -6   2 15.9815 2.10217   3
  -4  -6   2 19.1518 2.83675   1
   4  -6  -2 19.4870 2.28478   4
   4  -6  -2 19.5956 2.22101   4
  -4  -6   2 19.4645 2.25549   2
  -4  -6   2 16.2607 2.50054   4
   4  -6  -2 23.6107 3.26357   1
  -4  -6   2 16.4789 2.44807   4
  -4  -6   2 16.9235 2.65522   1
   4  -6  -2 20.0573 1.84542   2
  -4   6   2 17.7130 1.97036   2
   4   6  -2 18.4760 2.45166   4
   4   6  -2 16.5358 1.93093   4
  -4   6   2 17.8202 2.82626   1
   4   6  -2 20.6901 2.51565   1
   4   6  -2 17.7855 2.73070   1
  -4   6   2 17.8051 2.48971   4
  -4   6   2 19.0711 2.69556   4
  -4   6   2 19.5373 2.92832   1
   4   6  -2 18.5069 1.59323   3
   4   6  -2 15.5182 1.82478   2
  -2  -6   2 3.38638 1.49253   4
   2  -6  -2 2.20828 1.46924   1
  -2  -6   2 2.65629 1.28284   1
   2  -6  -2 3.33408 1.46522   1
   2  -6  -2 2.16849 1.22080   4
  -2  -6   2 1.76166 0.97282   2
   2  -6  -2 2.09039 0.85214   2
  -2  -6   2 2.86052 1.25236   1
   2  -6  -2 1.98472 1.34106   4
  -2  -6   2 2.59800 1.33827   4
   2   6  -2 2.35933 1.05984   4
   2   6  -2 3.56901 0.90260   3
  -2   6   2 1.23745 1.42384   4
  -2   6   2 2.43177 0.89052   2
  -2   6   2 2.44700 1.55662   1
   2   6  -2 3.85678 1.32535   1
   2   6  -2 0.64582 1.48053   1
  -2   6   2 3.43880 1.38343   4
   2   6  -2 2.34974 1.01380   2
  -2   6   2 3.41427 1.66795   1
   2   6  -2 2.26425 1.13352   4
   0  -6  -2 481.174 18.7180   1
   0  -6  -2 481.029 18.6348   1
   0  -6   2 487.090 17.0242   2
   0  -6   2 469.794 17.7237   4
   0  -6  -2 473.365 16.5556   2
   0  -6   2 491.208 18.3592   1
   0  -6  -2 476.511 17.7511   4
   0  -6   2 465.407 18.3917   1
   0  -6  -2 472.189 17.6084   4
   0   6  -2 491.554 16.1258   3
   0   6  -2 468.558 17.0531   2
   0   6   2 478.897 18.7885   1
   0   6  -2 472.803 17.1136   4
   0   6  -2 478.014 18.3130   1
   0   6  -2 487.773 17.0674   4
   0   6  -2 473.949 18.2041   1
   0   6   2 455.510 17.8853   4
   0   6   2 487.055 17.6524   2
   0   6   2 482.054 18.0406   4
   0   6   2 477.182 18.5976   1
   2  -6   2 36.2809 2.82813   2
  -2  -6  -2 30.8080 3.09761   4
  -2  -6  -2 38.2656 4.23472   1
  -2  -6  -2 36.4138 2.40649   2
   2  -6   2 33.3357 3.28842   1
  -2  -6  -2 32.0805 2.89247   4
   2  -6   2 34.4494 3.02849   4
   2  -6   2 36.6316 3.26294   4
   2  -6   2 35.4357 3.47230   1
  -2  -6  -2 35.6986 3.41748   1
   2   6   2 36.2259 3.24578   4
  -2   6  -2 37.3860 3.38235   1
  -2   6  -2 32.1215 2.84585   4
   2   6   2 34.8501 3.55296   1
   2   6   2 31.0551 3.08075   3
   2   6   2 37.3238 2.49895   2
   2   6   2 37.8306 3.24097   4
  -2   6  -2 35.6567 3.28634   1
   2   6   2 38.8729 3.67661   1
  -2   6  -2 34.0884 2.62175   2
  -2   6  -2 37.0328 2.68209   4
  -2   6  -2 34.1679 2.10160   3
   4  -6   2 73.8190 4.61967   4
   4  -6   2 77.6238 4.87591   1
   4  -6   2 78.2054 5.37639   1
  -4  -6  -2 72.6783 5.41604   1
   4  -6   2 80.0924 4.07809   2
   4  -6   2 71.9317 4.56926   4
  -4  -6  -2 77.9940 3.82942   2
  -4  -6  -2 70.7127 4.81022   4
  -4  -6  -2 79.2432 4.45389   4
  -4   6  -2 73.1567 4.21800   2
   4   6   2 71.5753 3.81575   2
   4   6   2 68.6436 5.18091   1
   4   6   2 81.5703 5.13696   1
   4   6   2 73.6266 4.95123   4
   4   6   2 76.7881 4.73119   3
  -4   6  -2 74.2375 5.13531   1
  -4   6  -2 75.4798 4.93589   1
  -4   6  -2 75.8205 3.93356   4
   4   6   2 77.0235 4.76705   4
  -4   6  -2 79.8909 4.68027   4
  -4   6  -2 75.1912 3.48394   3
   6  -6   2 32.7833 3.33417   4
  -6  -6  -2 33.7536 3.24298   4
   6  -6   2 36.5708 3.90927   1
  -6  -6  -2 38.0672 3.38805   1
   6  -6   2 33.3695 3.16361   1
  -6  -6  -2 35.8234 2.44862   2
   6  -6   2 33.2816 2.65456   2
  -6  -6  -2 36.6065 2.82799   4
  -6  -6  -2 34.5902 3.66308   1
   6  -6   2 35.7106 3.20334   4
   6   6   2 38.9555 3.34364   1
  -6   6  -2 32.4069 2.08516   3
   6   6   2 30.8659 3.88819   1
  -6   6  -2 31.5920 2.09277   3
   6   6   2 32.8432 3.42012   4
  -6   6  -2 34.7592 2.85643   2
  -6   6  -2 34.4933 3.18085   4
  -6   6  -2 35.5117 3.15717   1
   6   6   2 34.5679 3.14827   3
   6   6   2 35.6514 2.51317   2
  -6   6  -2 35.5133 3.70851   1
   6   6   2 35.9464 3.04585   4
  -6   6  -2 35.9895 2.44251   4
   8  -6   2 14.1435 2.93861   1
  -8  -6  -2 10.8471 2.50009   1
   8  -6   2 13.0072 2.28787   1
  -8  -6  -2 10.3567 2.09820   1
  -8  -6  -2 13.0950 1.70111   2
   8  -6   2 14.8393 2.50138   4
  -8  -6  -2 12.8249 2.50214   4
   8  -6   2 10.6949 1.67372   2
  -8  -6  -2 13.4237 1.91881   4
   8  -6   2 11.2397 2.20987   4
   8   6   2 13.8342 2.33774   1
   8   6   2 15.2645 2.95041   1
  -8   6  -2 13.8963 2.00467   2
  -8   6  -2 17.9933 2.66209   4
   8   6   2 13.4763 2.22367   4
  -8   6  -2 16.0927 2.31455   1
  -8   6  -2 12.2361 1.60316   4
  -8   6  -2 12.8623 1.24760   3
   8   6   2 11.6822 2.29736   4
  -8   6  -2 13.5001 2.59134   1
   8   6   2 12.7331 2.15260   3
   8   6   2 13.0045 1.66941   2
  10  -6   2 19.3407 2.05574   2
 -10  -6  -2 16.3527 2.45854   1
  10  -6   2 16.6652 2.31244   1
 -10  -6  -2 19.2162 3.04127   4
  10  -6   2 16.5297 3.14375   1
  10  -6   2 17.7998 2.43478   4
  10  -6   2 21.2817 3.12339   4
 -10  -6  -2 20.1529 3.32096   1
 -10  -6  -2 17.9926 2.01697   4
 -10  -6  -2 14.6053 1.72552   2
 -10   6  -2 17.8312 2.27564   2
 -10   6  -2 16.9154 1.68236   4
  10   6   2 18.3906 2.40175   4
 -10   6  -2 18.3958 2.87205   4
  10   6   2 16.7574 1.67179   2
  10   6   2 17.3560 2.29803   3
  10   6   2 12.6379 3.06902   1
 -10   6  -2 16.8678 1.22220   3
  10   6   2 18.2099 2.81661   4
  10   6   2 17.6705 2.55552   1
  12  -6   2 191.753 10.6672   1
 -12  -6  -2 225.515 9.35274   1
  12  -6   2 216.892 10.0899   4
 -12  -6  -2 217.249 8.44223   4
  12  -6   2 218.258 9.04849   1
 -12  -6  -2 209.375 11.1411   1
  12  -6   2 218.570 8.30970   2
 -12  -6  -2 219.285 8.63605   2
  12  -6   2 226.522 9.10338   4
 -12   6  -2 218.471 7.85712   4
  12   6   2 217.929 9.39489   1
  12   6   2 210.244 10.4392   4
 -12   6  -2 207.430 10.0559   4
 -12   6  -2 192.530 10.5691   1
 -12   6  -2 231.076 9.14840   1
  12   6   2 224.752 11.4017   1
 -12   6  -2 226.433 7.25922   3
 -12   6  -2 201.132 9.11127   2
  14  -6   2 178.158 7.39039   1
  14  -6   2 160.795 9.33442   1
 -14  -6  -2 163.806 9.08574   4
 -14  -6  -2 172.138 6.76700   4
  14  -6   2 161.204 8.64442   4
 -14  -6  -2 173.304 7.32725   2
  14  -6   2 170.284 7.34296   4
 -14  -6  -2 172.421 7.62997   1
 -14  -6  -2 160.216 9.18524   3
 -14  -6  -2 156.784 9.63949   1
  14   6   2 178.133 9.32929   4
 -14   6  -2 164.048 7.79013   2
 -14   6  -2 173.930 6.37920   4
  14   6   2 171.806 7.70711   1
  14   6   2 170.583 7.45601   3
  14   6   2 174.587 7.45260   4
 -14   6  -2 173.536 7.27163   1
 -14   6  -2 172.305 5.85063   3
 -14   6  -2 162.441 9.71986   4
  14   6   2 156.832 9.96943   1
  16  -6   2 16.3028 2.17619   4
 -16  -6  -2 20.4611 2.35314   2
 -16  -6  -2 17.6605 3.60312   1
 -16  -6  -2 14.8757 3.13197   3
 -16  -6  -2 21.9756 3.58572   4
  16  -6   2 23.5699 3.81161   1
  16  -6   2 14.9228 2.03710   1
  16   6   2 13.2643 3.62221   1
 -16   6  -2 18.5132 3.17185   1
 -16   6  -2 17.0264 1.36070   3
 -16   6  -2 16.4837 1.95796   1
 -16   6  -2 15.9576 1.66830   4
 -16   6  -2 27.3679 3.52568   4
 -16   6  -2 15.0021 2.19247   2
  16   6   2 17.4803 2.20789   1
  16   6   2 15.3253 3.51668   4
  18  -6   2 9.39350 1.84173   1
  18  -6   2 7.53882 1.51186   4
 -18  -6  -2 6.68007 1.68299   2
 -18  -6  -2 8.35613 2.65704   4
 -18  -6  -2 9.52467 1.51725   1
 -18  -6  -2 10.7646 3.44401   1
 -18  -6  -2 8.96636 2.75648   3
 -18   6  -2 9.77982 1.52766   1
  18   6   2 7.73929 1.60079   1
  18   6   2 6.95245 3.10217   1
 -18   6  -2 8.03183 1.33875   4
 -18   6  -2 4.70587 1.82531   2
  18   6   2 9.42766 3.16480   4
 -18   6  -2 8.63621 1.16810   3
 -20  -6  -2 24.7399 2.88288   2
 -20  -6  -2 21.0375 3.98921   3
 -20  -6  -2 29.7868 5.36544   4
  20  -6   2 28.0608 2.49517   1
  20  -6   2 24.4341 2.32537   4
 -20  -6  -2 29.6915 5.03607   1
  20   6   2 21.0962 4.07048   4
 -20   6  -2 31.3523 2.63193   1
 -20   6  -2 27.8068 2.35949   4
  20   6   2 29.1425 3.50517   1
 -20   6  -2 28.9088 2.26343   3
  20   6   2 25.9662 4.87163   1
  21  -7  -2 50.8324 3.66650   1
 -21  -7   2 55.1261 5.92567   3
 -21  -7   2 42.4244 6.43462   1
  21  -7  -2 55.1074 3.38766   4
 -21  -7   2 52.6856 4.70375   2
 -21  -7   2 55.9650 5.64463   4
 -21  -7   2 53.1102 3.57281   1
  21   7  -2 55.7183 6.18919   4
  21   7  -2 57.9394 6.60800   1
 -21   7   2 57.5836 3.68838   1
 -21   7   2 52.5284 3.37129   4
 -21   7   2 57.3183 3.24519   3
 -19  -7   2 17.3869 2.80515   2
 -19  -7   2 19.9183 2.39257   1
  19  -7  -2 19.0508 2.71267   1
  19  -7  -2 20.2793 2.28739   4
 -19  -7   2 19.8092 4.34705   1
 -19   7   2 20.7473 2.73098   1
  19   7  -2 16.4937 3.73516   4
 -19   7   2 20.4936 2.31513   3
  19   7  -2 28.7161 4.87438   1
 -17  -7   2 7.96855 1.85322   1
 -17  -7   2 7.14902 2.73284   4
 -17  -7   2 6.60735 2.47296   3
  17  -7  -2 5.37647 1.56015   4
 -17  -7   2 5.57898 2.00332   2
  17  -7  -2 7.04790 2.09925   1
 -17  -7   2 10.5425 2.95641   1
  17   7  -2 11.1965 3.46295   1
  17   7  -2 10.7782 2.93310   4
 -17   7   2 14.2232 2.80516   1
 -17   7   2 6.60883 1.59471   3
 -17   7   2 9.58757 1.99173   1
 -17   7   2 8.17674 1.61653   4
 -15  -7   2 63.5633 5.24532   3
  15  -7  -2 69.5040 3.80021   4
 -15  -7   2 65.9403 5.44626   4
  15  -7  -2 65.6776 4.51110   1
 -15  -7   2 62.9616 4.68991   2
 -15  -7   2 65.3103 6.12552   1
  15  -7  -2 74.8279 6.65223   1
  15   7  -2 62.7680 5.55122   4
  15   7  -2 62.5658 6.26615   1
  15   7  -2 62.5724 4.25400   1
  15   7  -2 66.2307 3.35591   4
 -15   7   2 66.1746 4.64279   1
 -15   7   2 69.9429 4.19940   4
 -15   7   2 64.8572 4.14154   3
 -13  -7   2 68.7663 4.56661   2
  13  -7  -2 63.3379 3.96917   4
  13  -7  -2 58.3996 5.03048   4
 -13  -7   2 61.7387 5.04672   3
  13  -7  -2 65.4203 6.14026   1
 -13  -7   2 62.5929 4.14407   4
 -13  -7   2 63.2126 5.02915   4
 -13  -7   2 53.7886 5.61469   1
  13  -7  -2 63.1142 4.77917   1
 -13  -7   2 67.8624 4.45379   1
 -13   7   2 74.3160 4.88338   1
 -13   7   2 66.5050 5.45525   4
  13   7  -2 61.3725 4.26883   1
  13   7  -2 66.1330 3.41608   4
 -13   7   2 68.3108 4.18800   4
 -13   7   2 64.8867 4.32132   3
  13   7  -2 60.6239 5.88415   1
 -13   7   2 60.2264 4.28399   2
 -13   7   2 58.0877 5.62266   1
  13   7  -2 65.9579 3.35682   3
 -11  -7   2 70.8225 4.83959   1
  11  -7  -2 69.7925 5.86929   1
 -11  -7   2 63.5929 4.93105   2
 -11  -7   2 69.5685 4.45423   4
  11  -7  -2 64.2392 5.34053   4
  11  -7  -2 73.3168 4.46022   4
 -11  -7   2 65.6530 5.02193   4
  11  -7  -2 73.2402 4.95397   1
 -11  -7   2 72.2840 5.72476   1
  11   7  -2 64.6996 5.89362   1
  11   7  -2 60.3370 4.92223   4
  11   7  -2 68.5685 3.70868   4
 -11   7   2 68.3261 4.55009   4
 -11   7   2 64.1115 5.67247   1
  11   7  -2 70.8423 4.82810   1
  11   7  -2 70.1028 3.96665   2
 -11   7   2 67.9710 4.64102   3
  11   7  -2 72.1384 3.55866   3
 -11   7   2 68.7982 4.93727   1
  -9  -7   2 674.679 25.3896   4
  -9  -7   2 692.409 25.1403   1
  -9  -7   2 714.700 24.8748   4
  -9  -7   2 664.466 24.2845   2
   9  -7  -2 714.020 25.2602   1
   9  -7  -2 718.120 24.0337   4
  -9  -7   2 667.364 25.0020   3
   9  -7  -2 629.512 26.4058   1
  -9  -7   2 674.246 26.4164   1
   9  -7  -2 678.441 25.4657   4
   9   7  -2 716.530 23.0491   3
   9   7  -2 709.513 23.8749   2
  -9   7   2 651.014 24.7929   3
  -9   7   2 695.229 24.3982   2
   9   7  -2 715.092 23.2203   4
  -9   7   2 682.554 26.7802   1
   9   7  -2 689.869 25.0317   1
  -9   7   2 691.454 25.6148   1
   9   7  -2 692.770 28.9940   1
  -9   7   2 678.887 25.6377   4
   7  -7  -2 187.072 7.41534   2
  -7  -7   2 180.231 8.07774   2
  -7  -7   2 183.065 8.91601   4
  -7  -7   2 184.984 8.53006   4
   7  -7  -2 180.925 8.35144   4
   7  -7  -2 167.549 9.64597   1
   7  -7  -2 186.992 9.35844   1
  -7  -7   2 171.611 8.45559   3
  -7  -7   2 183.940 9.63636   1
  -7  -7   2 185.152 8.80499   1
   7   7  -2 186.980 8.91832   1
  -7   7   2 184.233 8.59170   4
   7   7  -2 178.695 7.73905   2
  -7   7   2 182.521 9.98589   1
  -7   7   2 189.639 9.30632   1
  -7   7   2 184.711 8.16985   2
   7   7  -2 187.518 7.56257   4
   7   7  -2 174.042 9.65919   1
  -7   7   2 175.608 9.04136   4
   7   7  -2 166.110 8.51387   4
   7   7  -2 184.499 7.01468   3
  -5  -7   2 40.6508 3.68020   4
   5  -7  -2 46.4434 2.92003   2
   5  -7  -2 37.0150 4.21005   1
  -5  -7   2 42.2194 3.44899   4
   5  -7  -2 43.9179 3.54854   4
  -5  -7   2 44.2061 4.14414   1
  -5  -7   2 37.2069 3.32864   3
  -5  -7   2 38.0792 4.02039   1
   5  -7  -2 40.6369 3.69147   4
  -5  -7   2 44.0759 3.39280   2
   5  -7  -2 40.4609 3.93966   1
  -5   7   2 43.1273 3.79860   4
  -5   7   2 38.9350 4.21725   1
   5   7  -2 44.7416 3.14839   4
  -5   7   2 36.9248 4.15979   1
   5   7  -2 39.1667 3.06683   2
   5   7  -2 43.8579 2.59488   3
   5   7  -2 42.9750 4.20184   1
   5   7  -2 38.6837 3.40461   4
  -5   7   2 44.4719 3.23518   2
   5   7  -2 39.5588 3.78780   1
  -5   7   2 39.2704 3.71163   4
   3  -7  -2 66.6821 5.37542   1
   3  -7  -2 65.4327 4.64246   4
  -3  -7   2 58.4674 4.45017   4
  -3  -7   2 67.8568 4.18823   2
  -3  -7   2 67.2554 5.06899   1
   3  -7  -2 68.4447 3.76520   2
  -3  -7   2 70.0182 4.66930   4
  -3  -7   2 66.4198 5.08728   1
   3  -7  -2 71.8449 5.14816   1
   3  -7  -2 66.2043 4.64387   4
   3   7  -2 69.4784 3.82675   3
   3   7  -2 61.9165 5.16966   1
  -3   7   2 67.3606 4.92826   4
  -3   7   2 69.0070 5.21445   1
   3   7  -2 67.4854 4.02032   2
  -3   7   2 65.6576 5.33174   1
   3   7  -2 65.9280 4.13806   4
   3   7  -2 66.7139 4.98832   1
  -3   7   2 71.3068 4.12737   2
  -3   7   2 59.3575 4.70840   4
   3   7  -2 66.8815 4.50235   4
  -1  -7   2 10.6036 2.23297   4
  -1  -7   2 16.5725 2.70873   4
   1  -7  -2 14.5475 2.43433   4
  -1  -7   2 11.2160 2.43895   1
  -1  -7   2 14.2195 2.90720   1
  -1  -7   2 12.4472 1.97640   2
   1  -7  -2 11.4732 2.41048   4
   1  -7  -2 14.4588 2.70894   1
   1  -7  -2 13.1345 1.70388   2
   1  -7  -2 13.7200 2.84445   1
   1   7  -2 12.0293 1.98512   4
  -1   7   2 12.7831 2.60151   1
  -1   7   2 14.1011 2.43016   4
   1   7  -2 12.9393 1.93917   2
  -1   7   2 15.8884 1.99574   2
   1   7  -2 12.8310 2.66281   1
   1   7  -2 13.3352 2.44522   1
  -1   7   2 12.5471 2.50280   4
   1   7  -2 11.5973 1.51533   3
   1   7  -2 12.1200 2.08754   4
  -1   7   2 13.8371 2.76431   1
   1  -7   2 0.50378 1.66597   1
  -1  -7  -2 1.05507 1.35887   4
  -1  -7  -2 0.46274 1.26174   4
  -1  -7  -2 0.17470 1.28767   1
  -1  -7  -2 1.73899 1.03111   2
  -1  -7  -2 1.40094 1.82882   1
   1  -7   2 -0.0837 1.25243   4
   1  -7   2 1.19309 1.10660   2
  -1   7  -2 2.71277 0.95489   3
  -1   7  -2 0.48204 1.15836   1
  -1   7  -2 2.07794 1.28046   4
  -1   7  -2 1.42249 1.30526   4
  -1   7  -2 0.88468 1.36014   1
   1   7   2 1.57258 1.08836   2
   1   7   2 1.75699 1.26164   4
   1   7   2 2.07877 1.31298   3
  -1   7  -2 0.55755 0.91479   2
   1   7   2 0.00758 1.31503   1
   1   7   2 2.01256 1.70815   4
   1   7   2 -0.0016 1.17680   1
  -3  -7  -2 102.132 6.31965   1
  -3  -7  -2 99.3621 6.03797   4
  -3  -7  -2 94.8366 6.49206   1
   3  -7   2 95.8346 6.42923   1
   3  -7   2 98.8093 5.08291   2
   3  -7   2 98.9225 5.98623   1
   3  -7   2 93.3410 5.69176   4
  -3  -7  -2 98.0736 5.44224   4
  -3  -7  -2 101.388 4.77165   2
   3  -7   2 97.3549 5.91872   4
   3   7   2 89.3099 6.44141   1
  -3   7  -2 88.1362 6.03866   1
  -3   7  -2 92.1080 5.07541   2
   3   7   2 89.8805 4.82979   2
  -3   7  -2 95.6632 5.05571   4
   3   7   2 101.175 6.26291   1
   3   7   2 89.8215 5.49881   3
   3   7   2 100.493 5.73584   4
  -3   7  -2 94.1492 5.50551   4
  -3   7  -2 94.0300 4.31276   3
  -3   7  -2 95.7748 6.24313   1
   5  -7   2 80.3664 5.33998   1
  -5  -7  -2 80.1099 4.84410   4
  -5  -7  -2 81.0432 5.52154   4
   5  -7   2 84.3734 5.35614   4
   5  -7   2 79.7663 6.01612   1
  -5  -7  -2 86.2193 6.18921   1
   5  -7   2 82.4503 5.33627   4
  -5  -7  -2 78.4132 5.54890   1
  -5  -7  -2 85.1257 4.35338   2
   5  -7   2 83.2015 4.59517   2
  -5   7  -2 86.3412 5.26637   4
   5   7   2 85.3809 5.81475   1
  -5   7  -2 80.8914 3.87337   3
   5   7   2 81.0493 5.60013   4
   5   7   2 85.9497 6.43622   1
  -5   7  -2 90.3015 5.73871   1
  -5   7  -2 80.8467 4.74847   2
   5   7   2 85.4301 4.43831   2
   5   7   2 79.0683 5.19179   4
  -5   7  -2 84.5323 5.99088   1
   5   7   2 87.5544 5.28274   3
  -5   7  -2 81.8946 4.40140   4
   7  -7   2 807.737 29.5688   4
  -7  -7  -2 838.432 29.9572   1
  -7  -7  -2 809.282 29.9333   4
  -7  -7  -2 840.981 28.1217   2
   7  -7   2 851.626 29.2506   4
  -7  -7  -2 848.865 28.6619   4
   7  -7   2 823.212 29.4214   1
   7  -7   2 809.785 30.6571   1
  -7  -7  -2 823.883 31.1504   1
   7  -7   2 836.545 28.1163   2
  -7   7  -2 791.813 30.5752   1
  -7   7  -2 814.245 29.3591   4
   7   7   2 843.663 29.5088   1
  -7   7  -2 759.443 27.3042   3
   7   7   2 806.285 31.1540   1
   7   7   2 850.146 27.5866   2
   7   7   2 853.781 30.2073   4
   7   7   2 829.288 29.2071   4
  -7   7  -2 842.728 27.8068   4
  -7   7  -2 842.026 29.0381   1
   7   7   2 812.662 28.9641   3
  -7   7  -2 801.377 27.3793   3
  -7   7  -2 820.691 28.6260   2
  -9  -7  -2 28.4401 3.26336   1
  -9  -7  -2 31.4735 2.57723   2
   9  -7   2 28.4714 3.67394   4
  -9  -7  -2 33.0702 4.65846   1
   9  -7   2 28.4192 2.82332   2
  -9  -7  -2 27.5662 2.62362   4
  -9  -7  -2 29.2246 4.19935   4
   9  -7   2 30.1207 3.39637   4
   9  -7   2 28.2804 3.40464   1
   9  -7   2 32.0111 3.95660   1
   9   7   2 27.2125 2.36971   2
   9   7   2 32.1021 3.45992   1
  -9   7  -2 28.8327 1.91757   3
  -9   7  -2 26.0229 3.99657   1
   9   7   2 30.2597 3.19481   3
   9   7   2 28.5664 3.24606   4
  -9   7  -2 29.6524 2.39486   4
   9   7   2 34.0894 4.53825   1
   9   7   2 28.1808 3.93348   4
  -9   7  -2 30.1055 3.12136   1
  -9   7  -2 29.6911 2.87330   2
  -9   7  -2 32.8989 3.35473   4
 -11  -7  -2 106.522 6.22693   1
  11  -7   2 98.7637 7.16353   1
  11  -7   2 108.506 5.17058   2
  11  -7   2 104.493 5.91195   4
 -11  -7  -2 100.624 5.21327   2
 -11  -7  -2 98.9507 7.36381   1
  11  -7   2 109.614 5.96883   1
  11  -7   2 98.6364 6.54888   4
 -11  -7  -2 108.804 5.28523   4
 -11  -7  -2 100.605 6.56905   4
  11   7   2 94.6919 7.75034   1
 -11   7  -2 113.114 4.72798   4
 -11   7  -2 109.382 6.01109   1
  11   7   2 105.134 6.86809   4
 -11   7  -2 109.060 7.54083   1
  11   7   2 112.749 5.84088   3
 -11   7  -2 101.044 5.75915   2
  11   7   2 103.541 4.81603   2
 -11   7  -2 107.237 4.10824   3
 -11   7  -2 113.504 6.73643   4
  11   7   2 109.216 5.84038   4
  11   7   2 111.011 6.24541   1
  13  -7   2 48.9650 3.75960   1
 -13  -7  -2 45.2872 3.46953   2
 -13  -7  -2 50.9402 3.16908   4
  13  -7   2 56.0374 5.73398   4
 -13  -7  -2 46.9557 4.70918   4
 -13  -7  -2 54.7424 3.96888   1
  13  -7   2 54.7246 5.26761   1
 -13  -7  -2 48.8096 5.29157   1
  13  -7   2 48.0738 3.86048   4
  13  -7   2 51.4130 3.22999   2
 -13   7  -2 54.9038 3.77992   1
 -13   7  -2 46.8382 3.90123   2
  13   7   2 49.2627 3.96950   1
 -13   7  -2 49.0006 4.32051   4
 -13   7  -2 50.9966 2.81310   4
  13   7   2 51.2155 5.06571   4
 -15  -7  -2 7.46024 2.76417   4
  15  -7   2 8.10357 1.81183   4
 -15  -7  -2 8.66731 2.95911   1
 -15  -7  -2 7.32424 1.66348   1
  15  -7   2 9.36006 2.80909   1
  15  -7   2 6.57100 1.91138   1
 -15  -7  -2 7.51333 1.72268   2
 -15   7  -2 8.64829 0.99866   3
 -15   7  -2 8.47609 1.30890   4
  15   7   2 7.26060 2.01918   1
 -15   7  -2 15.3880 2.80852   1
 -15   7  -2 9.91967 2.08475   2
  15   7   2 7.68282 3.00900   1
 -15   7  -2 7.64581 1.76970   1
 -15   7  -2 16.0699 2.96065   4
  15   7   2 5.28994 2.72122   4
  17  -7   2 11.8903 2.13559   4
 -17  -7  -2 10.9703 2.97563   4
  17  -7   2 12.1213 2.09307   1
 -17  -7  -2 13.5534 2.06269   2
 -17  -7  -2 12.9994 1.99343   1
  17   7   2 9.54498 3.83443   1
 -17   7  -2 13.0068 1.29433   3
  17   7   2 10.8295 2.27474   1
  17   7   2 13.7782 3.19200   4
 -17   7  -2 11.1924 1.95884   1
 -17   7  -2 11.8091 1.49278   4
 -19  -7  -2 26.1935 2.96578   2
  19  -7   2 26.9072 2.79758   4
 -19  -7  -2 20.6389 4.94996   1
  19  -7   2 23.5457 2.54296   1
  19   7   2 21.3780 2.93151   1
 -19   7  -2 32.3231 2.03966   3
 -19   7  -2 26.4346 2.25624   4
  19   7   2 24.5573 4.47886   4
  19   7   2 23.2929 4.63376   1
 -19   7  -2 26.3851 2.68678   1
  20  -8  -2 10.7165 2.45144   1
 -20  -8   2 11.9033 2.07071   1
 -20  -8   2 7.63510 2.50067   2
  20  -8  -2 9.83162 1.85717   4
 -20   8   2 11.1120 2.25795   1
 -20   8   2 12.1298 1.82402   3
  20   8  -2 5.84411 3.78008   4
 -20   8   2 10.9559 2.23189   4
 -18  -8   2 76.6005 6.92618   4
 -18  -8   2 83.1613 4.80981   1
  18  -8  -2 88.6014 4.56845   4
 -18  -8   2 80.1139 5.67078   2
 -18  -8   2 75.5251 7.29768   1
 -18  -8   2 75.1353 6.81761   3
  18  -8  -2 85.8319 5.09903   1
 -18   8   2 69.5778 7.47276   1
 -18   8   2 81.0068 4.63587   3
  18   8  -2 82.3219 7.58298   1
 -18   8   2 77.5978 4.61642   4
  18   8  -2 84.8017 6.86084   4
 -18   8   2 84.3171 5.20637   1
 -16  -8   2 11.1815 3.09013   3
 -16  -8   2 12.3383 2.47515   2
 -16  -8   2 13.2439 2.40660   1
 -16  -8   2 14.8789 3.43973   4
  16  -8  -2 13.1245 2.15391   4
 -16  -8   2 13.5324 3.40741   1
  16   8  -2 15.8915 3.45314   4
 -16   8   2 16.2754 2.34852   4
 -16   8   2 16.9687 2.76690   1
  16   8  -2 11.5238 3.43262   1
 -16   8   2 9.27568 3.30846   1
 -16   8   2 15.0406 2.31317   3
  14  -8  -2 31.6175 3.48980   1
 -14  -8   2 27.6140 4.57111   1
 -14  -8   2 28.5165 3.43813   2
 -14  -8   2 29.5341 4.09845   3
 -14  -8   2 31.5946 3.47448   1
  14  -8  -2 30.7134 2.89400   4
 -14  -8   2 34.4697 4.60051   4
 -14   8   2 31.8500 2.95832   4
  14   8  -2 31.8219 4.09689   4
  14   8  -2 29.5837 2.48408   4
 -14   8   2 29.0894 4.56860   1
  14   8  -2 27.1488 3.44046   1
  14   8  -2 26.1642 4.75001   1
 -14   8   2 28.4183 3.49664   1
 -12  -8   2 3.45338 2.39721   1
 -12  -8   2 1.66918 1.73195   2
 -12  -8   2 5.80104 1.88023   1
  12  -8  -2 2.48282 2.34061   1
 -12  -8   2 1.54969 1.59080   4
  12  -8  -2 5.95019 1.99517   4
 -12  -8   2 3.15501 1.81892   3
  12  -8  -2 4.92851 2.34702   1
 -12  -8   2 4.36562 2.21633   4
  12  -8  -2 4.51324 1.78815   4
  12   8  -2 3.60088 2.15882   1
  12   8  -2 3.35043 1.30040   3
  12   8  -2 3.69859 1.35848   4
 -12   8   2 4.39219 2.34475   1
 -12   8   2 0.73281 1.80931   1
  12   8  -2 4.26280 1.50844   2
 -12   8   2 1.79083 1.45086   4
  12   8  -2 3.28794 1.61715   1
 -12   8   2 5.10446 1.80731   3
 -10  -8   2 183.493 10.8034   1
 -10  -8   2 189.196 8.84188   2
  10  -8  -2 195.282 9.82989   4
  10  -8  -2 195.047 8.63854   4
 -10  -8   2 191.236 9.92768   4
  10  -8  -2 191.950 9.72200   1
 -10  -8   2 192.104 9.04123   4
 -10  -8   2 190.682 9.52330   1
 -10  -8   2 170.034 9.37751   3
  10  -8  -2 184.010 10.7081   1
  10   8  -2 193.878 7.88987   4
 -10   8   2 191.953 9.74900   1
  10   8  -2 193.811 9.02884   2
 -10   8   2 202.025 10.9561   1
 -10   8   2 195.101 8.95819   4
 -10   8   2 184.184 9.90611   4
  10   8  -2 180.797 9.68447   4
 -10   8   2 185.304 8.75527   2
  10   8  -2 186.453 9.71323   1
  10   8  -2 193.767 10.7481   1
 -10   8   2 174.843 8.92374   3
  -8  -8   2 0.41142 1.46606   2
  -8  -8   2 0.82348 1.47771   3
   8  -8  -2 0.11901 1.51142   1
   8  -8  -2 -0.1100 1.61404   4
  -8  -8   2 1.32277 1.53733   4
   8  -8  -2 -1.7198 1.89768   1
  -8  -8   2 -0.1670 1.14061   1
   8  -8  -2 1.12489 1.17088   2
   8   8  -2 -0.0876 1.22526   1
   8   8  -2 0.38251 0.97435   3
  -8   8   2 -0.0329 1.24155   4
  -8   8   2 0.40671 1.38347   2
  -8   8   2 1.88152 1.44647   4
   8   8  -2 0.57688 1.15032   4
   8   8  -2 -3.1380 1.10862   2
   8   8  -2 0.50452 1.62852   1
  -8   8   2 0.94923 1.89246   1
   8   8  -2 -1.8641 1.36953   4
  -8   8   2 0.98177 1.58183   1
   6  -8  -2 49.4806 4.34508   4
   6  -8  -2 48.5867 4.73576   4
  -6  -8   2 53.7970 4.51615   1
  -6  -8   2 48.9536 4.69595   4
   6  -8  -2 50.6204 3.42282   2
   6  -8  -2 54.5226 4.79054   1
  -6  -8   2 54.4381 5.10082   1
   6  -8  -2 46.3730 5.07218   1
  -6  -8   2 51.8936 4.47888   2
  -6  -8   2 53.8701 4.43631   4
  -6   8   2 55.1397 4.65420   4
   6   8  -2 51.7583 4.50457   1
  -6   8   2 53.1892 5.20629   1
   6   8  -2 47.1087 4.33691   4
   6   8  -2 49.9255 3.73631   4
  -6   8   2 57.4193 4.97074   1
   6   8  -2 53.4037 5.13085   1
  -6   8   2 54.0962 3.78148   2
   6   8  -2 51.9045 3.11419   3
   6   8  -2 53.7232 3.74547   2
  -6   8   2 51.3844 4.31248   4
  -4  -8   2 33.5395 4.06081   1
  -4  -8   2 29.1308 3.58517   2
   4  -8  -2 31.5072 2.73070   2
  -4  -8   2 33.3590 3.94328   1
  -4  -8   2 27.8392 3.16883   4
   4  -8  -2 30.6901 3.99347   1
  -4  -8   2 30.3766 3.93213   4
   4  -8  -2 27.2253 3.29854   4
   4  -8  -2 38.3426 4.25587   1
   4  -8  -2 27.0764 3.40692   4
  -4   8   2 32.1195 3.52123   4
   4   8  -2 28.6307 3.03762   4
   4   8  -2 33.9660 2.42169   3
  -4   8   2 31.1660 3.94004   1
   4   8  -2 32.3332 2.89467   2
  -4   8   2 27.9701 2.98135   2
   4   8  -2 26.8284 3.33296   4
   4   8  -2 27.1486 3.47619   1
  -2  -8   2 0.88858 1.54416   1
   2  -8  -2 1.97664 1.63835   1
   2  -8  -2 1.82802 1.80875   4
   2  -8  -2 -1.0549 1.52260   4
  -2  -8   2 -1.8235 1.33363   4
  -2  -8   2 2.40189 1.91688   1
  -2  -8   2 -1.1382 1.21250   4
  -2  -8   2 2.70207 1.26010   2
   2  -8  -2 -0.0414 0.95561   2
  -2   8   2 0.43285 1.21807   1
  -2   8   2 -0.9746 1.04524   4
   2   8  -2 -0.1862 1.63400   1
   2   8  -2 2.64569 1.44729   2
   2   8  -2 0.68976 0.90366   3
  -2   8   2 -0.4501 1.47501   1
  -2   8   2 0.35868 1.63388   4
  -2   8   2 1.01211 1.28888   3
   2   8  -2 0.15506 1.62654   1
   2   8  -2 0.30994 1.43139   4
  -2   8   2 2.68081 1.25926   2
   2   8  -2 1.46155 1.44429   4
   0  -8   2 48.4232 4.17645   4
   0  -8   2 55.6319 4.96204   1
   0  -8   2 47.9199 4.76769   1
   0  -8  -2 53.2316 3.51602   2
   0  -8   2 55.0823 4.60262   4
   0  -8   2 52.2664 3.77575   2
   0  -8  -2 49.5128 4.24294   4
   0  -8  -2 48.9183 4.96207   1
   0  -8  -2 49.3124 4.54822   4
   0  -8  -2 53.2991 5.20949   1
   0   8  -2 53.2584 5.02382   1
   0   8   2 52.7197 4.54714   4
   0   8  -2 53.5696 3.81568   2
   0   8   2 46.4530 4.27159   3
   0   8  -2 44.8205 4.03947   4
   0   8   2 52.4184 3.63099   2
   0   8   2 48.9329 4.29314   4
   0   8   2 51.1294 4.80903   1
   0   8   2 47.7867 5.25051   1
   0   8  -2 53.2467 4.08464   4
   0   8  -2 53.8698 3.21197   3
   0   8  -2 45.4575 4.63573   1
  -2  -8  -2 118.164 7.64555   1
  -2  -8  -2 119.898 6.62084   4
   2  -8   2 116.746 7.61645   1
   2  -8   2 116.051 7.35693   1
  -2  -8  -2 114.906 7.50237   1
   2  -8   2 114.731 6.92697   4
  -2  -8  -2 116.514 6.98502   4
  -2  -8  -2 115.844 5.65076   2
  -2   8  -2 118.433 7.39792   1
   2   8   2 118.794 6.74509   4
   2   8   2 117.585 6.06327   2
   2   8   2 118.638 7.79975   1
   2   8   2 118.065 6.62818   3
  -2   8  -2 120.045 6.09422   4
   2   8   2 111.507 8.48996   1
  -2   8  -2 118.986 5.27981   3
  -2   8  -2 115.986 6.22181   2
  -2   8  -2 113.549 7.45779   1
  -2   8  -2 114.783 6.57644   4
  -4  -8  -2 413.263 17.2885   1
   4  -8   2 383.114 17.3820   1
   4  -8   2 394.895 15.3478   2
   4  -8   2 392.028 16.5557   4
   4  -8   2 416.238 16.9035   1
  -4  -8  -2 409.718 15.0358   2
  -4  -8  -2 411.277 16.0313   4
  -4  -8  -2 417.432 16.9212   4
  -4  -8  -2 402.678 17.8838   1
  -4   8  -2 392.716 17.3576   1
  -4   8  -2 391.087 14.2970   3
   4   8   2 397.494 16.0332   3
  -4   8  -2 394.476 15.9975   4
   4   8   2 422.450 17.7302   1
  -4   8  -2 413.647 15.5704   2
   4   8   2 400.857 17.9578   1
  -4   8  -2 420.100 17.1036   1
  -4   8  -2 412.262 15.2283   4
   4   8   2 396.878 16.3166   4
   4   8   2 410.339 15.1988   2
  -6  -8  -2 17.2855 3.77754   1
  -6  -8  -2 14.8665 2.11090   2
   6  -8   2 15.4917 2.41623   2
  -6  -8  -2 21.4746 3.47095   4
   6  -8   2 19.2561 3.22745   4
   6  -8   2 18.2533 3.17816   1
  -6  -8  -2 17.1594 3.12046   1
  -6  -8  -2 18.6097 2.66400   4
   6  -8   2 17.1602 3.02550   4
   6  -8   2 21.2023 3.66342   1
   6   8   2 16.4026 3.00008   4
  -6   8  -2 16.2672 1.92631   3
   6   8   2 22.9001 2.57319   2
   6   8   2 21.1878 3.03775   3
   6   8   2 16.3222 3.54052   1
   6   8   2 19.0296 3.35576   1
  -6   8  -2 16.0728 3.20474   1
  -6   8  -2 19.9019 2.95412   4
  -6   8  -2 18.4131 2.34153   4
  -6   8  -2 17.9214 2.51381   2
  -6   8  -2 17.5614 3.02815   1
  -8  -8  -2 138.479 8.83913   1
  -8  -8  -2 137.939 7.91340   1
  -8  -8  -2 134.587 8.06039   4
   8  -8   2 131.453 8.40788   1
  -8  -8  -2 138.124 6.42002   2
   8  -8   2 134.707 7.95703   4
   8  -8   2 135.061 6.51841   2
  -8  -8  -2 131.487 6.80950   4
   8  -8   2 132.973 7.62284   1
   8  -8   2 139.742 7.42031   4
  -8   8  -2 124.187 5.70505   3
  -8   8  -2 135.264 8.44952   1
   8   8   2 135.284 7.11180   3
  -8   8  -2 124.084 7.50123   4
   8   8   2 132.793 7.78079   1
  -8   8  -2 139.219 7.48067   1
   8   8   2 135.449 7.34407   4
   8   8   2 128.612 6.25700   2
  -8   8  -2 138.271 6.06906   4
  -8   8  -2 132.742 5.78948   3
  -8   8  -2 125.990 6.77300   2
   8   8   2 134.006 8.22552   4
   8   8   2 133.776 9.04546   1
 -10  -8  -2 124.628 7.96228   4
  10  -8   2 125.796 6.12443   2
 -10  -8  -2 122.232 8.70596   1
 -10  -8  -2 128.900 7.52692   1
 -10  -8  -2 128.365 6.26472   4
  10  -8   2 128.211 8.61729   1
  10  -8   2 129.697 7.65623   4
 -10  -8  -2 128.786 6.24807   2
  10  -8   2 128.647 7.00415   4
  10  -8   2 133.829 7.10006   1
 -10   8  -2 128.771 7.16853   1
  10   8   2 129.517 6.89915   3
 -10   8  -2 112.583 5.37752   3
  10   8   2 126.515 8.13692   4
  10   8   2 128.418 7.58764   1
  10   8   2 136.014 7.71631   4
 -10   8  -2 135.304 5.70000   4
 -10   8  -2 105.913 7.79197   1
  10   8   2 129.210 5.87546   2
 -10   8  -2 110.995 10.5094   4
 -10   8  -2 118.752 6.62140   2
  10   8   2 127.664 9.07965   1
 -12  -8  -2 39.2843 3.27709   2
  12  -8   2 37.7259 3.63819   1
 -12  -8  -2 38.3072 4.53677   4
  12  -8   2 35.8958 3.51408   4
  12  -8   2 39.9329 3.17403   2
 -12  -8  -2 37.0236 5.10138   1
 -12  -8  -2 38.0010 4.48371   1
 -12   8  -2 44.9351 3.74388   1
 -12   8  -2 32.0209 4.83066   1
  12   8   2 36.7434 4.73442   4
  12   8   2 38.4000 5.15503   1
  12   8   2 40.2177 2.96363   2
 -12   8  -2 39.8603 2.26259   3
 -12   8  -2 43.1335 4.32908   4
  12   8   2 37.8023 3.77714   1
 -12   8  -2 36.9706 3.97504   2
 -12   8  -2 39.5880 2.69408   4
  14  -8   2 0.89702 1.45322   4
 -14  -8  -2 1.12207 2.49420   1
 -14  -8  -2 1.02779 2.06464   4
  14  -8   2 3.62727 1.94434   1
 -14  -8  -2 0.56755 1.19014   1
 -14  -8  -2 1.78180 1.50709   2
 -14   8  -2 1.14908 1.11932   4
  14   8   2 -0.6439 2.43482   1
  14   8   2 2.39094 1.71471   1
 -14   8  -2 2.65411 0.63303   3
  14   8   2 1.57886 2.46140   4
 -14   8  -2 2.38166 1.61818   1
 -16  -8  -2 9.09301 3.05190   4
 -16  -8  -2 6.46847 3.41896   1
  16  -8   2 9.01076 2.23461   1
 -16   8  -2 7.83372 1.40579   4
 -16   8  -2 8.34781 1.82762   1
 -16   8  -2 7.00795 0.91288   3
  16   8   2 8.49457 3.34685   1
 -18  -8  -2 24.8134 4.31772   4
 -18  -8  -2 24.8675 5.12787   1
 -18  -8  -2 32.1032 3.20097   2
  18  -8   2 26.6144 2.76294   4
  18   8   2 26.4156 5.26276   1
  18   8   2 23.2229 3.07373   1
 -18   8  -2 29.6473 1.77197   3
 -18   8  -2 28.1143 2.89877   1
 -18   8  -2 25.1644 2.29579   4
  18   8   2 26.0844 4.84016   4
 -17  -9   2 76.6114 5.18225   1
  17  -9  -2 76.5419 4.64223   4
 -17  -9   2 80.3910 6.61564   3
  17  -9  -2 78.1753 5.42563   1
 -17  -9   2 70.2538 5.67253   2
 -17  -9   2 66.9612 7.18554   1
 -17  -9   2 68.8449 6.74978   4
 -17   9   2 79.5998 5.55607   1
  17   9  -2 90.6750 7.67177   1
 -17   9   2 51.5069 7.23948   1
 -17   9   2 75.5053 4.77848   3
  17   9  -2 79.5071 6.95244   4
 -17   9   2 76.7491 4.78296   4
 -15  -9   2 3.66919 2.42532   1
 -15  -9   2 2.29464 2.03363   2
 -15  -9   2 4.42154 2.60535   3
 -15  -9   2 3.35247 1.81715   1
  15  -9  -2 6.18746 2.36987   1
  15  -9  -2 1.80051 1.58324   4
 -15   9   2 2.42714 1.83370   1
 -15   9   2 3.00032 1.83267   3
  15   9  -2 3.64439 2.99457   1
 -13  -9   2 -0.5497 1.59418   2
 -13  -9   2 0.68932 1.30469   1
  13  -9  -2 -0.2033 1.68613   4
 -13  -9   2 2.43728 2.13169   4
 -13  -9   2 -0.1666 1.98793   1
  13  -9  -2 0.43603 2.09844   1
 -13  -9   2 1.35340 1.80547   3
 -13   9   2 1.05732 2.33440   1
 -13   9   2 -0.2549 1.42651   1
 -13   9   2 0.43232 1.53754   4
  13   9  -2 2.23749 2.69441   1
 -13   9   2 1.51000 1.43587   3
 -11  -9   2 50.3363 4.79911   1
 -11  -9   2 48.3546 5.87150   1
 -11  -9   2 46.1978 4.79057   3
  11  -9  -2 50.5030 4.02905   4
  11  -9  -2 56.7232 5.12273   1
  11  -9  -2 62.0337 8.13739   1
 -11  -9   2 51.8367 4.25005   2
 -11  -9   2 45.5810 5.04337   4
  11   9  -2 51.3067 5.60619   1
 -11   9   2 50.1175 4.37340   4
  11   9  -2 54.7666 4.95149   4
 -11   9   2 50.5385 4.41135   3
 -11   9   2 45.9536 6.02419   1
 -11   9   2 57.7177 5.36106   1
  11   9  -2 54.7194 3.68232   4
  11   9  -2 44.4569 4.82140   1
   9  -9  -2 111.024 6.35855   4
  -9  -9   2 105.856 8.27922   1
  -9  -9   2 110.139 7.48869   4
   9  -9  -2 116.265 7.36371   1
   9  -9  -2 103.271 8.11315   1
  -9  -9   2 116.601 7.23289   1
   9  -9  -2 113.908 5.46488   2
  -9  -9   2 110.552 6.50925   2
   9   9  -2 113.152 5.75931   4
   9   9  -2 110.677 7.23058   1
  -9   9   2 105.217 7.45397   3
  -9   9   2 109.765 8.40621   1
   9   9  -2 111.061 5.88885   2
  -9   9   2 114.217 6.68279   4
   9   9  -2 115.762 7.15198   4
   9   9  -2 109.623 5.11131   3
   9   9  -2 94.8359 7.72459   1
  -7  -9   2 102.511 6.13027   2
   7  -9  -2 106.264 7.41775   1
   7  -9  -2 113.334 5.35066   2
  -7  -9   2 101.504 7.11759   4
  -7  -9   2 92.7051 6.31725   4
   7  -9  -2 102.520 6.17655   4
  -7  -9   2 112.243 7.01133   1
   7  -9  -2 90.2600 6.44301   4
   7  -9  -2 100.912 7.74580   1
  -7  -9   2 107.438 7.87124   1
   7   9  -2 110.137 6.94002   4
   7   9  -2 103.167 7.90897   1
  -7   9   2 102.454 7.41121   1
   7   9  -2 89.7162 5.56556   2
  -7   9   2 86.4760 7.21520   1
  -7   9   2 100.221 7.09021   4
   7   9  -2 104.704 6.92573   1
   7   9  -2 105.693 4.81300   3
  -7   9   2 98.7454 5.85197   2
  -7   9   2 96.4452 6.39009   4
   5  -9  -2 314.021 11.9151   2
  -5  -9   2 318.242 12.9056   2
   5  -9  -2 304.916 14.7332   1
  -5  -9   2 313.877 13.8540   4
  -5  -9   2 311.134 14.2487   1
   5  -9  -2 307.629 15.4380   1
   5  -9  -2 310.215 13.3603   4
  -5  -9   2 310.795 15.0024   1
  -5  -9   2 316.780 14.2074   4
   5  -9  -2 311.353 13.9229   4
   5   9  -2 313.732 13.6843   4
  -5   9   2 310.057 14.0476   4
   5   9  -2 327.496 12.6600   2
   5   9  -2 307.865 14.9246   1
   5   9  -2 323.043 11.5274   3
   5   9  -2 324.856 12.7220   4
  -5   9   2 310.873 14.6385   1
  -5   9   2 301.237 15.1248   1
  -5   9   2 310.383 13.0207   2
  -5   9   2 309.890 13.7668   4
   3  -9  -2 43.6573 3.55666   2
  -3  -9   2 45.0969 4.89335   1
   3  -9  -2 52.6491 4.79923   4
  -3  -9   2 51.3652 5.56157   1
   3  -9  -2 49.3725 5.38671   1
  -3  -9   2 49.0403 4.96382   4
   3  -9  -2 51.3831 5.17854   1
   3  -9  -2 43.3410 4.51901   4
  -3  -9   2 43.9987 4.51010   4
  -3  -9   2 54.2212 4.21638   2
   3   9  -2 41.1847 4.80211   1
   3   9  -2 49.4275 5.18390   1
   3   9  -2 45.9104 4.34384   4
  -3   9   2 47.8994 5.08331   1
  -3   9   2 53.6253 4.26633   2
  -3   9   2 50.1687 4.79347   4
   3   9  -2 52.2947 3.30142   3
   3   9  -2 49.4880 4.13169   4
  -3   9   2 45.6533 4.32423   3
  -3   9   2 47.4263 5.17765   1
   3   9  -2 52.2012 4.05526   2
  -3   9   2 48.4954 4.93976   4
  -1  -9   2 79.7007 6.38521   1
  -1  -9   2 72.4712 5.78556   4
  -1  -9   2 70.0989 5.57040   4
   1  -9  -2 77.6489 6.49441   1
   1  -9  -2 76.5258 5.83305   4
   1  -9  -2 58.2895 5.16033   4
  -1  -9   2 75.8296 6.19843   1
  -1  -9   2 79.0187 5.04641   2
   1  -9  -2 71.3306 6.36005   1
   1  -9  -2 73.9105 4.49394   2
   1   9  -2 72.5746 5.10437   4
   1   9  -2 74.0031 5.90494   1
  -1   9   2 69.7241 5.30064   3
  -1   9   2 66.3243 6.19307   1
  -1   9   2 77.5043 5.86632   4
   1   9  -2 70.2589 6.02471   1
   1   9  -2 71.1952 4.72021   2
   1   9  -2 75.6741 3.96829   3
  -1   9   2 72.9225 5.78497   4
  -1   9   2 77.3347 5.55104   2
  -1   9   2 71.3029 6.33495   1
   1   9  -2 70.5232 5.05351   4
  -1  -9  -2 28.4004 3.48573   4
   1  -9   2 31.4304 4.25464   4
  -1  -9  -2 30.4898 4.71789   1
  -1  -9  -2 39.5608 5.20536   1
   1  -9   2 32.4690 3.38062   2
   1  -9   2 32.5362 4.03547   1
   1  -9   2 33.2666 4.90201   1
  -1  -9  -2 33.4928 4.17684   4
   1  -9   2 29.3167 3.92220   4
  -1  -9  -2 30.9371 3.03979   2
   1   9   2 34.7577 4.96827   1
   1   9   2 30.4062 3.83860   3
  -1   9  -2 33.8540 4.40771   1
  -1   9  -2 31.8552 4.18302   1
  -1   9  -2 31.8602 3.48923   4
   1   9   2 32.2500 3.09612   2
   1   9   2 28.9427 4.03435   1
   1   9   2 32.1709 4.22454   4
  -1   9  -2 28.3768 3.68284   4
  -1   9  -2 31.8974 2.47110   3
  -1   9  -2 32.0443 3.41752   2
   1   9   2 36.4997 4.23638   4
   3  -9   2 259.535 10.8937   2
  -3  -9  -2 292.267 11.5748   2
   3  -9   2 252.724 13.0046   1
  -3  -9  -2 271.201 13.4351   1
   3  -9   2 254.135 12.0865   4
   3  -9   2 260.761 12.5616   1
   3  -9   2 238.992 12.0294   4
  -3  -9  -2 271.835 11.8732   4
  -3  -9  -2 244.762 12.7743   1
  -3  -9  -2 256.544 12.4042   4
   3   9   2 244.389 13.0115   3
  -3   9  -2 223.095 14.0971   1
   3   9   2 261.533 10.9024   2
   3   9   2 252.133 11.9423   4
  -3   9  -2 267.927 11.0108   4
  -3   9  -2 259.334 11.1270   2
   3   9   2 260.747 13.6184   1
  -3   9  -2 271.853 12.8681   1
   3   9   2 266.674 13.0457   1
  -3   9  -2 245.565 11.5205   4
   3   9   2 270.215 12.7562   4
  -5  -9  -2 81.3227 6.44808   1
   5  -9   2 78.3321 5.86816   4
  -5  -9  -2 70.3572 5.14408   4
  -5  -9  -2 75.4405 6.71737   1
   5  -9   2 80.4907 5.94275   4
  -5  -9  -2 73.8828 6.01839   4
   5  -9   2 68.5707 5.91226   1
   5  -9   2 75.0652 6.28996   1
   5  -9   2 79.7262 4.93519   2
   5   9   2 74.8512 5.61716   4
  -5   9  -2 68.1217 6.05135   1
   5   9   2 79.7295 4.84520   2
   5   9   2 77.4903 6.33349   1
  -5   9  -2 70.6339 4.98796   2
  -5   9  -2 77.1409 6.19266   1
  -5   9  -2 80.2888 5.61104   4
   5   9   2 69.9340 6.60964   1
   5   9   2 80.3195 5.48717   3
  -5   9  -2 74.6438 4.03853   3
   5   9   2 63.0083 5.81339   4
   7  -9   2 23.2412 4.32201   1
  -7  -9  -2 16.2776 2.81376   4
   7  -9   2 22.0035 2.74255   2
  -7  -9  -2 19.8758 3.38467   4
   7  -9   2 19.9873 3.45463   1
  -7  -9  -2 18.1398 4.08575   1
   7  -9   2 22.2523 3.30697   4
  -7  -9  -2 24.9011 4.06697   1
  -7   9  -2 18.8252 2.06523   3
  -7   9  -2 23.2332 2.35692   3
   7   9   2 11.0254 3.12057   1
  -7   9  -2 26.0897 3.71020   1
   7   9   2 20.8868 3.63725   3
  -7   9  -2 20.2242 2.62004   4
  -7   9  -2 22.7642 3.56088   4
  -7   9  -2 20.3269 3.78421   1
   7   9   2 20.0676 2.78391   2
  -9  -9  -2 57.4339 5.19450   4
  -9  -9  -2 61.8263 6.50400   1
   9  -9   2 54.9494 4.88505   1
   9  -9   2 64.4624 4.20724   2
   9  -9   2 64.6771 11.6048   1
  -9  -9  -2 62.3616 4.25172   2
   9  -9   2 60.0201 4.91913   4
  -9  -9  -2 60.7031 5.45153   1
   9   9   2 47.6611 5.03755   4
  -9   9  -2 59.7240 3.28546   3
  -9   9  -2 57.1689 3.33593   3
  -9   9  -2 58.5389 4.81905   1
   9   9   2 54.7390 5.32228   1
   9   9   2 56.2004 6.16781   1
  -9   9  -2 61.0501 5.06945   4
   9   9   2 56.9345 3.84227   2
  -9   9  -2 57.5713 3.75649   4
  -9   9  -2 53.9455 5.53171   1
 -11  -9  -2 156.350 7.50362   2
  11  -9   2 162.821 8.33024   4
 -11  -9  -2 152.230 9.42699   4
  11  -9   2 154.217 9.69154   1
  11  -9   2 152.455 7.17526   2
 -11  -9  -2 154.346 10.4066   1
  11  -9   2 154.035 8.37812   1
 -11  -9  -2 167.108 8.98885   1
  11   9   2 163.406 10.7409   1
  11   9   2 157.529 9.67964   4
 -11   9  -2 153.069 6.52013   3
 -11   9  -2 164.517 6.74749   4
  11   9   2 161.034 8.83423   1
  11   9   2 153.542 7.03778   2
 -11   9  -2 154.075 8.35284   1
 -11   9  -2 159.538 6.01350   3
 -13  -9  -2 57.1411 6.35166   1
  13  -9   2 51.0505 3.81416   2
 -13  -9  -2 48.6179 4.45643   1
 -13  -9  -2 54.8578 4.02332   2
  13  -9   2 54.3746 4.71893   4
 -13  -9  -2 55.5188 5.65892   4
  13  -9   2 60.7519 4.55266   1
  13   9   2 50.2037 4.92409   1
 -13   9  -2 53.3865 4.65399   1
  13   9   2 55.6098 5.62913   4
  13   9   2 59.2726 6.48584   1
 -13   9  -2 55.8455 2.43746   3
  13   9   2 51.4857 4.42801   2
 -13   9  -2 55.2612 3.30348   4
 -15  -9  -2 2.30076 1.56696   2
 -15  -9  -2 0.06962 2.94080   1
  15  -9   2 2.55080 1.98272   4
  15  -9   2 1.99715 1.56169   1
  15   9   2 -0.0598 2.35828   1
  15   9   2 -1.4960 1.68474   1
 -15   9  -2 3.55166 1.19813   4
  15   9   2 3.41629 3.03514   4
 -15   9  -2 1.92634 0.64195   3
 -15   9  -2 1.23741 1.71262   1
  14 -10  -2 2.89807 2.04770   1
 -14 -10   2 0.02430 1.74880   2
 -14 -10   2 0.54563 2.69020   4
 -14 -10   2 3.48276 1.71196   1
 -14 -10   2 1.04172 2.81887   1
  14 -10  -2 6.35042 2.08502   4
 -14  10   2 2.70344 1.77999   4
 -14  10   2 0.55805 2.85945   1
  14  10  -2 5.55530 2.43544   4
 -14  10   2 2.73162 1.75800   1
  14  10  -2 5.03488 2.85702   1
 -14  10   2 -0.4114 1.39192   3
 -12 -10   2 5.43378 3.19582   1
 -12 -10   2 9.28663 2.40326   1
  12 -10  -2 6.78706 2.00027   4
 -12 -10   2 5.04278 2.09780   2
  12 -10  -2 7.11919 2.59185   1
  12  10  -2 3.95531 2.93069   1
 -12  10   2 5.43106 3.33321   1
 -12  10   2 8.86061 2.46485   3
  12  10  -2 8.73025 2.72008   4
 -12  10   2 13.4828 2.78471   1
 -10 -10   2 48.4084 4.29967   2
 -10 -10   2 46.1425 4.41990   1
  10 -10  -2 44.8662 4.30846   4
 -10 -10   2 41.6512 5.03897   4
  10 -10  -2 46.8571 5.41005   1
 -10 -10   2 39.1198 5.40173   1
 -10  10   2 39.8247 3.93795   4
  10  10  -2 46.7291 6.03987   1
 -10  10   2 44.4529 5.49537   1
 -10  10   2 51.6540 5.22006   1
  10  10  -2 41.5152 4.77836   4
 -10  10   2 41.8686 4.04024   3
   8 -10  -2 12.7464 3.03648   1
   8 -10  -2 2.70867 1.63826   2
  -8 -10   2 4.46136 2.34913   1
  -8 -10   2 4.49229 2.04941   4
   8 -10  -2 4.52117 2.15894   1
  -8 -10   2 3.67725 2.47413   1
  -8 -10   2 2.45655 1.81372   2
   8 -10  -2 3.98511 1.87473   4
  -8  10   2 5.43817 2.64596   1
  -8  10   2 3.62642 2.24259   1
  -8  10   2 1.87132 2.02848   4
   8  10  -2 3.40556 1.37755   3
   8  10  -2 7.08136 2.89860   1
   8  10  -2 2.61510 2.00498   4
  -6 -10   2 -2.0569 2.07083   1
  -6 -10   2 1.81211 1.76347   2
   6 -10  -2 0.58004 1.36628   2
   6 -10  -2 6.57979 3.01823   1
   6 -10  -2 1.94067 1.99153   1
   6 -10  -2 2.06900 1.93903   4
  -6 -10   2 1.20522 1.90607   4
   6  10  -2 1.15318 1.69851   4
   6  10  -2 1.06959 1.20500   3
   6  10  -2 1.11122 1.77673   4
   6  10  -2 4.25740 1.95939   1
  -6  10   2 -0.1775 1.94859   1
  -6  10   2 -1.4827 1.60458   1
  -6  10   2 0.05728 1.79624   4
  -4 -10   2 -1.0716 1.65545   1
  -4 -10   2 -1.1848 1.65426   1
   4 -10  -2 1.06725 2.24449   1
   4 -10  -2 0.89436 1.68465   1
  -4 -10   2 0.08393 1.24952   2
  -4 -10   2 -1.4241 1.67122   4
   4 -10  -2 1.69908 2.15209   4
   4 -10  -2 2.17430 1.54272   2
  -4  10   2 2.03059 2.37709   1
   4  10  -2 1.39791 1.55583   4
  -4  10   2 -1.0085 1.44997   1
  -4  10   2 -0.3179 1.54246   4
   4  10  -2 0.99182 1.58938   1
   4  10  -2 0.40322 1.78629   4
  -4  10   2 4.77287 1.84671   3
   4  10  -2 0.52178 1.50038   1
   4  10  -2 1.82277 1.10340   3
   2 -10  -2 4.45520 2.06491   4
  -2 -10   2 2.85153 2.22100   1
  -2 -10   2 9.08475 2.72849   1
  -2 -10   2 0.25402 1.70884   2
  -2 -10   2 4.44134 2.22698   4
   2 -10  -2 2.37502 1.22224   2
   2 -10  -2 5.73632 2.46033   1
   2 -10  -2 7.94056 2.87188   1
   2  10  -2 3.09358 1.93643   4
   2  10  -2 5.59548 1.35313   3
  -2  10   2 1.84103 2.06843   1
   2  10  -2 1.60073 1.73823   1
  -2  10   2 1.84966 1.83084   4
   2  10  -2 3.16455 1.90400   4
   2  10  -2 3.91385 2.38236   1
  -2  10   2 8.39867 2.26608   3
   0 -10   2 9.45542 2.50642   1
   0 -10   2 5.71171 2.47117   4
   0 -10  -2 13.3859 3.04583   4
   0 -10   2 9.01984 2.78367   1
   0 -10  -2 8.92089 2.74241   1
   0 -10  -2 6.00542 1.77689   2
   0 -10  -2 8.12351 2.97721   1
   0 -10   2 6.46795 2.04836   2
   0  10  -2 9.56835 2.71192   1
   0  10   2 7.58717 2.96091   1
   0  10   2 12.3114 2.47474   3
   0  10  -2 11.9987 2.56889   4
   0  10   2 9.59897 2.86498   4
   0  10   2 7.80101 2.05903   2
   0  10  -2 13.9403 3.16083   1
   0  10  -2 11.1615 1.68320   3
   0  10  -2 8.29426 2.40721   4
  -2 -10  -2 1.48387 2.01923   4
  -2 -10  -2 -1.9167 1.81851   1
   2 -10   2 5.28353 2.63372   1
  -2 -10  -2 0.46095 1.43228   2
   2 -10   2 2.51779 2.10016   1
   2 -10   2 1.01970 1.38417   2
   2 -10   2 -0.4804 1.88408   4
   2  10   2 0.38753 2.10217   1
   2  10   2 1.05913 1.69066   4
  -2  10  -2 2.13941 1.67169   1
   2  10   2 6.25748 2.53804   1
  -2  10  -2 2.49206 1.19287   3
  -2  10  -2 0.48206 1.99262   1
  -2  10  -2 1.44136 1.85876   4
   2  10   2 4.61274 1.58649   3
  -2  10  -2 -1.3796 1.37191   4
   2  10   2 0.72054 1.50525   2
  -4 -10  -2 1.36779 2.15683   4
   4 -10   2 2.28380 2.11732   4
   4 -10   2 1.41833 1.91405   1
  -4 -10  -2 2.68827 1.57108   2
  -4 -10  -2 4.83442 2.14159   1
   4 -10   2 2.15578 1.65470   2
  -4 -10  -2 0.47326 2.09276   1
   4 -10   2 3.58425 2.48363   1
  -4  10  -2 3.26346 2.45980   1
   4  10   2 1.52893 1.84924   1
   4  10   2 2.45575 2.29896   4
   4  10   2 4.08378 1.85386   2
  -4  10  -2 4.66047 1.95862   4
  -4  10  -2 2.17109 1.70770   4
  -4  10  -2 3.45198 1.22964   3
  -4  10  -2 3.19389 1.85548   1
   4  10   2 1.36946 2.27003   1
   6 -10   2 39.9708 4.88663   1
  -6 -10  -2 36.9912 3.27903   2
  -6 -10  -2 33.7393 4.48141   1
  -6 -10  -2 28.2127 4.40989   4
   6 -10   2 30.0021 4.01981   4
   6 -10   2 35.0604 3.29857   2
  -6 -10  -2 27.7597 5.15627   1
   6 -10   2 29.3112 4.39450   1
  -6  10  -2 35.4989 4.21811   1
  -6  10  -2 31.3077 3.20763   4
   6  10   2 32.6520 5.40164   1
   6  10   2 35.2824 3.36208   2
   6  10   2 34.6836 4.38931   1
  -6  10  -2 36.3534 2.71618   3
  -6  10  -2 40.2523 4.27391   4
   6  10   2 36.0615 4.61089   4
  -8 -10  -2 2.01746 1.53004   2
   8 -10   2 1.79864 1.40059   2
   8 -10   2 9.72179 2.46779   1
  -8 -10  -2 7.87612 2.35140   1
  -8 -10  -2 5.22304 2.64926   4
   8 -10   2 3.62158 2.21401   4
   8 -10   2 3.14095 2.19828   1
  -8  10  -2 2.91599 1.90006   1
   8  10   2 0.78064 2.33114   1
   8  10   2 3.43689 2.88393   1
  -8  10  -2 2.14006 1.05472   3
  -8  10  -2 2.75572 1.58213   4
   8  10   2 6.07711 1.74308   2
 -10 -10  -2 2.28742 2.27140   4
 -10 -10  -2 1.42765 1.61080   1
  10 -10   2 2.84349 1.89958   1
 -10 -10  -2 0.17951 1.27923   2
  10 -10   2 -1.1719 1.47320   2
 -10 -10  -2 0.43730 2.08889   1
  10  10   2 1.49302 2.26561   1
 -10  10  -2 1.26587 1.28943   4
 -10  10  -2 0.12756 0.90039   3
 -10  10  -2 2.84900 1.93602   1
  10  10   2 3.41142 1.63046   2
  12 -10   2 2.96738 2.31217   1
  12 -10   2 4.46182 2.07955   4
  12 -10   2 -1.4489 1.71317   2
 -12 -10  -2 1.24626 2.44741   1
 -12 -10  -2 0.90482 1.33696   2
 -12  10  -2 2.16004 1.43434   1
 -12  10  -2 0.49544 1.28140   4
  12  10   2 -2.8764 1.67055   1
  12  10   2 2.21384 2.50510   1
  12  10   2 -1.0243 2.66622   4
 -12  10  -2 0.70611 0.87454   3
 -14 -10  -2 0.01236 2.87540   1
 -14 -10  -2 2.91140 1.92690   4
 -14 -10  -2 1.25481 1.68805   2
  14 -10   2 3.14876 2.12619   1
 -14  10  -2 0.43192 0.67950   3
 -14  10  -2 -0.4688 1.08987   4
  14  10   2 4.48612 2.31643   1
 -14  10  -2 3.07455 1.41118   1
  14  10   2 -1.2589 2.03270   4
 -11 -11   2 141.365 9.58209   4
  11 -11  -2 145.449 8.68611   1
  11 -11  -2 149.208 8.24156   4
 -11 -11   2 155.460 8.60129   1
 -11  11   2 147.568 8.27113   4
  11  11  -2 142.422 8.76871   4
  11  11  -2 147.920 10.1798   1
 -11  11   2 162.422 9.05452   1
 -11  11   2 144.075 8.39814   3
  -9 -11   2 0.35160 2.48887   1
   9 -11  -2 -0.2641 1.41226   2
  -9 -11   2 11.0302 2.43283   1
  -9 -11   2 4.44405 2.39286   4
   9 -11  -2 4.59786 2.20954   1
  -9  11   2 2.53301 2.07480   3
   9  11  -2 6.41379 2.42031   4
  -9  11   2 1.41693 2.29230   1
   9  11  -2 5.96956 2.92288   1
  -9  11   2 -1.0161 2.92628   1
  -9  11   2 4.81087 2.31063   4
  -7 -11   2 5.84074 2.82367   1
  -7 -11   2 9.20429 2.21622   2
  -7 -11   2 12.5673 2.40975   1
   7 -11  -2 12.0003 2.86407   1
   7 -11  -2 6.05112 2.57637   4
  -7  11   2 0.20294 3.13181   1
   7  11  -2 6.42118 2.51876   4
  -7  11   2 8.27855 2.94967   1
   7  11  -2 10.3552 3.49989   1
  -5 -11   2 105.672 7.62839   4
   5 -11  -2 94.5111 8.03944   1
   5 -11  -2 122.268 7.96603   1
  -5 -11   2 111.782 7.83157   1
   5 -11  -2 100.253 5.62212   2
  -5 -11   2 101.050 8.32525   1
   5 -11  -2 104.380 6.91805   4
  -5 -11   2 94.4458 6.29225   2
  -5  11   2 101.759 8.07414   1
   5  11  -2 104.082 5.04096   3
  -5  11   2 101.945 6.97700   4
   5  11  -2 100.667 6.79532   4
   5  11  -2 98.8363 8.31975   1
   3 -11  -2 116.801 7.62331   4
   3 -11  -2 113.765 6.03546   2
   3 -11  -2 110.635 8.55812   1
  -3 -11   2 121.677 8.13424   4
  -3 -11   2 121.446 8.97075   1
  -3 -11   2 123.393 6.91906   2
   3 -11  -2 146.075 8.93175   1
  -3 -11   2 119.426 8.08109   1
   3  11  -2 122.682 7.25958   4
  -3  11   2 116.570 7.61085   4
   3  11  -2 116.846 8.81863   1
  -3  11   2 118.224 8.50505   1
   3  11  -2 125.452 5.69396   3
  -3  11   2 109.367 9.03780   1
  -1 -11   2 8.76989 2.46424   2
  -1 -11   2 8.44332 2.74638   4
   1 -11  -2 9.93860 3.24247   1
   1 -11  -2 8.77881 2.67008   4
   1 -11  -2 7.02117 2.05381   2
  -1 -11   2 13.6276 3.22012   1
   1  11  -2 8.83429 2.37376   4
  -1  11   2 9.29576 2.98412   1
   1  11  -2 13.3048 3.46443   1
  -1  11   2 10.9463 2.85063   4
   1  11  -2 10.1098 1.76438   3
  -1  11   2 6.27925 2.98499   1
  -1 -11  -2 8.97644 2.11579   2
   1 -11   2 8.89662 2.88527   4
  -1 -11  -2 7.34656 2.75196   4
   1 -11   2 12.1188 3.27042   1
   1 -11   2 12.8293 2.99025   1
  -1 -11  -2 7.95498 3.04553   1
   1 -11   2 8.45827 2.21914   2
  -1  11  -2 14.6630 2.04128   3
   1  11   2 10.1758 2.98554   4
   1  11   2 12.7536 3.28277   1
  -1  11  -2 9.87023 2.74175   1
  -1  11  -2 10.3837 2.40194   4
   1  11   2 7.95567 3.13200   1
   3 -11   2 -0.2126 1.42186   4
  -3 -11  -2 -1.2157 1.32213   2
   3 -11   2 7.39804 2.51700   1
   3 -11   2 1.95708 2.10846   1
  -3 -11  -2 -1.9892 2.72301   1
   3 -11   2 0.75915 1.63112   2
  -3 -11  -2 0.59905 1.98566   4
  -3  11  -2 1.94546 1.75452   4
   3  11   2 -2.3775 2.27099   1
  -3  11  -2 2.57354 1.21131   3
  -3  11  -2 4.08529 2.45209   1
   3  11   2 -0.0828 2.03068   4
   5 -11   2 112.539 7.42367   1
  -5 -11  -2 91.5759 5.50877   2
  -5 -11  -2 89.7104 8.12644   1
  -5 -11  -2 89.1844 6.98740   4
  -5 -11  -2 97.8057 6.86859   1
   5 -11   2 90.5427 7.17305   1
  -5  11  -2 90.1359 6.93855   1
  -5  11  -2 94.8451 4.49258   3
  -5  11  -2 83.7649 5.64325   4
   5  11   2 81.5160 7.75329   4
   5  11   2 92.1808 8.51919   1
   5  11   2 84.0415 7.79342   1
   7 -11   2 28.4333 4.23828   4
  -7 -11  -2 21.6962 4.74644   1
  -7 -11  -2 26.7322 3.07380   2
   7 -11   2 22.6838 4.05325   1
   7 -11   2 25.6405 3.17121   2
  -7  11  -2 28.4359 3.14285   4
   7  11   2 16.8849 3.75839   1
   7  11   2 20.9438 4.29904   4
  -7  11  -2 20.7653 2.69167   3
   7  11   2 21.1067 4.44362   1
  -7  11  -2 23.1315 4.27094   1
  -9 -11  -2 159.884 11.5030   1
  -9 -11  -2 167.224 10.0338   4
  -9 -11  -2 170.543 8.13970   2
   9 -11   2 168.807 11.0301   1
   9 -11   2 171.122 8.96891   4
   9 -11   2 160.367 7.77248   2
   9  11   2 168.857 11.6820   1
   9  11   2 161.194 9.75402   1
  -9  11  -2 175.801 9.39855   1
  -9  11  -2 154.154 6.91541   3
  -9  11  -2 175.442 6.85483   3
   9  11   2 166.911 10.2708   4
  -9  11  -2 168.398 7.50647   4
  11 -11   2 39.8724 3.91344   2
 -11 -11  -2 41.7232 4.99178   4
 -11 -11  -2 41.9132 3.79077   2
  11 -11   2 52.3098 4.89941   1
 -11 -11  -2 42.2522 6.67691   1
 -11  11  -2 41.6091 3.17338   4
  11  11   2 53.0700 6.34833   1
 -11  11  -2 48.2143 4.30528   1
 -11  11  -2 39.0024 2.72634   3
  -6 -12   2 45.9983 4.17745   2
  -6 -12   2 58.4878 6.63848   4
   6 -12  -2 63.0257 6.10018   1
  -6 -12   2 47.6553 6.60829   1
   6 -12  -2 49.3211 4.89272   4
   6  12  -2 58.5517 4.92897   4
  -6  12   2 44.7504 4.29535   4
  -6  12   2 52.3647 5.36583   1
   6  12  -2 56.6872 5.81824   1
  -4 -12   2 14.2391 3.42227   4
   4 -12  -2 16.8571 3.34518   4
   4 -12  -2 19.7443 3.92063   1
  -4 -12   2 11.4936 2.54634   2
   4 -12  -2 14.7621 2.32335   2
  -4  12   2 19.7633 3.81823   1
   4  12  -2 16.3229 2.75552   4
  -4  12   2 14.2578 2.78611   4
   4  12  -2 28.8104 3.94966   1
   2 -12  -2 6.31992 2.40237   1
  -2 -12   2 0.63364 1.34427   2
   2 -12  -2 2.63874 2.22357   4
   2 -12  -2 -1.8256 1.23164   2
  -2 -12   2 3.41409 2.08255   4
   2  12  -2 6.66785 2.07537   4
  -2  12   2 3.19526 2.15027   1
  -2  12   2 -0.0795 1.93050   4
   2  12  -2 2.47967 1.14161   3
   0 -12   2 5.55269 1.95851   2
   0 -12   2 9.25769 2.81816   4
   0 -12  -2 4.44259 2.01880   2
   0 -12  -2 8.51063 2.60592   4
   0 -12  -2 7.72586 2.47157   1
   0  12   2 5.99818 2.62137   4
   0  12  -2 8.83149 1.61387   3
   0  12   2 5.02864 2.12565   1
   0  12  -2 7.93068 2.07999   4
   0  12  -2 16.2046 2.94903   1
   0  12   2 3.85826 3.41471   1
   2 -12   2 18.7088 3.54103   4
   2 -12   2 16.7358 3.20710   2
  -2 -12  -2 17.9156 3.69300   4
  -2 -12  -2 11.1466 4.65111   1
  -2  12  -2 19.8005 2.07898   3
   2  12   2 17.4418 3.81557   1
  -2  12  -2 19.7957 2.85469   4
   2  12   2 13.0948 3.23515   4
  -2  12  -2 31.6567 4.08547   1
   4 -12   2 173.773 8.72010   2
  -4 -12  -2 157.011 9.79342   4
   4 -12   2 153.542 9.87188   1
  -4 -12  -2 176.724 11.7357   1
   4 -12   2 173.802 9.63138   4
  -4  12  -2 172.941 8.28439   4
  -4  12  -2 181.678 10.4451   1
   4  12   2 177.702 11.6042   1
  -4  12  -2 178.015 7.11626   3
   4  12   2 161.314 9.77869   4
  -6  12  -2 32.0159 2.51968   3
 -26   0   3 -1.6384 1.36838   3
  24   0  -3 -1.1829 1.52537   4
 -24   0   3 0.22381 1.36292   3
 -24   0   3 4.28683 1.19881   1
  24   0  -3 -1.9196 1.71797   1
 -24   0   3 -1.5714 1.09997   1
 -22   0   3 0.24015 1.05962   1
  22   0  -3 -0.0250 1.79351   1
 -22   0   3 1.56030 1.41674   1
  22   0  -3 -0.1761 1.53516   4
  22   0  -3 4.23804 1.85907   4
  22   0  -3 0.98340 1.24934   1
 -22   0   3 1.44661 1.29590   3
 -22   0   3 1.80825 1.20131   4
  20   0  -3 -0.5847 0.95938   1
  20   0  -3 0.85897 1.75200   3
 -20   0   3 1.45434 1.15252   3
 -20   0   3 0.97676 1.17726   1
 -20   0   3 0.44509 0.92496   4
  20   0  -3 -0.5857 1.26503   1
  20   0  -3 -0.2753 1.27648   4
 -20   0   3 0.26032 1.24023   1
 -20   0   3 0.81515 0.99537   4
 -18   0   3 0.42321 0.91582   3
 -18   0   3 -0.3870 0.76687   1
  18   0  -3 -0.3224 1.11548   4
  18   0  -3 1.07774 1.61642   3
 -18   0   3 0.46719 0.69972   4
  18   0  -3 0.84894 1.08354   1
 -18   0   3 -0.0591 0.62274   4
 -18   0   3 -0.5297 0.94070   1
  18   0  -3 -0.4292 1.09989   1
  18   0  -3 1.09168 1.31345   4
 -16   0   3 0.44171 0.73156   4
  16   0  -3 2.21916 1.19022   4
  16   0  -3 -1.2450 1.04389   1
  16   0  -3 0.03234 0.98221   1
  16   0  -3 0.89041 1.10515   4
 -16   0   3 1.05959 0.86136   3
  16   0  -3 0.47248 1.45985   3
 -16   0   3 0.15432 0.84374   1
 -16   0   3 0.85789 0.60599   4
 -16   0   3 1.70202 0.81516   1
  14   0  -3 1.25783 0.89580   4
  14   0  -3 -0.5553 0.79313   1
 -14   0   3 -0.3677 0.57742   1
 -14   0   3 -0.0523 0.42160   4
 -14   0   3 1.97503 0.65136   4
  14   0  -3 -0.1635 0.68141   1
  14   0  -3 -0.5505 1.00240   3
 -14   0   3 -0.3711 0.66483   3
 -14   0   3 0.63585 0.56917   1
  14   0  -3 1.06401 0.89164   4
 -12   0   3 0.18727 0.50163   1
  12   0  -3 1.02285 1.06278   3
 -12   0   3 0.05893 0.44654   4
 -12   0   3 0.66684 0.65638   3
  12   0  -3 0.31111 0.69959   4
  12   0  -3 0.47745 0.47522   1
 -12   0   3 0.30072 0.39417   4
 -12   0   3 0.54815 0.62179   1
  12   0  -3 -0.6427 0.55237   1
  12   0  -3 0.79956 0.66831   4
  10   0  -3 1.74813 1.02689   3
 -10   0   3 0.34587 0.45868   1
 -10   0   3 0.81650 0.62524   3
  10   0  -3 0.02960 0.35575   1
  10   0  -3 0.20382 0.55412   1
 -10   0   3 0.69685 0.41269   4
 -10   0   3 0.40557 0.37870   4
 -10   0   3 0.40006 0.40866   1
  10   0  -3 1.00383 0.62689   4
  10   0  -3 0.21210 0.51713   4
  -8   0   3 0.10563 0.59701   3
   8   0  -3 -0.1919 0.47372   4
  -8   0   3 0.04311 0.36723   4
  -8   0   3 -0.0345 0.29916   4
   8   0  -3 1.55837 0.91161   3
   8   0  -3 0.32288 0.44898   1
  -8   0   3 0.60857 0.30291   1
   8   0  -3 0.52848 0.29084   1
  -8   0   3 0.42079 0.42232   1
   8   0  -3 -0.5052 0.52954   4
  -6   0   3 0.26552 0.25137   1
  -6   0   3 -0.2716 0.44038   3
   6   0  -3 -0.0985 0.35489   1
   6   0  -3 0.48834 0.36440   4
  -6   0   3 2.13514 0.48551   4
   6   0  -3 0.51371 0.64086   3
   6   0  -3 -0.0409 0.39106   4
   6   0  -3 0.54115 0.27189   1
  -6   0   3 0.36159 0.36834   1
  -6   0   3 0.23087 0.23653   4
  -4   0   3 0.28851 0.21076   4
   4   0  -3 -0.0545 0.29522   1
  -4   0   3 0.07934 0.30334   4
  -4   0   3 0.38757 0.17051   1
   4   0  -3 0.19714 0.65259   3
   4   0  -3 0.34389 0.16726   1
  -4   0   3 0.03024 0.54983   3
  -4   0   3 0.18786 0.29414   1
  -2   0   3 0.10713 0.51731   3
   2   0  -3 0.04161 0.21466   1
   0   0   3 0.61106 0.28987   2
   0   0   3 0.37613 0.09522   1
   0   0  -3 0.19769 0.21613   1
   0   0   3 0.10874 0.19486   1
   0   0  -3 0.37362 0.09169   1
   2   0   3 0.05427 0.30805   4
   2   0   3 0.57155 0.19275   1
   2   0   3 1.06368 0.25957   4
   2   0   3 -0.0412 0.22826   2
  -2   0  -3 0.15619 0.27934   1
   2   0   3 0.56998 0.32668   1
  -2   0  -3 0.24190 0.16016   1
   4   0   3 0.52294 0.53828   3
   4   0   3 0.21487 0.33873   1
  -4   0  -3 0.54514 0.43847   4
   4   0   3 0.16783 0.28151   4
  -4   0  -3 0.45853 0.17726   2
  -4   0  -3 0.21201 0.33365   1
   4   0   3 0.16331 0.16649   2
  -4   0  -3 0.32145 0.25868   1
   4   0   3 0.20532 0.26284   1
   4   0   3 -0.0340 0.31847   4
   6   0   3 0.41097 0.34343   4
  -6   0  -3 0.11234 0.47106   4
  -6   0  -3 0.58436 0.47691   4
  -6   0  -3 0.25493 0.28928   1
   6   0   3 0.12513 0.50970   3
  -6   0  -3 -0.0083 0.25224   2
   6   0   3 0.23834 0.31294   1
  -6   0  -3 0.50104 0.35986   1
   6   0   3 -0.1323 0.37165   4
   6   0   3 -0.4162 0.48766   1
  -8   0  -3 0.49417 0.58754   4
  -8   0  -3 -0.2526 0.47320   4
  -8   0  -3 -0.0245 0.27820   2
   8   0   3 1.26299 0.58489   3
   8   0   3 0.48757 0.42972   4
  -8   0  -3 -0.2468 0.33044   1
  -8   0  -3 0.75165 0.67629   3
   8   0   3 0.28879 0.46389   1
  -8   0  -3 0.05157 0.51011   1
   8   0   3 -0.5111 0.50653   1
   8   0   3 0.58347 0.45142   4
 -10   0  -3 0.37187 0.72800   4
 -10   0  -3 0.25577 0.53278   1
 -10   0  -3 -0.3175 0.37676   2
 -10   0  -3 -0.0389 0.57601   4
  10   0   3 0.33851 0.57826   1
  10   0   3 0.54757 0.48373   3
  10   0   3 -0.3507 0.54545   1
  10   0   3 0.67344 0.48962   4
 -10   0  -3 0.47754 0.83722   3
 -10   0  -3 0.40058 0.49712   1
  10   0   3 0.24419 0.51709   4
 -12   0  -3 0.04759 0.64898   1
 -12   0  -3 -0.0263 0.70196   4
  12   0   3 0.46921 0.53556   3
  12   0   3 0.00717 0.60216   1
  12   0   3 0.27825 0.55833   4
  12   0   3 1.12469 0.94937   1
 -12   0  -3 -0.0704 0.69841   4
 -12   0  -3 -0.1251 0.62582   1
 -12   0  -3 0.24115 0.78455   3
 -12   0  -3 -0.1400 0.42479   2
  12   0   3 0.55243 0.68576   4
 -14   0  -3 0.70343 0.86302   1
  14   0   3 0.27326 0.88653   4
  14   0   3 1.25361 1.20361   1
 -14   0  -3 -0.0913 0.55446   2
 -14   0  -3 -0.0295 1.00261   4
 -14   0  -3 0.70112 0.85955   1
  14   0   3 0.31749 0.68256   4
  14   0   3 0.71171 0.76997   3
 -14   0  -3 0.15331 1.13630   3
  14   0   3 -0.5362 0.79331   1
 -14   0  -3 0.33389 0.94328   4
 -16   0  -3 0.18774 0.63984   2
 -16   0  -3 0.80755 1.05694   1
  16   0   3 -0.3279 1.00668   4
 -16   0  -3 -0.5351 1.13069   3
 -16   0  -3 -1.0308 0.96037   4
 -16   0  -3 0.16966 1.05052   4
  16   0   3 -0.5976 0.98930   1
 -16   0  -3 -0.1968 0.84779   1
  16   0   3 -0.5386 1.20770   1
  16   0   3 0.19119 0.70109   4
  16   0   3 0.08909 0.74891   3
 -18   0  -3 -0.4132 1.40265   1
 -18   0  -3 0.93344 1.42491   4
  18   0   3 2.29241 1.31113   4
 -18   0  -3 1.22064 1.41499   3
  18   0   3 -0.4673 0.98966   4
  18   0   3 0.63326 1.26310   1
 -18   0  -3 0.80859 0.76478   2
  18   0   3 0.32424 1.26405   1
  18   0   3 0.29374 0.97241   3
 -18   0  -3 1.07312 0.93822   1
 -20   0  -3 3.68750 1.57390   4
 -20   0  -3 -0.8040 1.59424   3
  20   0   3 1.51698 1.14218   1
  20   0   3 0.22568 1.27211   4
 -20   0  -3 -2.8861 1.20466   4
  20   0   3 0.78985 1.24684   3
 -20   0  -3 1.44632 1.42104   1
 -20   0  -3 -0.1170 0.79296   2
  20   0   3 1.05653 1.50670   1
  22   0   3 1.92514 1.77393   1
 -22   0  -3 0.33446 0.95797   2
  22   0   3 -2.3243 1.54363   3
 -22   0  -3 2.41451 1.48529   3
 -22   0  -3 -2.0331 1.41286   4
 -22   0  -3 -0.3061 1.32400   1
  22   0   3 2.17741 1.17791   1
 -22   0  -3 -0.0290 0.90724   2
 -24   0  -3 -0.0816 0.99806   2
 -24   0  -3 -0.5163 1.55907   4
  24   0   3 -0.5060 1.66319   1
 -24   0  -3 -1.1081 1.22554   2
 -24   0  -3 -0.8020 1.61952   1
 -25  -1   3 54.2809 4.40908   3
 -25  -1   3 55.5943 3.90298   2
 -25  -1   3 49.0920 4.10713   4
 -25  -1   3 53.9087 4.10067   1
 -25  -1   3 45.9555 4.89787   1
  25  -1  -3 53.4498 4.80393   1
  25  -1  -3 49.6853 4.44659   4
  25   1  -3 50.2161 5.32715   1
 -25   1   3 49.9909 3.72463   4
 -25   1   3 65.1770 4.48176   1
 -25   1   3 52.1071 4.41322   1
  25   1  -3 43.9742 4.79844   4
 -23  -1   3 82.1641 4.83749   1
 -23  -1   3 76.9591 4.88043   3
 -23  -1   3 80.0414 5.47611   1
 -23  -1   3 81.1988 4.78711   4
  23  -1  -3 76.7991 4.77479   4
 -23  -1   3 79.3429 4.66717   2
  23  -1  -3 79.4804 4.91261   1
 -23   1   3 79.5697 4.80293   1
  23   1  -3 79.6604 5.65838   4
 -23   1   3 93.7132 5.80527   1
  23   1  -3 85.8438 5.93848   1
 -23   1   3 79.6909 4.38892   3
 -23   1   3 79.8060 4.22079   4
  21  -1  -3 213.867 9.58642   4
  21  -1  -3 207.339 10.0672   1
  21  -1  -3 200.681 10.5570   3
  21  -1  -3 206.806 8.61293   1
 -21  -1   3 199.740 9.71304   1
 -21  -1   3 210.695 8.59625   4
  21  -1  -3 214.098 8.78347   4
 -21  -1   3 210.724 8.60287   3
 -21  -1   3 212.585 9.44569   1
 -21   1   3 207.115 9.85433   1
 -21   1   3 211.966 8.47097   1
  21   1  -3 207.666 8.83768   1
 -21   1   3 218.746 8.19479   3
  21   1  -3 207.282 9.51047   4
  21   1  -3 214.871 9.63666   1
  21   1  -3 208.107 8.89169   4
 -21   1   3 212.219 7.98604   4
  19  -1  -3 21.8752 2.76980   4
 -19  -1   3 18.9946 2.34535   1
  19  -1  -3 22.3478 2.97010   1
 -19  -1   3 15.8463 1.89607   3
  19  -1  -3 18.6367 2.15990   4
 -19  -1   3 18.4068 1.86906   4
 -19  -1   3 16.3277 2.02674   1
  19  -1  -3 15.0639 1.99273   1
 -19  -1   3 14.2696 1.59718   4
 -19   1   3 17.1933 2.04728   4
 -19   1   3 16.2463 1.65929   4
 -19   1   3 15.6444 1.73217   1
  19   1  -3 18.8506 2.29008   4
  19   1  -3 19.6368 2.69029   4
 -19   1   3 18.1728 2.61769   1
  19   1  -3 20.0566 2.73023   1
  19   1  -3 15.8446 2.20435   1
  19   1  -3 18.1011 2.87542   3
 -19   1   3 17.5218 1.85794   3
 -17  -1   3 155.129 6.00396   3
 -17  -1   3 148.526 6.53957   1
 -17  -1   3 141.282 5.77371   4
  17  -1  -3 150.495 5.95770   4
  17  -1  -3 147.392 5.82964   1
  17  -1  -3 136.836 6.80582   4
  17  -1  -3 140.391 6.94408   1
  17  -1  -3 137.590 7.43588   3
 -17  -1   3 138.951 5.43872   4
 -17  -1   3 147.228 5.96784   1
 -17   1   3 136.460 5.49894   4
 -17   1   3 150.266 6.93950   1
  17   1  -3 144.582 6.78917   1
 -17   1   3 140.791 5.68027   3
  17   1  -3 143.982 7.05119   3
 -17   1   3 146.042 6.09621   4
 -17   1   3 146.611 5.70134   1
  17   1  -3 137.974 6.62381   4
  17   1  -3 150.654 6.25343   4
  17   1  -3 144.620 6.00964   1
 -15  -1   3 2.05143 0.80679   4
 -15  -1   3 2.66796 0.87862   1
  15  -1  -3 1.61724 1.23924   4
 -15  -1   3 2.09522 0.92711   3
  15  -1  -3 2.10969 0.74681   1
 -15  -1   3 0.85783 0.99783   1
  15  -1  -3 1.38323 0.98567   1
  15  -1  -3 0.92074 1.25296   3
  15  -1  -3 2.26927 0.93808   4
 -15  -1   3 1.72851 0.57343   4
 -15   1   3 0.94298 0.78138   4
 -15   1   3 1.49455 0.60161   4
 -15   1   3 3.07423 0.75334   1
  15   1  -3 2.09300 0.99691   4
  15   1  -3 2.11791 1.01799   3
  15   1  -3 2.69153 1.03632   4
  15   1  -3 2.44922 1.03648   1
  15   1  -3 2.03663 0.73852   1
 -15   1   3 1.71695 0.86187   3
 -15   1   3 3.31968 1.22494   1
  13  -1  -3 77.0958 3.21548   4
  13  -1  -3 73.4970 3.07464   1
 -13  -1   3 73.3604 3.00439   4
  13  -1  -3 73.8733 4.38973   4
 -13  -1   3 71.2279 3.59228   1
 -13  -1   3 75.2843 3.21804   3
  13  -1  -3 68.7546 4.38899   3
 -13  -1   3 79.8995 3.16914   1
  13  -1  -3 68.3709 3.89126   1
 -13  -1   3 71.1246 2.91196   4
 -13   1   3 71.0557 3.30856   4
 -13   1   3 71.5355 2.97958   4
  13   1  -3 69.6812 3.39494   4
  13   1  -3 71.7302 3.67750   1
 -13   1   3 74.4073 3.37353   3
 -13   1   3 71.3442 3.06031   1
 -13   1   3 65.2793 3.80843   1
  13   1  -3 69.1000 3.79372   4
  13   1  -3 74.8457 4.10651   3
  13   1  -3 74.4018 3.15958   1
 -11  -1   3 405.768 13.0587   4
  11  -1  -3 407.842 13.2924   4
 -11  -1   3 400.116 13.8016   1
  11  -1  -3 401.254 13.2490   1
  11  -1  -3 392.719 14.2976   1
  11  -1  -3 387.671 14.1579   4
 -11  -1   3 405.263 13.2672   3
 -11  -1   3 399.354 13.2589   4
 -11  -1   3 411.897 13.1751   1
  11  -1  -3 395.690 15.1379   3
  11   1  -3 391.481 13.5953   4
  11   1  -3 412.380 13.1880   1
  11   1  -3 402.330 13.9065   4
 -11   1   3 402.046 13.3097   4
 -11   1   3 398.272 13.3436   1
 -11   1   3 392.418 14.2596   1
 -11   1   3 403.224 13.7887   3
  11   1  -3 390.789 13.9336   1
 -11   1   3 398.955 13.5316   4
  -9  -1   3 895.362 28.7403   1
   9  -1  -3 919.028 28.6279   4
   9  -1  -3 890.635 29.5129   1
  -9  -1   3 874.086 28.2970   4
   9  -1  -3 839.080 30.3556   3
   9  -1  -3 842.181 29.2940   4
   9  -1  -3 905.984 28.6633   1
   9   1  -3 877.920 28.8439   4
   9   1  -3 902.221 29.2695   3
   9   1  -3 902.265 28.8197   1
  -9   1   3 876.294 28.7320   4
   9   1  -3 899.650 28.4889   4
  -9   1   3 904.228 29.4714   1
  -9   1   3 886.097 28.8747   4
  -9   1   3 904.119 29.4440   3
   7  -1  -3 771.149 24.4016   4
   7  -1  -3 762.698 25.7593   1
   7  -1  -3 724.105 26.5792   3
  -7  -1   3 774.410 24.4395   4
   7  -1  -3 747.475 25.8378   4
  -7  -1   3 797.778 24.6555   1
  -7   1   3 766.939 25.4517   3
  -7   1   3 755.760 25.3399   1
  -7   1   3 779.707 24.5337   4
  -7   1   3 763.147 24.8845   4
   7   1  -3 756.544 24.6602   4
   7   1  -3 763.989 24.3669   4
   7   1  -3 788.420 25.1545   3
   5  -1  -3 56.2520 2.44418   1
  -5  -1   3 57.5098 2.41635   4
   5  -1  -3 61.1360 2.09041   4
  -5  -1   3 61.7323 2.11039   1
  -5  -1   3 53.6126 2.40133   1
   5  -1  -3 53.7161 2.50555   4
  -5  -1   3 59.5625 2.47924   3
   5  -1  -3 48.6068 2.69620   1
  -5  -1   3 57.9479 2.00887   4
  -5  -1   3 63.5289 2.58333   2
   5   1  -3 50.9279 2.04782   4
  -5   1   3 52.9790 2.58226   4
  -5   1   3 57.2955 2.43543   1
  -5   1   3 54.0495 2.73514   1
   5   1  -3 60.9723 2.09071   1
   5   1  -3 56.7057 2.84728   3
  -5   1   3 56.1343 3.09234   3
   5   1  -3 57.2219 2.47493   1
  -5   1   3 60.8541 2.21718   4
  -3  -1   3 185.416 6.31008   3
   3  -1  -3 169.316 6.60524   1
  -3  -1   3 180.520 6.30816   2
  -3  -1   3 187.564 5.86198   1
  -3  -1   3 176.823 5.73422   4
  -3  -1   3 175.875 6.16804   1
   3  -1  -3 183.851 6.40984   1
   3   1  -3 189.971 5.82357   1
   3   1  -3 185.383 6.49973   1
  -3   1   3 157.897 6.98743   3
   3   1  -3 179.239 6.61806   3
  -3   1   3 178.284 6.43034   1
  -3   1   3 174.433 6.38859   4
   1  -1  -3 4833.27 166.850   5
  -1   1   3 4748.53 166.804   5
  -1  -1  -3 68.5016 3.06839   1
   1  -1   3 65.2913 2.71844   1
   1  -1   3 69.0139 2.77995   2
   1  -1   3 66.6686 2.49303   4
   1  -1   3 68.6129 2.39678   1
   1  -1   3 69.6642 2.30508   4
  -1  -1  -3 70.4341 2.84748   1
   1  -1   3 61.6316 2.70976   3
   1   1   3 66.4864 3.08214   1
   1   1   3 70.5899 2.87153   1
  -1   1  -3 64.3435 2.68966   1
   1   1   3 66.5832 3.09195   4
  -1   1  -3 70.5435 2.71092   2
  -1   1  -3 77.8412 2.51381   1
   1   1   3 72.9788 2.49346   4
   3  -1   3 173.793 6.10094   2
  -3  -1  -3 171.392 6.30697   4
   3  -1   3 187.423 5.81408   4
   3  -1   3 187.406 5.88056   1
  -3  -1  -3 175.035 6.62328   1
   3  -1   3 173.592 6.24241   1
  -3  -1  -3 184.392 5.87317   4
  -3  -1  -3 185.870 6.21092   1
   3  -1   3 175.546 6.19677   4
  -3   1  -3 175.555 6.09152   2
  -3   1  -3 184.199 5.86613   1
   3   1   3 175.671 6.62969   1
   3   1   3 172.800 6.44334   4
  -3   1  -3 174.574 6.24129   1
  -3   1  -3 161.393 5.89948   4
  -3   1  -3 173.225 5.86059   4
   3   1   3 178.496 6.20331   1
   3   1   3 186.214 5.99935   4
   5  -1   3 499.149 15.6269   4
   5  -1   3 484.760 15.6958   3
  -5  -1  -3 512.738 15.9060   1
  -5  -1  -3 470.096 16.5491   4
   5  -1   3 511.405 15.7146   1
  -5  -1  -3 472.061 15.7247   4
   5  -1   3 485.944 15.9345   4
   5  -1   3 486.849 16.1422   1
   5  -1   3 475.084 15.7271   2
   5   1   3 486.923 16.5492   1
  -5   1  -3 507.311 16.1843   1
   5   1   3 495.041 15.8908   1
  -5   1  -3 505.550 15.9108   4
   5   1   3 487.364 15.8436   4
   5   1   3 473.812 16.9636   3
  -5   1  -3 470.708 16.5819   4
   5   1   3 488.944 16.2488   4
  -5   1  -3 471.365 15.8432   2
   7  -1   3 436.479 14.3562   4
  -7  -1  -3 453.884 14.2835   1
  -7  -1  -3 422.107 13.8553   2
   7  -1   3 449.902 14.1117   3
  -7  -1  -3 431.420 15.0221   4
  -7  -1  -3 443.081 15.1026   1
   7  -1   3 451.928 14.2036   4
   7  -1   3 450.293 14.3040   1
  -7  -1  -3 423.778 13.8348   2
  -7  -1  -3 440.005 14.2580   4
   7  -1   3 432.049 14.7844   1
  -7   1  -3 450.306 14.3172   1
  -7   1  -3 409.966 14.3600   2
  -7   1  -3 408.053 14.7994   4
  -7   1  -3 451.198 14.5779   4
   7   1   3 437.099 15.1342   1
   7   1   3 425.015 14.8452   3
  -7   1  -3 390.409 14.8130   3
   7   1   3 443.184 14.3743   4
   7   1   3 442.435 14.2820   1
   7   1   3 439.188 14.5442   4
  -7   1  -3 464.316 14.8657   1
  -9  -1  -3 218.562 9.52077   3
  -9  -1  -3 251.967 8.11519   2
   9  -1   3 250.864 8.43077   4
   9  -1   3 252.928 8.38445   4
  -9  -1  -3 234.993 9.24676   4
   9  -1   3 260.376 8.54278   1
   9  -1   3 234.271 9.15103   1
   9  -1   3 262.569 8.25466   3
  -9  -1  -3 257.167 9.39916   1
  -9  -1  -3 254.553 8.44328   1
  -9  -1  -3 251.408 8.49068   4
  -9  -1  -3 253.837 8.19513   2
   9   1   3 251.117 8.53524   4
  -9   1  -3 232.575 8.51283   2
   9   1   3 241.179 9.35227   1
   9   1   3 243.592 8.77079   3
  -9   1  -3 239.966 9.56307   1
  -9   1  -3 244.446 8.79040   4
  -9   1  -3 227.352 8.95054   3
   9   1   3 253.012 8.45781   1
  -9   1  -3 240.739 9.10926   4
   9   1   3 260.610 8.65537   4
  -9   1  -3 260.112 8.54339   1
  11  -1   3 203.154 7.12778   4
 -11  -1  -3 195.775 8.53207   3
 -11  -1  -3 203.966 6.92472   2
 -11  -1  -3 219.314 7.70747   4
 -11  -1  -3 193.883 6.90589   2
  11  -1   3 217.978 7.01452   3
 -11  -1  -3 204.683 8.16706   4
 -11  -1  -3 204.902 7.16046   1
  11  -1   3 206.036 7.32288   1
  11  -1   3 204.948 7.09370   4
 -11  -1  -3 202.669 8.24645   1
  11  -1   3 204.897 7.90327   1
 -11   1  -3 205.883 7.29645   1
 -11   1  -3 208.484 7.63831   4
  11   1   3 202.561 7.10024   4
 -11   1  -3 196.986 7.33411   2
 -11   1  -3 190.560 7.96102   3
 -11   1  -3 194.514 7.99915   4
  11   1   3 201.053 8.34556   1
  11   1   3 203.837 7.17372   1
  11   1   3 209.770 7.45628   4
 -11   1  -3 202.667 7.99254   1
  11   1   3 206.239 7.28321   3
 -13  -1  -3 147.407 6.77391   4
 -13  -1  -3 154.306 6.82254   1
  13  -1   3 150.962 5.59954   4
 -13  -1  -3 152.637 5.74055   1
[truncated: 709,801 more chars]
