# Supplementary material for: An unusually short inter­molecular N—H⋯N hydrogen bond in crystals of the hemi-hydro­chloride salt of 1-exo-acetamido­pyrrolizidine
Source: Acta Crystallogr E Crystallogr Commun. 2020 Jan 1;76(Pt 1):77–81. doi: 10.1107/S2056989019016517 (PMC6944077; doi:10.1107/S2056989019016517)
Supplement: Supplementary file 2 [file e-76-00077-Isup2.hkl]

data_I                                                                          
_shelx_title ' m17012 : space group C2/c'                                       
_shelx_refln_list_code          4                                               
_shelx_F_calc_maximum      260.41                                               
_exptl_crystal_F_000       808.00                                               
_reflns_d_resolution_high  0.7701                                               
                                                                                
loop_                                                                           
 _space_group_symop_operation_xyz                                               
 'x, y, z'                                                                      
 '-x, y, -z+1/2'                                                                
 'x+1/2, y+1/2, z'                                                              
 '-x+1/2, y+1/2, -z+1/2'                                                        
 '-x, -y, -z'                                                                   
 'x, -y, z-1/2'                                                                 
 '-x+1/2, -y+1/2, -z'                                                           
 'x+1/2, -y+1/2, z-1/2'                                                         
                                                                                
_cell_length_a    20.2125                                                       
_cell_length_b     9.6926                                                       
_cell_length_c    10.1458                                                       
_cell_angle_alpha  90.000                                                       
_cell_angle_beta  100.445                                                       
_cell_angle_gamma  90.000                                                       
                                                                                
_shelx_F_squared_multiplier     1.000                                           
                                                                                
loop_                                                                           
 _refln_index_h                                                                 
 _refln_index_k                                                                 
 _refln_index_l                                                                 
 _refln_F_squared_calc                                                          
 _refln_F_squared_meas                                                          
 _refln_F_squared_sigma                                                         
 _refln_observed_status                                                         
   4   0   0      27232.79      17535.64      2352.80 o                         
   6   0   0       1142.31        846.48         9.33 o                         
   8   0   0       4081.53       4576.59        55.92 o                         
  10   0   0        979.55       1004.88        11.63 o                         
  12   0   0       4561.34       4758.20        49.51 o                         
  14   0   0       2742.41       2738.07        29.96 o                         
  16   0   0       1847.37       1993.59        23.28 o                         
  18   0   0       1551.35       1565.97        20.04 o                         
  20   0   0       4848.85       4697.88        52.47 o                         
  22   0   0       1564.97       1524.35        22.63 o                         
  24   0   0         15.45         20.98         7.66 o                         
   1   1   0       2750.22       2327.57        30.14 o                         
   3   1   0       3507.17       2896.94        19.79 o                         
   5   1   0        492.26        482.61         4.07 o                         
   7   1   0       4064.30       4160.49        34.01 o                         
   9   1   0        810.35        876.54         7.35 o                         
  11   1   0        282.67        289.29         3.53 o                         
  13   1   0        394.59        395.91         4.45 o                         
  15   1   0       1068.91       1020.32         9.41 o                         
  17   1   0        214.28        179.59         3.46 o                         
  19   1   0         32.67         50.94         2.38 o                         
  21   1   0        325.34        317.64         5.93 o                         
  23   1   0         53.31         63.01         3.51 o                         
  25   1   0        389.59        419.19        10.15 o                         
   0   2   0      20885.59      19115.12       546.02 o                         
   2   2   0       8629.02       8890.31        76.78 o                         
   4   2   0        517.06        598.56         5.22 o                         
   6   2   0       1267.61       1362.87        10.61 o                         
   8   2   0       1159.95       1034.39         8.48 o                         
  10   2   0       6835.92       7247.33        53.07 o                         
  12   2   0        992.91       1043.49         8.79 o                         
  14   2   0       1485.45       1455.96        11.90 o                         
  16   2   0       1261.75       1259.20        10.89 o                         
  18   2   0        784.72        760.55         7.87 o                         
  20   2   0        172.72        177.38         4.34 o                         
  22   2   0        508.39        480.30         8.16 o                         
  24   2   0        167.32        140.78         6.14 o                         
   1   3   0        233.65        234.44         3.41 o                         
   3   3   0        551.47        620.42         6.04 o                         
   5   3   0         62.74         44.98         1.67 o                         
   7   3   0         22.36         34.29         1.45 o                         
   9   3   0       3903.87       4033.14        30.07 o                         
  11   3   0       1821.99       1952.62        15.36 o                         
  13   3   0        170.98        185.73         3.09 o                         
  15   3   0         71.54         71.10         2.35 o                         
  17   3   0         13.40         27.03         1.97 o                         
  19   3   0        405.98        448.86         5.85 o                         
  21   3   0        330.23        331.22         6.49 o                         
  23   3   0        161.81        160.13         5.94 o                         
  25   3   0         30.67         35.60         4.37 o                         
   0   4   0        924.79        844.45        13.00 o                         
   2   4   0       7765.86       7676.53        60.28 o                         
   4   4   0       2367.00       2501.57        19.56 o                         
   6   4   0       1393.65       1360.71        11.97 o                         
   8   4   0          0.95          5.23         1.15 o                         
  10   4   0        135.50        163.71         3.32 o                         
  12   4   0        368.26        415.99         5.32 o                         
  14   4   0       2230.63       2430.11        20.34 o                         
  16   4   0       1765.49       1808.89        15.77 o                         
  18   4   0        569.20        442.14         5.83 o                         
  20   4   0        222.42        235.59         5.25 o                         
  22   4   0        658.77        676.73        10.37 o                         
  24   4   0        288.18        267.18         8.18 o                         
   1   5   0        507.57        445.32         5.78 o                         
   3   5   0       2159.70       2235.63        19.29 o                         
   5   5   0        433.43        442.58         5.77 o                         
   7   5   0       1809.75       1765.76        15.51 o                         
   9   5   0       1245.65       1304.36        11.69 o                         
  11   5   0        294.14        341.42         5.00 o                         
  13   5   0       1352.79       1346.22        12.89 o                         
  15   5   0        306.17        252.48         5.04 o                         
  17   5   0        152.12        138.43         3.67 o                         
  19   5   0        301.13        300.65         6.20 o                         
  21   5   0        140.78        167.47         5.55 o                         
  23   5   0        405.54        403.87         9.26 o                         
   0   6   0      12179.16      12027.05       121.17 o                         
   2   6   0        119.64        151.68         3.93 o                         
   4   6   0         11.84         13.78         1.92 o                         
   6   6   0         62.62         59.28         2.94 o                         
   8   6   0       3077.81       2942.12        23.43 o                         
  10   6   0        565.39        474.93         6.45 o                         
  12   6   0       1051.49       1019.79        11.37 o                         
  14   6   0       1061.07       1002.61        10.89 o                         
  16   6   0        973.42       1001.95        11.77 o                         
  18   6   0        440.17        473.67        10.27 o                         
  20   6   0        210.09        163.72         5.71 o                         
  22   6   0        547.11        541.30        10.72 o                         
   1   7   0          0.26          0.35         1.78 o                         
   3   7   0         28.42         32.24         2.46 o                         
   5   7   0        491.33        496.86         7.58 o                         
   7   7   0      12744.46      12461.08        91.06 o                         
   9   7   0        259.52        281.98         5.42 o                         
  11   7   0       1584.70       1462.90        14.71 o                         
  13   7   0       1041.38       1062.81        11.59 o                         
  15   7   0       1010.66        999.89        14.53 o                         
  17   7   0         54.15         59.73         3.85 o                         
  19   7   0        271.74        258.38         7.89 o                         
  21   7   0        144.92        115.18         5.62 o                         
   0   8   0         90.66        110.63         5.74 o                         
   2   8   0        203.28        216.44         5.28 o                         
   4   8   0          7.79         12.29         2.37 o                         
   6   8   0        144.07        149.43         4.83 o                         
   8   8   0         30.09         37.99         2.97 o                         
  10   8   0       1251.14       1206.37        12.96 o                         
  12   8   0         41.28         42.29         3.12 o                         
  14   8   0          6.78         14.14         3.12 o                         
  16   8   0         13.54         19.11         3.43 o                         
  18   8   0        299.56        318.36         8.87 o                         
   1   9   0         37.34         26.25         3.21 o                         
   3   9   0        903.49        809.71        10.85 o                         
   5   9   0       1013.98       1014.27        12.51 o                         
   7   9   0       1377.97       1372.90        16.08 o                         
   9   9   0       1207.15       1241.76        15.69 o                         
  11   9   0         54.85         52.98         4.06 o                         
  13   9   0          5.41          2.54         3.88 o                         
  15   9   0        157.72        141.19         7.66 o                         
  17   9   0        650.68        652.59        12.67 o                         
   0  10   0         19.31         72.10         6.40 o                         
   2  10   0          2.84         17.74         3.07 o                         
   4  10   0         25.40         19.38         3.29 o                         
   6  10   0        201.44        208.15         6.95 o                         
   8  10   0         25.66         20.69         3.79 o                         
  10  10   0         17.98         17.42         3.64 o                         
  12  10   0         11.25         23.16         4.79 o                         
  14  10   0         88.32        102.14         6.04 o                         
   1  11   0        138.68        122.52         6.56 o                         
   3  11   0        193.12        197.58         8.66 o                         
   5  11   0        470.95        521.69        11.62 o                         
   7  11   0        295.10        305.35        13.07 o                         
   9  11   0       1060.98       1050.75        19.49 o                         
  11  11   0        188.77        166.56         8.30 o                         
   0  12   0          6.92         30.40        13.69 o                         
   2  12   0          0.32         12.91         4.82 o                         
   4  12   0         22.02         25.32         5.05 o                         
   6  12   0        463.08        479.53        13.31 o                         
 -25   1   1        709.18        677.51        12.97 o                         
 -23   1   1        153.20        154.39         5.06 o                         
 -21   1   1        589.17        655.80         9.19 o                         
 -19   1   1        350.46        396.03         5.70 o                         
 -17   1   1       1116.02       1178.39        11.12 o                         
 -15   1   1       1125.58       1190.32        10.50 o                         
 -13   1   1          5.30         46.33         1.65 o                         
 -11   1   1       2083.79       2187.52        16.88 o                         
  -9   1   1         53.52         68.99         1.51 o                         
  -7   1   1       6846.72       7374.81        79.53 o                         
  -5   1   1      67813.61      88015.51      4241.44 o                         
  -3   1   1        455.32        181.35         2.02 o                         
  -1   1   1       4157.32       2758.66        32.16 o                         
   1   1   1       4508.81       3070.09        25.04 o                         
   3   1   1       3369.91       3893.61        28.24 o                         
   5   1   1      18043.50      18407.00      1161.07 o                         
   7   1   1       6965.86       7388.07        68.90 o                         
   9   1   1       5567.39       5749.39        41.79 o                         
  11   1   1        278.40        349.66         3.97 o                         
  13   1   1        613.42        529.28         5.36 o                         
  15   1   1       3600.95       3730.60        27.93 o                         
  17   1   1        377.65        429.70         5.50 o                         
  19   1   1        656.12        705.62         7.69 o                         
  21   1   1        390.11        403.87         7.09 o                         
  23   1   1        417.03        407.29         8.93 o                         
  25   1   1        881.34        881.15        13.62 o                         
 -24   2   1        104.52         99.81         5.55 o                         
 -22   2   1         35.36         45.82         2.96 o                         
 -20   2   1        716.33        727.14         8.58 o                         
 -18   2   1        920.21        902.66         9.32 o                         
 -16   2   1        835.67        777.00         7.51 o                         
 -14   2   1        545.98        557.57         5.68 o                         
 -12   2   1       1199.55       1241.79        10.16 o                         
 -10   2   1       1018.98        971.07         8.16 o                         
  -8   2   1        406.50        396.71         4.10 o                         
  -6   2   1       1356.82       1141.19         9.13 o                         
  -4   2   1       3397.01       3371.08        24.67 o                         
  -2   2   1        522.39        478.24         4.56 o                         
   0   2   1       7558.81       7118.55        56.14 o                         
   2   2   1       5599.51       4731.04        34.02 o                         
   4   2   1       5130.58       4928.55        33.80 o                         
   6   2   1         13.31         37.72         1.19 o                         
   8   2   1         15.76         18.02         1.05 o                         
  10   2   1        355.41        361.05         3.92 o                         
  12   2   1       1050.42       1051.51         8.90 o                         
  14   2   1        191.19        210.96         3.26 o                         
  16   2   1        261.24        256.31         3.90 o                         
  18   2   1          9.39          9.23         1.69 o                         
  20   2   1         57.78         59.26         2.97 o                         
  22   2   1        327.05        342.81         7.04 o                         
  24   2   1        575.21        602.73        11.20 o                         
 -25   3   1        228.07        230.68         7.42 o                         
 -23   3   1        345.06        337.88         8.18 o                         
 -21   3   1        836.53        853.71        10.60 o                         
 -19   3   1        259.84        256.93         4.38 o                         
 -17   3   1        333.29        399.60         5.34 o                         
 -15   3   1        229.57        297.15         4.12 o                         
 -13   3   1        935.75        878.22         8.18 o                         
 -11   3   1       1173.34       1259.11        10.92 o                         
  -9   3   1        189.88        227.83         3.36 o                         
  -7   3   1       6652.30       6821.20        49.17 o                         
  -5   3   1       2516.34       2595.09        20.45 o                         
  -3   3   1       1159.32       1186.74         9.91 o                         
  -1   3   1        990.57       1098.46         9.25 o                         
   1   3   1       4056.69       4130.97        30.53 o                         
   3   3   1         54.52         24.29         1.41 o                         
   5   3   1       1279.50       1359.42        10.94 o                         
   7   3   1        163.30        164.57         2.65 o                         
   9   3   1      10349.11      10563.32        76.92 o                         
  11   3   1       2199.94       2343.37        18.06 o                         
  13   3   1         37.74         35.32         1.63 o                         
  15   3   1        381.50        287.89         4.25 o                         
  17   3   1       1462.24       1431.74        12.69 o                         
  19   3   1        217.52        226.54         4.49 o                         
  21   3   1       1824.98       1900.87        19.36 o                         
  23   3   1        426.70        417.72         8.79 o                         
 -24   4   1         16.70         24.00         3.39 o                         
 -22   4   1          0.09          1.86         2.55 o                         
 -20   4   1         48.00         42.80         3.22 o                         
 -18   4   1       1803.02       1716.79        15.64 o                         
 -16   4   1        111.57        151.73         3.44 o                         
 -14   4   1       1567.70       1609.72        14.08 o                         
 -12   4   1        178.33        177.72         3.49 o                         
 -10   4   1        457.89        470.83         5.73 o                         
  -8   4   1         41.24         55.33         2.03 o                         
  -6   4   1       3081.23       3107.21        24.67 o                         
  -4   4   1         77.57        124.98         2.69 o                         
  -2   4   1         39.41         51.97         2.00 o                         
   0   4   1        946.06        804.61         8.15 o                         
   2   4   1      21828.08      22220.32       270.69 o                         
   4   4   1        727.47        814.54         8.15 o                         
   6   4   1        257.87        270.50         3.86 o                         
   8   4   1        578.49        546.08         6.34 o                         
  10   4   1        109.79        144.59         3.14 o                         
  12   4   1          8.43          8.28         1.46 o                         
  14   4   1       1794.84       1834.88        15.72 o                         
  16   4   1        834.15        854.00         9.45 o                         
  18   4   1        754.20        737.85         8.51 o                         
  20   4   1        343.87        356.94         7.09 o                         
  22   4   1          6.41          1.95         3.03 o                         
  24   4   1        382.88        383.82        13.42 o                         
 -23   5   1        241.92        231.40         6.79 o                         
 -21   5   1        683.71        690.54        10.60 o                         
 -19   5   1        334.26        361.71         8.38 o                         
 -17   5   1         77.50         87.23         3.05 o                         
 -15   5   1         90.39        111.65         3.64 o                         
 -13   5   1       1111.83       1085.83        10.90 o                         
 -11   5   1          2.44          9.10         1.63 o                         
  -9   5   1        655.15        698.26         7.74 o                         
  -7   5   1       4356.73       4309.78        32.62 o                         
  -5   5   1        507.64        483.25         6.08 o                         
  -3   5   1         81.10         98.07         2.94 o                         
  -1   5   1       1087.82       1142.51        11.11 o                         
   1   5   1        124.63        140.96         3.23 o                         
   3   5   1         57.81         51.60         2.36 o                         
   5   5   1         86.01        129.83         3.49 o                         
   7   5   1       4634.99       4575.23        34.17 o                         
   9   5   1        979.75       1025.18         9.76 o                         
  11   5   1       1374.08       1428.22        13.25 o                         
  13   5   1          4.69          5.51         1.62 o                         
  15   5   1         16.36         19.58         1.99 o                         
  17   5   1        349.06        356.75         5.78 o                         
  19   5   1       1017.37       1049.97        13.32 o                         
  21   5   1        409.18        390.75         8.65 o                         
  23   5   1        211.09        210.27         7.88 o                         
 -22   6   1         60.72         50.68         4.00 o                         
 -20   6   1        245.72        231.16         6.59 o                         
 -18   6   1       1124.25       1101.71        14.66 o                         
 -16   6   1         57.17         74.18         3.22 o                         
 -14   6   1       1025.86       1027.05        11.71 o                         
 -12   6   1        484.54        473.82         6.68 o                         
 -10   6   1          0.72          0.13         1.69 o                         
  -8   6   1       1560.60       1570.51        14.09 o                         
  -6   6   1          5.11         -0.29         1.47 o                         
  -4   6   1        253.90        260.50         4.87 o                         
  -2   6   1        345.06        374.94         5.94 o                         
   0   6   1       2090.12       2149.64        19.40 o                         
   2   6   1      13298.89      13136.29        97.23 o                         
   4   6   1        198.75        156.57         4.08 o                         
   6   6   1        632.10        555.77         7.41 o                         
   8   6   1        783.19        809.22         9.36 o                         
  10   6   1          1.35          3.22         1.68 o                         
  12   6   1       1516.13       1506.48        14.25 o                         
  14   6   1       1072.30       1063.59        11.40 o                         
  16   6   1        437.57        443.93         7.41 o                         
  18   6   1        267.31        280.38         8.66 o                         
  20   6   1          1.40         -2.60         2.60 o                         
  22   6   1        529.49        495.95        11.60 o                         
 -21   7   1         28.08         20.46         4.21 o                         
 -19   7   1        253.35        275.88         7.65 o                         
 -17   7   1         95.56         88.62         4.50 o                         
 -15   7   1          8.40          8.81         2.67 o                         
 -13   7   1        343.35        334.88         6.00 o                         
 -11   7   1        781.05        786.30         9.53 o                         
  -9   7   1         29.31         22.14         2.37 o                         
  -7   7   1         56.33         71.31         3.22 o                         
  -5   7   1       2227.10       2170.25        20.24 o                         
  -3   7   1       1157.36       1135.77        12.46 o                         
  -1   7   1         62.79         75.08         3.18 o                         
   1   7   1         73.14         75.78         3.24 o                         
   3   7   1        925.09        955.99        10.68 o                         
   5   7   1        167.12        180.14         4.57 o                         
   7   7   1        404.55        398.12         6.37 o                         
   9   7   1        872.28        876.48        10.50 o                         
  11   7   1        201.35        200.31         4.82 o                         
  13   7   1        425.90        422.32         6.91 o                         
  15   7   1        203.55        183.67         5.31 o                         
  17   7   1        518.34        540.96        10.73 o                         
  19   7   1        430.50        416.06         9.05 o                         
  21   7   1          4.35          7.04         5.76 o                         
 -20   8   1        672.48        651.81        12.53 o                         
 -18   8   1        109.51        103.14         6.47 o                         
 -16   8   1          0.79          0.85         3.14 o                         
 -14   8   1        590.72        585.76        11.05 o                         
 -12   8   1       4124.70       4090.24        35.19 o                         
 -10   8   1        209.79        214.17         5.40 o                         
  -8   8   1         51.48         61.32         3.78 o                         
  -6   8   1       1465.38       1335.14        15.55 o                         
  -4   8   1       2341.77       2314.98        21.39 o                         
  -2   8   1       1295.95       1298.08        13.97 o                         
   0   8   1       2149.06       2172.30        19.84 o                         
   2   8   1       2598.41       2448.44        22.52 o                         
   4   8   1        189.10        213.38         5.71 o                         
   6   8   1        862.83        773.83        10.06 o                         
   8   8   1        936.45        934.75        11.79 o                         
  10   8   1        489.11        465.05         7.53 o                         
  12   8   1       2024.31       1978.98        20.43 o                         
  14   8   1         15.18         14.50         3.15 o                         
  16   8   1        307.89        313.22         7.59 o                         
  18   8   1        783.68        797.46        14.98 o                         
 -17   9   1          0.19          1.24         4.12 o                         
 -15   9   1        360.14        361.89         9.96 o                         
 -13   9   1         88.00         84.14         5.06 o                         
 -11   9   1         78.77         73.59         4.79 o                         
  -9   9   1         95.37         83.29         4.50 o                         
  -7   9   1         46.92         48.24         3.53 o                         
  -5   9   1        184.02        189.07         5.61 o                         
  -3   9   1        155.49        170.19         5.26 o                         
  -1   9   1         26.11         19.31         2.95 o                         
   1   9   1        547.30        544.17         8.72 o                         
   3   9   1         45.98         38.77         3.11 o                         
   5   9   1          3.79         11.24         2.96 o                         
   7   9   1          1.97          5.15         2.57 o                         
   9   9   1        894.27        880.80        12.70 o                         
  11   9   1        125.43        144.72         6.43 o                         
  13   9   1         20.99         24.61         3.80 o                         
  15   9   1        113.78        112.51         6.30 o                         
  17   9   1         18.57          7.13         3.68 o                         
 -14  10   1       1530.51       1545.46        25.11 o                         
 -12  10   1        240.27        237.16        11.09 o                         
 -10  10   1        502.93        499.15        11.37 o                         
  -8  10   1          0.22          6.96         5.44 o                         
  -6  10   1        391.94        377.72         9.03 o                         
  -4  10   1         56.82         59.02         4.43 o                         
  -2  10   1       1089.31       1016.09        14.51 o                         
   0  10   1        682.31        702.65        11.93 o                         
   2  10   1       1189.03       1211.50        15.60 o                         
   4  10   1        171.80        204.77         6.41 o                         
   6  10   1        285.76        267.19         7.82 o                         
   8  10   1         17.01         15.44         3.66 o                         
  10  10   1        388.43        371.67         9.60 o                         
  12  10   1         64.80         59.55         5.33 o                         
  14  10   1        782.18        783.90        15.56 o                         
 -11  11   1        551.58        604.42        13.87 o                         
  -9  11   1         36.25         52.83         5.26 o                         
  -7  11   1         93.80        115.82         7.60 o                         
  -5  11   1         33.46         63.40         5.41 o                         
  -3  11   1         19.10         31.87         4.15 o                         
  -1  11   1          1.62          9.14         3.46 o                         
   1  11   1         27.90         46.12         4.31 o                         
   3  11   1         83.61        103.35         6.53 o                         
   5  11   1         19.41         30.44         4.65 o                         
   7  11   1         13.42         20.37         4.87 o                         
   9  11   1        394.17        425.84        11.09 o                         
  11  11   1         20.98         30.03         6.75 o                         
  -6  12   1        438.55        424.85        13.78 o                         
  -4  12   1          0.50         18.56         4.58 o                         
  -2  12   1         44.79         33.43         5.58 o                         
   0  12   1       1111.39       1132.87        23.89 o                         
   2  12   1        661.44        658.51        15.48 o                         
   4  12   1        193.94        184.70         9.79 o                         
   6  12   1         27.76         29.92         7.30 o                         
 -26   0   2          0.25         -7.92         9.40 o                         
 -24   0   2        211.44        204.32        10.48 o                         
 -22   0   2       1456.75       1457.84        24.27 o                         
 -20   0   2        767.24        683.28        11.60 o                         
 -18   0   2        530.96        496.00         8.76 o                         
 -16   0   2       8644.95       8697.82        90.15 o                         
 -14   0   2        526.42        555.01         8.07 o                         
 -12   0   2       2410.36       2520.07        27.44 o                         
 -10   0   2        338.15        376.18         5.39 o                         
  -8   0   2       3046.61       3417.27        35.67 o                         
  -6   0   2        101.39        134.85         2.35 o                         
  -4   0   2        661.89        363.19         5.11 o                         
  -2   0   2      20858.64      23710.36       787.00 o                         
   2   0   2       5419.95       4348.69        52.43 o                         
   4   0   2      17954.75      21415.56       746.79 o                         
   6   0   2        606.86        511.04         6.03 o                         
   8   0   2         12.74         32.89         1.51 o                         
  10   0   2       2798.12       2863.82        29.02 o                         
  12   0   2       1867.14       1990.20        21.13 o                         
  14   0   2       3639.04       3725.51        38.37 o                         
  16   0   2        516.47        546.69         8.83 o                         
  18   0   2         56.51         52.71         3.60 o                         
  20   0   2       2347.67       2278.51        28.55 o                         
  22   0   2         87.96         99.48         6.00 o                         
  24   0   2         29.23         11.63         6.53 o                         
 -25   1   2          0.07          0.74         3.67 o                         
 -23   1   2          0.08          4.24         2.56 o                         
 -21   1   2        356.49        375.37         6.54 o                         
 -19   1   2         95.08         92.73         3.11 o                         
 -17   1   2         19.72         30.99         1.86 o                         
 -15   1   2        237.48        242.24         3.59 o                         
 -13   1   2          6.24          6.77         1.05 o                         
 -11   1   2       1605.05       1601.10        12.83 o                         
  -9   1   2       1356.84       1376.95        11.32 o                         
  -7   1   2       3358.09       3433.91        25.33 o                         
  -5   1   2       1244.90       1259.78         9.83 o                         
  -3   1   2      20378.70      21176.05       777.90 o                         
  -1   1   2       4769.44       4829.33        45.13 o                         
   1   1   2        300.87        280.07         2.95 o                         
   3   1   2         13.70          5.26         0.50 o                         
   5   1   2         34.42         29.48         0.87 o                         
   7   1   2       6423.01       6582.35        57.04 o                         
   9   1   2       1464.94       1396.26        10.94 o                         
  11   1   2        110.29        125.50         2.23 o                         
  13   1   2        107.37         96.85         2.24 o                         
  15   1   2       1340.43       1330.19        11.19 o                         
  17   1   2       1507.26       1421.33        12.98 o                         
  19   1   2        239.65        254.80         4.63 o                         
  21   1   2        113.97        110.79         3.82 o                         
  23   1   2         46.76         44.14         3.53 o                         
 -24   2   2         30.12         20.77         3.65 o                         
 -22   2   2        241.88        254.39         5.84 o                         
 -20   2   2        399.56        388.82         5.94 o                         
 -18   2   2       3519.71       3475.50        28.60 o                         
 -16   2   2        476.62        468.23         5.46 o                         
 -14   2   2         20.85         20.40         1.43 o                         
 -12   2   2       3109.60       3337.86        25.68 o                         
 -10   2   2       5427.78       5688.00        40.92 o                         
  -8   2   2       1460.51       1377.43        11.43 o                         
  -6   2   2       2476.38       2552.56        19.99 o                         
  -4   2   2       2032.01       2238.72        17.12 o                         
  -2   2   2       6714.66       6972.59        60.55 o                         
   0   2   2         85.36        165.67         2.40 o                         
   2   2   2       9067.15       9146.53        76.26 o                         
   4   2   2      21101.89      21639.74       280.75 o                         
   6   2   2         21.62         11.82         0.88 o                         
   8   2   2       1970.30       1838.00        13.95 o                         
  10   2   2       3248.76       3472.04        25.76 o                         
  12   2   2       1016.56       1005.45         8.67 o                         
  14   2   2       1392.36       1417.36        12.11 o                         
  16   2   2       1932.82       1881.52        15.33 o                         
  18   2   2       1406.54       1414.50        12.87 o                         
  20   2   2        149.03        138.80         4.20 o                         
  22   2   2         97.29        137.81         5.17 o                         
  24   2   2        326.05        316.11         7.80 o                         
 -25   3   2        828.77        883.96        14.58 o                         
 -23   3   2         17.86         13.57         3.30 o                         
 -21   3   2         52.00         51.74         3.08 o                         
 -19   3   2        205.89        230.83         4.48 o                         
 -17   3   2          0.65          3.80         1.43 o                         
 -15   3   2          0.40          2.50         1.36 o                         
 -13   3   2         85.71         77.93         2.26 o                         
 -11   3   2       1578.01       1743.96        14.68 o                         
  -9   3   2         71.17         70.77         2.08 o                         
  -7   3   2         84.59         53.96         1.79 o                         
  -5   3   2       3671.05       3672.13        28.92 o                         
  -3   3   2       1478.42       1569.25        12.42 o                         
  -1   3   2         41.85         33.32         1.39 o                         
   1   3   2        193.99        253.12         3.55 o                         
   3   3   2          0.47          3.75         0.84 o                         
   5   3   2          3.03         -0.04         0.92 o                         
   7   3   2        663.66        628.52         5.89 o                         
   9   3   2       2284.71       2285.46        17.53 o                         
  11   3   2        315.50        324.34         4.07 o                         
  13   3   2          0.48          3.09         1.22 o                         
  15   3   2         64.21         55.58         2.26 o                         
  17   3   2          1.25          2.26         1.55 o                         
  19   3   2        747.73        762.65         9.14 o                         
  21   3   2        202.19        217.26         5.81 o                         
  23   3   2         48.25         46.29         4.15 o                         
 -24   4   2         37.71         18.00         3.64 o                         
 -22   4   2         81.38         85.12         4.28 o                         
 -20   4   2        305.43        308.81         5.93 o                         
 -18   4   2       3847.50       3640.57        30.94 o                         
 -16   4   2          8.80          7.76         1.64 o                         
 -14   4   2        122.32        150.35         3.34 o                         
 -12   4   2       1473.43       1570.80        13.68 o                         
 -10   4   2       1643.22       1604.85        13.90 o                         
  -8   4   2        148.08        140.28         2.97 o                         
  -6   4   2        651.61        695.53         7.22 o                         
  -4   4   2        862.64        957.51         9.09 o                         
  -2   4   2       1245.05       1300.38        11.25 o                         
   0   4   2         61.87         93.67         2.52 o                         
   2   4   2       9342.48       9519.27        66.71 o                         
   4   4   2       1960.18       2180.63        17.76 o                         
   6   4   2       1325.61       1282.96        11.11 o                         
   8   4   2        149.25        154.73         2.93 o                         
  10   4   2          5.77          6.90         1.32 o                         
  12   4   2       1317.95       1327.06        11.98 o                         
  14   4   2       1742.73       1843.00        16.28 o                         
  16   4   2       1390.03       1361.23        12.52 o                         
  18   4   2        478.59        441.11         6.57 o                         
  20   4   2         19.07         14.59         2.52 o                         
  22   4   2          0.42          7.77         3.28 o                         
 -23   5   2        558.63        541.38        10.11 o                         
 -21   5   2          4.27          6.09         2.66 o                         
 -19   5   2        391.64        386.57         6.78 o                         
 -17   5   2         76.39         87.75         3.13 o                         
 -15   5   2         50.12         63.34         2.91 o                         
 -13   5   2        876.82        865.62         9.27 o                         
 -11   5   2       2410.99       2550.10        21.17 o                         
  -9   5   2        401.13        419.78         5.82 o                         
  -7   5   2        757.87        677.66         7.63 o                         
  -5   5   2        151.69        187.14         3.74 o                         
  -3   5   2      20241.53      20739.39       167.88 o                         
  -1   5   2       1342.63       1261.44        11.87 o                         
   1   5   2         97.81        126.73         3.14 o                         
   3   5   2         40.42         38.78         1.97 o                         
   5   5   2       1285.46       1360.98        12.36 o                         
   7   5   2        931.18       1017.69        10.28 o                         
   9   5   2       3617.56       3522.63        26.98 o                         
  11   5   2        859.02        831.13         8.57 o                         
  13   5   2          0.55          1.49         1.74 o                         
  15   5   2       2155.68       2006.57        18.10 o                         
  17   5   2       2065.60       1972.59        20.45 o                         
  19   5   2        543.50        538.99        10.35 o                         
  21   5   2        235.70        249.85         7.57 o                         
 -22   6   2         52.57         37.72         3.58 o                         
 -20   6   2        263.37        266.12         7.26 o                         
 -18   6   2         21.90         30.59         3.26 o                         
 -16   6   2       1250.76       1184.39        12.36 o                         
 -14   6   2         91.62         91.50         3.53 o                         
 -12   6   2        199.58        218.38         4.68 o                         
 -10   6   2         84.56         74.70         3.02 o                         
  -8   6   2       3655.38       3571.60        27.46 o                         
  -6   6   2         15.27         38.63         2.33 o                         
  -4   6   2        128.51        131.81         3.58 o                         
  -2   6   2          7.94         18.21         1.87 o                         
   0   6   2       3398.36       3454.66        28.67 o                         
   2   6   2        225.27        253.35         4.58 o                         
   4   6   2        580.59        543.97         7.09 o                         
   6   6   2        241.71        249.20         4.40 o                         
   8   6   2         72.45         94.44         3.15 o                         
  10   6   2        142.68        124.96         3.51 o                         
  12   6   2       1596.44       1561.15        15.69 o                         
  14   6   2       1298.51       1221.96        12.56 o                         
  16   6   2        112.49        126.04         5.00 o                         
  18   6   2         58.70         60.40         3.39 o                         
  20   6   2        231.31        197.09         6.29 o                         
 -21   7   2        414.52        390.71         8.75 o                         
 -19   7   2        155.45        144.53         6.80 o                         
 -17   7   2         47.57         59.89         4.28 o                         
 -15   7   2        453.80        474.96         8.94 o                         
 -13   7   2        439.39        462.92         7.29 o                         
 -11   7   2        539.18        494.92         7.77 o                         
  -9   7   2       5248.80       4990.31        40.61 o                         
  -7   7   2       1336.31       1307.82        13.41 o                         
  -5   7   2        260.77        300.09         5.41 o                         
  -3   7   2        484.38        481.15         7.19 o                         
  -1   7   2         60.95         94.35         3.51 o                         
   1   7   2         17.90          7.98         1.97 o                         
   3   7   2        705.82        688.86         8.73 o                         
   5   7   2        565.76        597.55         7.88 o                         
   7   7   2       6202.79       5981.48        44.05 o                         
   9   7   2        217.51        212.40         4.72 o                         
  11   7   2        704.61        765.37         8.96 o                         
  13   7   2        355.50        362.61         7.03 o                         
  15   7   2         55.38         63.47         3.57 o                         
  17   7   2         88.04         88.23         4.36 o                         
  19   7   2        238.69        192.72         6.65 o                         
 -20   8   2         81.33         76.83         5.65 o                         
 -18   8   2        592.60        586.80        11.24 o                         
 -16   8   2        106.23        101.12         5.70 o                         
 -14   8   2        231.18        216.13         6.79 o                         
 -12   8   2         16.99         25.23         2.92 o                         
 -10   8   2       1404.34       1360.54        14.86 o                         
  -8   8   2          0.03          0.65         2.22 o                         
  -6   8   2        403.90        373.83         6.75 o                         
  -4   8   2        204.16        220.42         5.63 o                         
  -2   8   2          6.81          4.27         2.09 o                         
   0   8   2        441.43        367.57         6.54 o                         
   2   8   2        865.21        841.63        11.14 o                         
   4   8   2       3119.86       2920.33        26.31 o                         
   6   8   2        126.71        130.73         4.42 o                         
   8   8   2       1001.31        959.78        10.78 o                         
  10   8   2        934.42        909.95        10.84 o                         
  12   8   2        265.21        281.28         6.26 o                         
  14   8   2         16.08         12.55         2.79 o                         
  16   8   2         59.34         55.18         4.55 o                         
  18   8   2        197.14        198.29         6.75 o                         
 -17   9   2        565.72        545.34        12.37 o                         
 -15   9   2         27.01         23.47         4.90 o                         
 -13   9   2          1.37          4.74         3.56 o                         
 -11   9   2        390.30        369.31         8.71 o                         
  -9   9   2        814.58        796.81        11.75 o                         
  -7   9   2        735.83        732.51        10.46 o                         
  -5   9   2       2251.09       2260.41        22.00 o                         
  -3   9   2        418.63        351.21         6.92 o                         
  -1   9   2        608.52        525.78         8.37 o                         
   1   9   2        223.14        229.57         5.79 o                         
   3   9   2       2009.91       1870.05        19.19 o                         
   5   9   2        581.31        541.53         9.02 o                         
   7   9   2        142.74        149.46         5.38 o                         
   9   9   2        391.79        419.99         7.87 o                         
  11   9   2       1124.87       1132.93        14.41 o                         
  13   9   2        398.65        392.20         8.12 o                         
  15   9   2          1.49         12.21         3.12 o                         
 -14  10   2         14.37         17.46         4.17 o                         
 -12  10   2         46.44         56.11         5.80 o                         
 -10  10   2        298.78        319.38         9.83 o                         
  -8  10   2         29.15         31.04         3.93 o                         
  -6  10   2          7.54          7.96         3.36 o                         
  -4  10   2          3.45          5.04         2.78 o                         
  -2  10   2         21.13         28.73         3.79 o                         
   0  10   2         49.19         69.11         4.21 o                         
   2  10   2          6.96         10.05         2.95 o                         
   4  10   2         20.32         19.14         3.29 o                         
   6  10   2        217.77        248.47         7.03 o                         
   8  10   2         11.07         27.34         4.04 o                         
  10  10   2          0.39          8.52         3.27 o                         
  12  10   2          6.31          5.67         3.57 o                         
  14  10   2          2.93          8.98         4.21 o                         
 -11  11   2       1064.08       1069.21        21.11 o                         
  -9  11   2         29.38         27.04         6.29 o                         
  -7  11   2         83.72         61.35         7.30 o                         
  -5  11   2        716.08        741.80        13.88 o                         
  -3  11   2        811.76        867.33        14.65 o                         
  -1  11   2         74.34         69.17         5.36 o                         
   1  11   2        101.44         77.05         5.29 o                         
   3  11   2         12.16          7.29         4.42 o                         
   5  11   2        650.59        662.60        13.68 o                         
   7  11   2        200.97        173.20         7.86 o                         
   9  11   2       1192.41       1200.50        17.52 o                         
  11  11   2        309.61        310.78        10.44 o                         
  -6  12   2        343.39        376.87        13.86 o                         
  -4  12   2         98.36        123.52         9.02 o                         
  -2  12   2          1.44         15.65         5.49 o                         
   0  12   2         31.72         57.69         5.44 o                         
   2  12   2        126.04        140.71         9.87 o                         
   4  12   2       1164.37       1232.64        21.37 o                         
   6  12   2         88.65        229.93        18.10 o                         
 -25   1   3        391.42        378.09         9.10 o                         
 -23   1   3        570.10        580.74         9.84 o                         
 -21   1   3       1483.24       1512.08        15.81 o                         
 -19   1   3        105.12        125.39         3.48 o                         
 -17   1   3        971.80       1039.30         9.96 o                         
 -15   1   3         25.08         14.30         1.38 o                         
 -13   1   3        496.69        522.49         5.46 o                         
 -11   1   3       2890.41       2893.59        22.60 o                         
  -9   1   3       6095.65       6480.74        54.63 o                         
  -7   1   3       5334.13       5591.16        50.69 o                         
  -5   1   3        594.24        413.18         5.18 o                         
  -3   1   3       1521.88       1298.03        12.92 o                         
  -1   1   3      36579.76      39204.91       965.25 o                         
   1   1   3        659.76        496.83         5.38 o                         
   3   1   3       1078.91       1283.21        10.40 o                         
   5   1   3       3367.24       3543.78        27.42 o                         
   7   1   3       2851.93       3160.03        22.34 o                         
   9   1   3       1598.36       1787.40        14.61 o                         
  11   1   3       1435.49       1469.60        11.27 o                         
  13   1   3       1044.04       1091.07         9.03 o                         
  15   1   3        422.29        445.82         5.13 o                         
  17   1   3        822.04        746.10         7.54 o                         
  19   1   3       2168.23       2261.81        19.23 o                         
  21   1   3       1020.71       1010.29        12.20 o                         
  23   1   3        613.81        602.04         9.88 o                         
 -24   2   3          0.18          2.42         3.16 o                         
 -22   2   3          0.05          2.03         2.60 o                         
 -20   2   3        275.19        285.53         5.02 o                         
 -18   2   3          0.20          5.60         1.77 o                         
 -16   2   3       1278.50       1215.29        11.01 o                         
 -14   2   3        481.98        448.55         5.13 o                         
 -12   2   3        389.95        458.06         5.11 o                         
 -10   2   3        986.70        963.28         8.57 o                         
  -8   2   3          0.33          4.14         0.87 o                         
  -6   2   3       1710.05       1609.95        13.60 o                         
  -4   2   3        485.15        539.10         5.22 o                         
  -2   2   3       2993.20       2876.56        24.30 o                         
   0   2   3       1677.69       1605.15        14.19 o                         
   2   2   3         15.60         26.01         1.01 o                         
   4   2   3        349.27        398.77         4.08 o                         
   6   2   3       1365.59       1295.55        10.40 o                         
   8   2   3        241.25        234.45         2.92 o                         
  10   2   3        975.81       1076.96         9.04 o                         
  12   2   3         10.40         12.76         1.26 o                         
  14   2   3         85.93         86.76         2.42 o                         
  16   2   3         15.79         22.41         2.14 o                         
  18   2   3        388.05        358.39         5.38 o                         
  20   2   3         97.62        100.96         3.67 o                         
  22   2   3         10.98         11.10         2.65 o                         
 -25   3   3        661.18        647.22        13.72 o                         
 -23   3   3       2543.40       2574.63        31.08 o                         
 -21   3   3         51.81         55.29         3.68 o                         
 -19   3   3          5.46          7.24         1.75 o                         
 -17   3   3        210.90        253.92         4.21 o                         
 -15   3   3       1807.30       1932.07        16.11 o                         
 -13   3   3        421.99        452.71         5.26 o                         
 -11   3   3       2271.01       2375.98        19.17 o                         
  -9   3   3         19.90         11.19         1.19 o                         
  -7   3   3       5006.28       5078.52        37.12 o                         
  -5   3   3        265.30        325.12         4.03 o                         
  -3   3   3      11691.94      11630.40        91.45 o                         
  -1   3   3        247.75        172.40         2.65 o                         
   1   3   3        304.00        335.94         3.68 o                         
   3   3   3        567.69        564.06         5.98 o                         
   5   3   3       4463.06       4343.34        33.88 o                         
   7   3   3       1078.59       1207.92        10.35 o                         
   9   3   3       7868.67       8190.09        58.60 o                         
  11   3   3         44.73         60.28         1.97 o                         
  13   3   3        586.49        612.81         6.47 o                         
  15   3   3          1.54         23.77         1.84 o                         
  17   3   3        229.52        220.04         4.35 o                         
  19   3   3          1.81          5.02         2.12 o                         
  21   3   3       2628.72       2671.25        31.00 o                         
  23   3   3        580.99        571.67        11.37 o                         
 -24   4   3         85.86        123.32         5.87 o                         
 -22   4   3         41.88         39.56         3.41 o                         
 -20   4   3        413.16        415.96         7.16 o                         
 -18   4   3       1126.91       1103.33        11.04 o                         
 -16   4   3        137.02        167.39         3.72 o                         
 -14   4   3        188.47        163.95         3.45 o                         
 -12   4   3        248.26        180.15         3.50 o                         
 -10   4   3       1314.41       1262.71        11.43 o                         
  -8   4   3        600.49        596.42         6.36 o                         
  -6   4   3       1178.19       1232.03        11.25 o                         
  -4   4   3         13.99         19.18         1.40 o                         
  -2   4   3        192.84        164.10         3.14 o                         
   0   4   3        637.10        730.51         7.72 o                         
   2   4   3       6423.71       6506.65        50.02 o                         
   4   4   3       1126.88       1109.12        10.20 o                         
   6   4   3         11.05         21.23         1.51 o                         
   8   4   3        291.80        241.31         3.51 o                         
  10   4   3          9.17          0.04         1.17 o                         
  12   4   3        957.26        859.61         8.66 o                         
  14   4   3       1349.17       1345.45        13.49 o                         
  16   4   3       1014.39       1027.54        10.61 o                         
  18   4   3          5.92         11.87         2.73 o                         
  20   4   3         54.92         59.99         3.49 o                         
  22   4   3        167.87        127.10         5.58 o                         
 -23   5   3       1522.75       1529.45        22.03 o                         
 -21   5   3         42.41         28.08         3.28 o                         
 -19   5   3        133.36        150.63         4.65 o                         
 -17   5   3        449.54        479.01         6.54 o                         
 -15   5   3        575.02        575.18         7.99 o                         
 -13   5   3       1046.19       1076.54        10.79 o                         
 -11   5   3          4.70          4.00         1.59 o                         
  -9   5   3       2165.44       2105.51        17.51 o                         
  -7   5   3         19.56         45.20         2.19 o                         
  -5   5   3        271.36        290.22         4.67 o                         
  -3   5   3       2047.11       2169.98        18.16 o                         
  -1   5   3       1663.52       1651.69        14.80 o                         
   1   5   3        262.67        261.69         4.16 o                         
   3   5   3        378.48        352.05         5.04 o                         
   5   5   3        840.27        880.98         8.40 o                         
   7   5   3       3146.17       3134.07        25.61 o                         
   9   5   3          0.42          7.57         1.29 o                         
  11   5   3        747.91        773.17         8.29 o                         
  13   5   3        103.40        114.17         3.42 o                         
  15   5   3        291.67        317.44         5.35 o                         
  17   5   3         16.84         13.34         2.55 o                         
  19   5   3        265.83        242.61         6.10 o                         
  21   5   3        624.61        626.78        11.81 o                         
 -22   6   3          3.71         -0.28         2.96 o                         
 -20   6   3        238.47        240.94         6.80 o                         
 -18   6   3        346.75        349.29         7.15 o                         
 -16   6   3        838.80        845.76        10.33 o                         
 -14   6   3       2318.45       2179.50        20.82 o                         
 -12   6   3        454.74        415.76         6.46 o                         
 -10   6   3          5.27         15.19         2.00 o                         
  -8   6   3       2155.99       2186.89        19.57 o                         
  -6   6   3        150.66        163.89         3.79 o                         
  -4   6   3        680.64        623.92         7.39 o                         
  -2   6   3        243.72        279.01         4.68 o                         
   0   6   3       2283.76       2435.88        21.27 o                         
   2   6   3        722.01        804.89         8.73 o                         
   4   6   3         15.33         13.61         1.65 o                         
   6   6   3       4200.30       4049.48        31.30 o                         
   8   6   3        155.55        132.69         3.11 o                         
  10   6   3       1039.94        982.84        10.14 o                         
  12   6   3       2832.52       2806.23        25.07 o                         
  14   6   3       1446.65       1422.96        14.92 o                         
  16   6   3        504.84        507.09         8.15 o                         
  18   6   3         78.08         78.41         4.05 o                         
  20   6   3         37.38         22.43         4.09 o                         
 -21   7   3        275.83        248.52         7.64 o                         
 -19   7   3         59.93         63.62         4.95 o                         
 -17   7   3          7.77          9.47         2.88 o                         
 -15   7   3         15.58         23.80         3.69 o                         
 -13   7   3        630.74        607.14         8.37 o                         
 -11   7   3        827.40        814.91        10.15 o                         
  -9   7   3        219.00        226.87         5.23 o                         
  -7   7   3        150.11        144.75         4.05 o                         
  -5   7   3        248.45        257.74         5.00 o                         
  -3   7   3        161.02        162.53         4.34 o                         
  -1   7   3       1571.10       1517.20        14.80 o                         
   1   7   3          5.46          9.38         1.90 o                         
   3   7   3         29.22         40.99         2.49 o                         
   5   7   3          0.65          0.28         1.69 o                         
   7   7   3        706.85        690.18         8.01 o                         
   9   7   3        340.39        340.72         5.57 o                         
  11   7   3        341.85        337.80         5.33 o                         
  13   7   3          0.59          8.28         1.95 o                         
  15   7   3         28.63         28.93         2.73 o                         
  17   7   3         53.35         51.61         4.55 o                         
  19   7   3        595.21        568.66        12.51 o                         
 -20   8   3        316.87        311.67         9.38 o                         
 -18   8   3        217.06        205.96         7.48 o                         
 -16   8   3        754.41        718.49        13.47 o                         
 -14   8   3        923.89        863.08        13.42 o                         
 -12   8   3        415.84        411.34         7.34 o                         
 -10   8   3        144.81        194.00         5.31 o                         
  -8   8   3          5.73         10.05         2.44 o                         
  -6   8   3        142.54        158.92         4.76 o                         
  -4   8   3       3477.45       3327.53        29.71 o                         
  -2   8   3       1466.10       1493.70        16.23 o                         
   0   8   3        842.45        826.15        10.18 o                         
   2   8   3        145.60        139.11         4.44 o                         
   4   8   3          3.02         18.69         2.40 o                         
   6   8   3       1432.89       1524.59        15.49 o                         
   8   8   3        267.49        272.05         5.08 o                         
  10   8   3         54.05         45.84         2.45 o                         
  12   8   3        534.93        521.54         8.15 o                         
  14   8   3         22.59         17.44         4.52 o                         
  16   8   3        706.52        708.97        13.75 o                         
 -17   9   3         54.85         67.42         5.38 o                         
 -15   9   3        661.68        686.22        13.60 o                         
 -13   9   3          8.75          5.49         3.32 o                         
 -11   9   3        145.17        153.17         5.88 o                         
  -9   9   3        301.34        316.24         7.77 o                         
  -7   9   3        181.49        186.70         5.38 o                         
  -5   9   3         38.06         20.39         2.71 o                         
  -3   9   3        139.70        134.93         4.74 o                         
  -1   9   3        569.34        456.10         7.89 o                         
   1   9   3        421.58        434.84         7.43 o                         
   3   9   3       1171.40       1095.66        13.29 o                         
   5   9   3         77.04        103.89         4.17 o                         
   7   9   3         45.55         59.65         3.47 o                         
   9   9   3        533.69        532.15         8.30 o                         
  11   9   3        120.55        145.61         4.55 o                         
  13   9   3        294.52        310.45         8.37 o                         
  15   9   3         34.01         45.58         4.65 o                         
 -14  10   3        171.66        168.46         8.29 o                         
 -12  10   3         30.27         21.30         4.21 o                         
 -10  10   3       1051.27       1031.54        16.98 o                         
  -8  10   3         66.96         50.85         4.26 o                         
  -6  10   3         91.17        100.44         5.54 o                         
  -4  10   3        210.06        201.54         6.59 o                         
  -2  10   3        775.13        733.13        13.25 o                         
   0  10   3        676.94        668.23        11.73 o                         
   2  10   3        487.64        507.05         9.53 o                         
   4  10   3        272.42        317.51         7.57 o                         
   6  10   3        207.09        205.31         5.83 o                         
   8  10   3        282.12        266.36         7.93 o                         
  10  10   3         33.38         20.92         3.32 o                         
  12  10   3         31.80         31.49         4.38 o                         
 -11  11   3        205.42        255.81        12.60 o                         
  -9  11   3        189.92        229.43         9.77 o                         
  -7  11   3         33.73         62.38         6.56 o                         
  -5  11   3          0.79          3.74         3.92 o                         
  -3  11   3         45.59         57.92         4.65 o                         
  -1  11   3          1.90         13.29         4.15 o                         
   1  11   3         68.47         91.94         5.41 o                         
   3  11   3        152.94        193.18        10.27 o                         
   5  11   3          7.52         13.92         4.83 o                         
   7  11   3         68.43         70.36         4.69 o                         
   9  11   3        693.68        733.66        13.31 o                         
  -6  12   3        221.39        229.77        10.47 o                         
  -4  12   3          0.14          5.45         5.69 o                         
  -2  12   3        292.30        285.80         9.21 o                         
   0  12   3        463.73        463.41        11.96 o                         
   2  12   3        116.97        102.52         7.56 o                         
   4  12   3        414.56        400.47        22.49 o                         
 -26   0   4          4.00         -5.75         5.75 o                         
 -24   0   4        516.96        506.73        16.48 o                         
 -22   0   4        849.47        833.11        16.43 o                         
 -20   0   4        232.12        229.47         6.47 o                         
 -18   0   4        120.70        119.21         4.63 o                         
 -16   0   4       7835.73       7698.13        80.49 o                         
 -14   0   4       3639.43       3747.93        40.42 o                         
 -12   0   4        553.76        585.17         8.21 o                         
 -10   0   4       5491.55       5481.08        60.41 o                         
  -8   0   4        533.79        547.18         7.11 o                         
  -6   0   4      16200.40      16287.96       527.25 o                         
  -4   0   4       1353.72       1481.48        21.88 o                         
   0   0   4        754.65        851.92        12.84 o                         
   2   0   4       2553.84       2205.13        32.26 o                         
   4   0   4        384.78        423.16         6.07 o                         
   6   0   4       7508.01       7309.17        83.24 o                         
   8   0   4       6777.39       7037.90        71.99 o                         
  10   0   4        279.57        231.46         4.60 o                         
  12   0   4       1681.16       1508.28        19.89 o                         
  14   0   4       8788.12       8834.17        92.92 o                         
  16   0   4       1127.67       1096.91        15.11 o                         
  18   0   4        894.78        870.95        13.78 o                         
  20   0   4        272.66        261.94         6.91 o                         
  22   0   4         29.51         32.64         7.53 o                         
 -25   1   4          0.84         -2.29         3.72 o                         
 -23   1   4        179.17        195.47         5.95 o                         
 -21   1   4        996.95       1019.30        12.93 o                         
 -19   1   4       2027.38       1948.79        17.15 o                         
 -17   1   4         52.04         60.51         2.47 o                         
 -15   1   4        501.19        456.74         5.39 o                         
 -13   1   4        170.21        165.09         2.92 o                         
 -11   1   4       2039.68       1998.22        16.31 o                         
  -9   1   4       2102.85       2203.21        17.56 o                         
  -7   1   4        655.53        742.02         6.69 o                         
  -5   1   4          1.10          1.83         0.65 o                         
  -3   1   4       3413.40       3327.56        30.55 o                         
  -1   1   4      10049.65      10144.61       132.61 o                         
   1   1   4       4632.34       4608.12        41.65 o                         
   3   1   4          9.50         14.46         0.78 o                         
   5   1   4        802.32        881.18         7.33 o                         
   7   1   4       2682.06       2723.17        22.29 o                         
   9   1   4       2056.79       1985.95        16.46 o                         
  11   1   4         14.22         21.08         1.08 o                         
  13   1   4        401.17        361.99         4.17 o                         
  15   1   4        603.37        618.49         6.49 o                         
  17   1   4        415.02        384.14         5.16 o                         
  19   1   4         27.64         34.01         2.58 o                         
  21   1   4         16.17         25.80         2.82 o                         
  23   1   4        110.06        123.88         6.91 o                         
 -24   2   4         10.67          6.98         3.08 o                         
 -22   2   4         72.25         61.21         3.71 o                         
 -20   2   4        393.03        380.91         6.03 o                         
 -18   2   4       2441.01       2445.48        22.31 o                         
 -16   2   4        703.32        677.69         7.37 o                         
 -14   2   4        854.59        875.61         8.25 o                         
 -12   2   4       1905.60       1984.95        15.78 o                         
 -10   2   4        281.22        273.09         3.72 o                         
  -8   2   4         19.26         28.20         1.31 o                         
  -6   2   4       4560.62       4800.24        38.55 o                         
  -4   2   4       3901.78       4058.24        33.63 o                         
  -2   2   4       1703.78       1845.74        16.03 o                         
   0   2   4        930.39        999.54         8.68 o                         
   2   2   4       5051.09       5354.15        42.48 o                         
   4   2   4       3598.36       3707.22        28.25 o                         
   6   2   4        372.13        346.21         4.11 o                         
   8   2   4       1517.94       1623.33        13.18 o                         
  10   2   4        410.56        436.55         5.00 o                         
  12   2   4          2.81          8.84         1.12 o                         
  14   2   4       1338.23       1372.14        11.83 o                         
  16   2   4       2891.79       2845.05        21.58 o                         
  18   2   4        746.93        720.91         8.94 o                         
  20   2   4         54.26         42.00         3.24 o                         
  22   2   4         19.23         42.36         5.29 o                         
 -25   3   4        300.07        314.49         9.08 o                         
 -23   3   4        122.49        113.72         5.90 o                         
 -21   3   4        351.71        363.38         7.04 o                         
 -19   3   4        239.70        224.51         4.47 o                         
 -17   3   4         26.45         13.97         1.82 o                         
 -15   3   4        717.75        650.22         7.19 o                         
 -13   3   4        518.67        535.82         6.08 o                         
 -11   3   4        378.41        389.10         4.92 o                         
  -9   3   4        182.35        175.50         2.94 o                         
  -7   3   4        706.13        758.75         7.41 o                         
  -5   3   4       1684.42       1700.29        14.83 o                         
  -3   3   4          4.36          1.85         0.98 o                         
  -1   3   4        207.61        224.80         3.41 o                         
   1   3   4        558.16        520.06         6.06 o                         
   3   3   4          0.69          0.64         0.88 o                         
   5   3   4       1908.25       2070.34        16.64 o                         
   7   3   4       1294.65       1189.88        11.13 o                         
   9   3   4        406.17        409.53         4.84 o                         
  11   3   4          0.99          2.02         1.10 o                         
  13   3   4          6.00          4.59         1.35 o                         
  15   3   4         57.73         58.36         2.32 o                         
  17   3   4        394.93        409.81         5.61 o                         
  19   3   4         26.93         37.03         2.51 o                         
  21   3   4         24.35         36.48         3.26 o                         
 -24   4   4         33.89         45.40         4.86 o                         
 -22   4   4         90.99        100.54         5.08 o                         
 -20   4   4       1225.41       1186.11        14.53 o                         
 -18   4   4       1582.08       1545.27        14.37 o                         
 -16   4   4         27.83         51.77         2.51 o                         
 -14   4   4        706.83        731.15         8.49 o                         
 -12   4   4          8.73         12.79         1.51 o                         
 -10   4   4        396.24        395.06         5.18 o                         
  -8   4   4       3354.47       3435.54        27.05 o                         
  -6   4   4         22.78         27.93         1.49 o                         
  -4   4   4         26.60         50.45         1.79 o                         
  -2   4   4        917.90        981.09         9.16 o                         
   0   4   4       4091.32       4314.73        33.96 o                         
   2   4   4       3268.05       3457.25        27.78 o                         
   4   4   4        196.24        215.09         3.54 o                         
   6   4   4          0.30          4.80         1.14 o                         
   8   4   4         41.50         57.30         2.02 o                         
  10   4   4        696.37        694.00         7.72 o                         
  12   4   4       1508.85       1491.58        15.34 o                         
  14   4   4         91.30        113.21         3.24 o                         
  16   4   4        831.25        811.22         9.69 o                         
  18   4   4        318.58        290.52         6.80 o                         
  20   4   4        237.18        236.35         6.17 o                         
 -23   5   4        141.28        139.49         6.23 o                         
 -21   5   4          0.16         -0.65         2.59 o                         
 -19   5   4        861.74        812.05        11.92 o                         
 -17   5   4        100.38         85.03         3.19 o                         
 -15   5   4        334.67        375.15         5.79 o                         
 -13   5   4         57.99         79.21         2.86 o                         
 -11   5   4       2385.69       2262.31        19.49 o                         
  -9   5   4          9.86         11.92         1.60 o                         
  -7   5   4        192.06        215.13         3.85 o                         
  -5   5   4       1233.92       1263.06        11.95 o                         
  -3   5   4       1121.12       1189.95        12.01 o                         
  -1   5   4       2054.28       2019.50        17.24 o                         
   1   5   4       3959.42       3660.03        29.74 o                         
   3   5   4         74.22         46.76         2.18 o                         
   5   5   4        346.04        424.87         6.37 o                         
   7   5   4        683.78        681.33         7.70 o                         
   9   5   4       2958.79       2858.63        23.60 o                         
  11   5   4        326.70        328.09         5.11 o                         
  13   5   4        163.52        143.49         3.77 o                         
  15   5   4        126.92        150.27         5.58 o                         
  17   5   4       1252.00       1176.11        15.30 o                         
  19   5   4          8.46         16.11         4.59 o                         
 -22   6   4        185.87        168.13         7.08 o                         
 -20   6   4        138.21        141.34         5.72 o                         
 -18   6   4         12.65          8.81         2.69 o                         
 -16   6   4        998.76        953.15        11.48 o                         
 -14   6   4       1060.32       1013.48        11.61 o                         
 -12   6   4        168.25        145.35         4.08 o                         
 -10   6   4         79.92         66.01         2.85 o                         
  -8   6   4       2108.40       2106.65        18.87 o                         
  -6   6   4        727.29        703.97         8.58 o                         
  -4   6   4         21.28         22.68         2.00 o                         
  -2   6   4        805.85        791.09         8.96 o                         
   0   6   4       1165.89       1249.30        12.85 o                         
   2   6   4         13.30         20.91         1.65 o                         
   4   6   4        171.36        142.97         3.69 o                         
   6   6   4       2126.31       2170.59        18.99 o                         
   8   6   4        544.42        550.54         7.30 o                         
  10   6   4         16.27         26.90         2.19 o                         
  12   6   4          3.39          7.10         1.94 o                         
  14   6   4        821.50        774.57        10.49 o                         
  16   6   4         68.03         72.85         3.90 o                         
  18   6   4         88.77         87.90         4.79 o                         
 -21   7   4       1274.32       1256.64        21.01 o                         
 -19   7   4          6.73          0.89         3.19 o                         
 -17   7   4         18.28         17.58         3.13 o                         
 -15   7   4        106.88        128.35         4.97 o                         
 -13   7   4        237.52        250.02         5.35 o                         
 -11   7   4         22.47         15.41         2.27 o                         
  -9   7   4       7066.77       6668.46        49.88 o                         
  -7   7   4        149.59        174.62         4.69 o                         
  -5   7   4        134.18        162.96         4.21 o                         
  -3   7   4        981.50        860.77         9.77 o                         
  -1   7   4       1006.50       1061.36        11.70 o                         
   1   7   4       3455.41       3364.76        28.31 o                         
   3   7   4          8.88         10.96         1.71 o                         
   5   7   4         51.58         78.41         3.30 o                         
   7   7   4       3077.68       2941.47        28.79 o                         
   9   7   4          0.15          2.55         2.07 o                         
  11   7   4       1309.38       1416.50        16.06 o                         
  13   7   4        209.88        202.46         5.68 o                         
  15   7   4        338.49        326.06         7.92 o                         
  17   7   4         95.29        130.49         5.57 o                         
 -18   8   4        214.72        236.44         8.91 o                         
 -16   8   4         24.07         22.14         3.60 o                         
 -14   8   4         38.28         55.65         4.06 o                         
 -12   8   4        702.41        697.63        10.16 o                         
 -10   8   4         30.91         39.47         2.76 o                         
  -8   8   4        299.93        316.62         6.25 o                         
  -6   8   4       1041.72       1028.86        11.90 o                         
  -4   8   4        619.43        615.05         9.21 o                         
  -2   8   4        270.97        246.59         5.63 o                         
   0   8   4         34.72         26.88         2.57 o                         
   2   8   4        728.34        709.48         9.73 o                         
   4   8   4        548.44        537.66         7.49 o                         
   6   8   4        217.87        227.09         5.58 o                         
   8   8   4        534.23        539.49         8.44 o                         
  10   8   4         84.15         87.51         3.84 o                         
  12   8   4         91.38         97.52         5.18 o                         
  14   8   4         94.54         91.65         5.37 o                         
  16   8   4        427.03        417.89        10.10 o                         
 -17   9   4         47.05         84.72         5.56 o                         
 -15   9   4         83.74         70.83         5.07 o                         
 -13   9   4        347.70        326.19         8.24 o                         
 -11   9   4        909.71        917.61        13.49 o                         
  -9   9   4        657.21        620.69        10.55 o                         
  -7   9   4        444.22        453.31         8.88 o                         
  -5   9   4        606.89        585.20         9.02 o                         
  -3   9   4          6.15         10.87         2.39 o                         
  -1   9   4         25.31         53.49         3.34 o                         
   1   9   4       1148.43       1098.39        12.46 o                         
   3   9   4        405.71        345.96         6.82 o                         
   5   9   4        188.86        169.33         4.37 o                         
   7   9   4        300.40        298.39         7.21 o                         
   9   9   4        571.52        597.46        11.64 o                         
  11   9   4        743.37        758.62        12.71 o                         
  13   9   4         95.85         94.46         5.23 o                         
 -14  10   4         17.35         30.14         4.95 o                         
 -12  10   4          6.64         12.45         4.09 o                         
 -10  10   4        149.08        190.73         7.58 o                         
  -8  10   4         10.33         15.36         4.15 o                         
  -6  10   4         50.55         41.63         4.11 o                         
  -4  10   4          1.50          2.42         2.93 o                         
  -2  10   4         24.49         30.85         3.50 o                         
   0  10   4          0.80          6.68         2.62 o                         
   2  10   4         14.90         18.19         3.02 o                         
   4  10   4         38.96         41.46         3.73 o                         
   6  10   4         92.64         91.60         4.65 o                         
   8  10   4         31.33         36.29         4.81 o                         
  10  10   4         14.57         12.19         4.33 o                         
  12  10   4         11.09         11.23         4.34 o                         
 -11  11   4        581.09        600.56        20.39 o                         
  -9  11   4         29.04         27.07         5.45 o                         
  -7  11   4        645.76        638.83        12.47 o                         
  -5  11   4         92.93         90.11         5.40 o                         
  -3  11   4        347.56        323.72        10.07 o                         
  -1  11   4        213.52        221.29         9.10 o                         
   1  11   4        109.17        108.92         5.78 o                         
   3  11   4         12.64          7.10         3.37 o                         
   5  11   4        626.79        604.93        11.65 o                         
   7  11   4        160.39        142.31         9.43 o                         
 -25   1   5        158.81        149.12         6.42 o                         
 -23   1   5        737.17        772.56        11.64 o                         
 -21   1   5       1545.54       1574.76        17.20 o                         
 -19   1   5        370.93        394.54         5.72 o                         
 -17   1   5        296.45        326.15         5.31 o                         
 -15   1   5       1405.27       1345.45        11.98 o                         
 -13   1   5        991.65        970.13         9.38 o                         
 -11   1   5       4521.43       4810.30        36.74 o                         
  -9   1   5       8198.98       8317.57        74.72 o                         
  -7   1   5       1111.18       1247.37        12.31 o                         
  -5   1   5        371.62        388.31         4.37 o                         
  -3   1   5          0.30          4.32         1.02 o                         
  -1   1   5       1114.61       1172.61        15.77 o                         
   1   1   5        272.76        362.13         5.27 o                         
   3   1   5      14487.35      14891.85       168.14 o                         
   5   1   5         87.90         70.74         1.78 o                         
   7   1   5        224.16        173.55         2.47 o                         
   9   1   5       3187.82       3196.49        26.36 o                         
  11   1   5       3265.77       3237.04        25.59 o                         
  13   1   5        837.73        877.91         8.78 o                         
  15   1   5        118.76        100.10         3.42 o                         
  17   1   5          4.96          7.27         2.13 o                         
  19   1   5       1203.17       1166.20        14.65 o                         
  21   1   5        111.83        106.27         4.89 o                         
 -24   2   5        167.27        176.51         6.44 o                         
 -22   2   5         25.16         26.74         3.12 o                         
 -20   2   5        102.97         97.39         3.71 o                         
 -18   2   5        907.64        889.75         9.40 o                         
 -16   2   5        182.64        165.86         3.46 o                         
 -14   2   5        237.47        202.27         3.35 o                         
 -12   2   5        115.01        126.60         2.70 o                         
 -10   2   5        188.63        159.64         3.35 o                         
  -8   2   5        141.92        133.54         2.39 o                         
  -6   2   5        787.24        777.40         7.94 o                         
  -4   2   5        385.76        358.58         4.60 o                         
  -2   2   5       1721.89       1649.81        14.90 o                         
   0   2   5         68.52         99.83         1.86 o                         
   2   2   5       1313.80       1437.37        13.68 o                         
   4   2   5        173.88        131.69         2.20 o                         
   6   2   5          8.52          2.12         0.95 o                         
   8   2   5         11.43          9.84         1.07 o                         
  10   2   5        432.31        418.61         5.05 o                         
  12   2   5        130.95        127.34         3.03 o                         
  14   2   5        151.85        170.44         3.55 o                         
  16   2   5        637.75        687.73         8.51 o                         
  18   2   5        817.53        825.85        10.91 o                         
  20   2   5        165.15        162.72         8.24 o                         
 -23   3   5        874.12        877.04        14.70 o                         
 -21   3   5         91.08         95.80         4.01 o                         
 -19   3   5       1533.82       1543.22        15.36 o                         
 -17   3   5        542.08        529.59         6.61 o                         
 -15   3   5        269.76        269.29         4.72 o                         
 -13   3   5       1652.17       1687.01        14.91 o                         
 -11   3   5       1926.65       1959.13        16.66 o                         
  -9   3   5         21.67         16.06         1.32 o                         
  -7   3   5       4537.26       4629.21        38.06 o                         
  -5   3   5        916.72        975.47         8.99 o                         
  -3   3   5       1090.82       1100.41        10.06 o                         
  -1   3   5       1764.02       1643.27        14.13 o                         
   1   3   5       2387.03       2366.21        19.67 o                         
   3   3   5        160.12        198.18         3.22 o                         
   5   3   5       1415.12       1433.24        13.74 o                         
   7   3   5       2010.56       1985.17        17.18 o                         
   9   3   5       3029.47       3081.22        26.44 o                         
  11   3   5        122.34         99.17         2.85 o                         
  13   3   5         59.89         79.28         2.79 o                         
  15   3   5        558.74        531.75         7.04 o                         
  17   3   5        681.37        679.70        10.10 o                         
  19   3   5         58.30         62.32         4.60 o                         
  21   3   5        247.39        237.29         7.60 o                         
 -24   4   5         60.40         83.75         4.84 o                         
 -22   4   5        144.42        147.20         5.85 o                         
 -20   4   5        829.62        817.03        10.87 o                         
 -18   4   5         43.42         54.36         3.42 o                         
 -16   4   5         86.22         73.67         2.76 o                         
 -14   4   5         49.40         50.53         2.44 o                         
 -12   4   5       1210.92       1226.44        11.61 o                         
 -10   4   5         23.31         25.02         1.70 o                         
  -8   4   5        131.81         89.19         2.42 o                         
  -6   4   5        206.79        222.40         3.90 o                         
  -4   4   5        887.85        907.40         9.37 o                         
  -2   4   5         12.33          7.81         1.40 o                         
   0   4   5       5607.88       5513.21        45.04 o                         
   2   4   5        962.46        960.92        10.48 o                         
   4   4   5         31.01         30.39         1.92 o                         
   6   4   5        831.99        799.78         8.25 o                         
   8   4   5        540.86        548.43         6.93 o                         
  10   4   5        229.27        213.33         4.24 o                         
  12   4   5        708.84        720.82         8.78 o                         
  14   4   5         11.85         19.10         2.16 o                         
  16   4   5        792.62        787.94        11.41 o                         
  18   4   5         13.65         22.65         4.89 o                         
  20   4   5         78.59         53.85         4.66 o                         
 -23   5   5        311.67        292.01         7.72 o                         
 -21   5   5        106.11         97.64         5.14 o                         
 -19   5   5        182.89        190.91         5.37 o                         
 -17   5   5         18.43         19.61         2.33 o                         
 -15   5   5          1.71          5.89         1.78 o                         
 -13   5   5       1085.31       1135.34        12.96 o                         
 -11   5   5        206.13        200.37         4.14 o                         
  -9   5   5       1423.91       1450.57        13.79 o                         
  -7   5   5         37.20         45.13         2.03 o                         
  -5   5   5       1022.49       1077.06        10.62 o                         
  -3   5   5        154.55        205.24         4.47 o                         
  -1   5   5         18.76         21.50         1.91 o                         
   1   5   5        114.57        130.69         3.79 o                         
   3   5   5        790.66        819.32         8.84 o                         
   5   5   5       1073.67       1049.17        10.18 o                         
   7   5   5        923.14        927.05         9.50 o                         
   9   5   5         53.09         51.23         2.26 o                         
  11   5   5        421.66        429.42         5.99 o                         
  13   5   5        294.92        300.06         4.98 o                         
  15   5   5        338.56        342.22         6.93 o                         
  17   5   5         85.63         66.94         4.42 o                         
  19   5   5        141.06        122.05         6.44 o                         
 -22   6   5        123.16        115.72         5.68 o                         
 -20   6   5        135.60        135.48         5.63 o                         
 -18   6   5         10.64         11.27         2.76 o                         
 -16   6   5       1357.99       1283.07        16.76 o                         
 -14   6   5       1347.70       1275.46        13.22 o                         
 -12   6   5         31.96         19.22         2.46 o                         
 -10   6   5        412.09        447.60         6.40 o                         
  -8   6   5        125.90        103.70         3.20 o                         
  -6   6   5          5.80          5.15         1.61 o                         
  -4   6   5       2934.91       2888.73        23.69 o                         
  -2   6   5        991.93       1033.56        11.50 o                         
   0   6   5        712.68        709.32         8.72 o                         
   2   6   5          3.95          4.15         1.49 o                         
   4   6   5        316.18        361.47         5.46 o                         
   6   6   5       1509.76       1543.97        15.15 o                         
   8   6   5        204.43        217.58         4.30 o                         
  10   6   5        566.05        529.99         7.12 o                         
  12   6   5        360.03        345.25         6.03 o                         
  14   6   5          0.42          1.19         2.46 o                         
  16   6   5       1457.39       1513.98        22.24 o                         
  18   6   5        238.90        229.01         9.13 o                         
 -19   7   5        138.57        127.59         5.55 o                         
 -17   7   5        245.62        249.86         6.72 o                         
 -15   7   5        113.31        120.83         4.79 o                         
 -13   7   5        115.05        121.38         4.18 o                         
 -11   7   5        368.39        359.69         6.07 o                         
  -9   7   5        327.34        338.73         5.92 o                         
  -7   7   5         30.91         39.37         2.55 o                         
  -5   7   5        326.05        328.83         5.86 o                         
  -3   7   5          0.11          2.06         1.81 o                         
  -1   7   5          5.35         13.41         2.04 o                         
   1   7   5        115.15        131.65         4.16 o                         
   3   7   5       2692.93       2614.67        24.62 o                         
   5   7   5          1.86          7.89         1.95 o                         
   7   7   5        271.53        283.70         5.41 o                         
   9   7   5        116.36        133.66         4.21 o                         
  11   7   5        827.82        848.11        10.99 o                         
  13   7   5         55.00         52.79         3.10 o                         
  15   7   5         31.34         31.94         4.53 o                         
  17   7   5        103.75        101.40         5.89 o                         
 -18   8   5        763.86        754.31        12.03 o                         
 -16   8   5       1184.11       1177.69        17.11 o                         
 -14   8   5        709.33        692.51        11.06 o                         
 -12   8   5          1.22          0.57         2.51 o                         
 -10   8   5          8.22          8.89         2.51 o                         
  -8   8   5        421.07        407.75         6.93 o                         
  -6   8   5       1515.81       1482.53        16.60 o                         
  -4   8   5       3719.69       3520.82        31.10 o                         
  -2   8   5        161.80        160.09         4.82 o                         
   0   8   5          1.97          3.07         1.99 o                         
   2   8   5        510.80        530.31         7.64 o                         
   4   8   5        414.76        489.07         7.80 o                         
   6   8   5        826.19        868.08        10.84 o                         
   8   8   5         62.53         86.10         3.79 o                         
  10   8   5        960.18        911.21        12.14 o                         
  12   8   5          8.70          0.39         2.78 o                         
  14   8   5         19.94         15.30         4.60 o                         
 -15   9   5        298.40        324.40         9.57 o                         
 -13   9   5        145.35        155.94         6.38 o                         
 -11   9   5         80.70         79.39         4.37 o                         
  -9   9   5         71.43         95.15         4.87 o                         
  -7   9   5        533.24        560.06         9.44 o                         
  -5   9   5         41.90         31.63         3.19 o                         
  -3   9   5         72.11         61.20         3.76 o                         
  -1   9   5         26.12         22.92         2.84 o                         
   1   9   5         56.89         74.52         3.60 o                         
   3   9   5         12.06         14.46         2.76 o                         
   5   9   5         58.08         73.24         4.06 o                         
   7   9   5         32.72         41.59         4.39 o                         
   9   9   5        220.99        233.71         6.93 o                         
  11   9   5         32.96         37.16         3.76 o                         
  13   9   5         34.91         27.92         3.98 o                         
 -14  10   5        165.83        156.95        11.49 o                         
 -12  10   5        441.80        441.26        11.25 o                         
 -10  10   5         34.92         63.80         5.18 o                         
  -8  10   5         11.96         13.59         4.70 o                         
  -6  10   5       1065.28       1115.16        16.34 o                         
  -4  10   5        413.88        391.87         9.20 o                         
  -2  10   5          1.92          4.26         3.05 o                         
   0  10   5       1149.36       1128.21        15.34 o                         
   2  10   5        536.71        538.37         9.23 o                         
   4  10   5        144.66        147.70         6.26 o                         
   6  10   5         13.06         35.78         3.92 o                         
   8  10   5        441.05        429.55        10.70 o                         
  10  10   5         50.70         39.90         4.92 o                         
  -9  11   5         20.54         41.85         9.70 o                         
  -7  11   5        359.19        399.43        16.79 o                         
  -5  11   5          8.56         33.44         5.02 o                         
  -3  11   5          1.69          7.51         3.05 o                         
  -1  11   5        311.55        349.97         8.66 o                         
   1  11   5         50.87         63.58         4.19 o                         
   3  11   5         97.68        105.98         5.13 o                         
   5  11   5          6.84          9.45         6.82 o                         
 -24   0   6         85.18         59.07         7.81 o                         
 -22   0   6        326.33        317.52        10.45 o                         
 -20   0   6        101.02        132.53         5.49 o                         
 -18   0   6       1619.86       1552.71        20.31 o                         
 -16   0   6       2490.16       2556.70        34.39 o                         
 -14   0   6       3440.92       3372.89        37.00 o                         
 -12   0   6        164.77        152.46         4.29 o                         
 -10   0   6         35.00         60.74         2.70 o                         
  -8   0   6        617.68        744.59        11.06 o                         
  -6   0   6        237.66        376.48         6.20 o                         
  -4   0   6         32.43         61.23         6.03 o                         
   2   0   6         37.71         30.03         1.69 o                         
   4   0   6        172.16        199.12         4.15 o                         
   6   0   6       6643.57       6623.33        81.77 o                         
   8   0   6        304.67        366.49         7.21 o                         
  10   0   6        380.69        349.50         6.44 o                         
  12   0   6        555.53        571.64        13.17 o                         
  14   0   6       3500.97       3441.94        45.92 o                         
  16   0   6        121.71        140.42         6.94 o                         
  18   0   6       2509.06       2653.91        38.96 o                         
  20   0   6        140.92        258.00        22.94 o                         
 -25   1   6          0.42         -4.29         4.29 o                         
 -23   1   6        369.15        405.21        10.56 o                         
 -21   1   6        208.39        226.78         5.79 o                         
 -19   1   6       1033.55       1024.42        11.11 o                         
 -17   1   6        396.30        374.90         5.67 o                         
 -15   1   6          9.73         13.30         1.62 o                         
 -13   1   6         16.14         21.85         1.54 o                         
 -11   1   6          0.02          1.59         1.07 o                         
  -9   1   6       1014.81       1018.51        10.31 o                         
  -7   1   6          3.33          1.83         0.88 o                         
  -5   1   6        686.86        622.36         6.48 o                         
  -3   1   6          2.01          2.88         1.01 o                         
  -1   1   6       2386.00       2305.47        29.53 o                         
   1   1   6        548.00        571.08         5.91 o                         
   3   1   6          3.18          4.15         0.88 o                         
   5   1   6          1.06          1.72         1.02 o                         
   7   1   6        275.36        295.87         3.91 o                         
   9   1   6          9.68         11.97         1.43 o                         
  11   1   6          7.80          8.96         1.60 o                         
  13   1   6        222.88        231.90         4.41 o                         
  15   1   6          3.11          6.98         2.15 o                         
  17   1   6         38.95         47.88         3.43 o                         
  19   1   6          2.54          1.32         3.17 o                         
 -24   2   6        298.28        266.71         8.26 o                         
 -22   2   6        141.54        181.17         5.97 o                         
 -20   2   6        238.40        239.46         5.11 o                         
 -18   2   6       1570.21       1583.66        15.41 o                         
 -16   2   6        744.99        750.37         8.53 o                         
 -14   2   6        760.38        704.97         8.34 o                         
 -12   2   6       1448.41       1492.61        13.86 o                         
 -10   2   6         52.33         49.80         1.92 o                         
  -8   2   6         33.02         53.52         1.84 o                         
  -6   2   6          7.32         17.03         1.39 o                         
  -4   2   6       5839.89       5812.23        55.17 o                         
  -2   2   6       2306.34       2529.52        31.41 o                         
   0   2   6        472.92        531.61         5.62 o                         
   2   2   6        953.56       1008.91        10.10 o                         
   4   2   6       1211.15       1229.40        11.46 o                         
   6   2   6        222.21        182.29         3.11 o                         
   8   2   6        838.28        900.50         8.86 o                         
  10   2   6        310.66        310.97         4.30 o                         
  12   2   6       1807.94       1766.87        16.44 o                         
  14   2   6        320.26        304.40         5.38 o                         
  16   2   6        222.46        228.55         5.40 o                         
  18   2   6        462.62        468.58         8.75 o                         
  20   2   6        182.77        152.61         6.90 o                         
 -23   3   6        113.69         95.97         4.83 o                         
 -21   3   6         87.45         72.41         4.08 o                         
 -19   3   6          5.83          3.74         2.03 o                         
 -17   3   6        365.85        366.00         5.45 o                         
 -15   3   6         76.65         92.23         2.94 o                         
 -13   3   6          4.12         13.40         1.58 o                         
 -11   3   6       1011.24        995.44        10.33 o                         
  -9   3   6         38.01         78.03         2.86 o                         
  -7   3   6        593.03        575.75         7.23 o                         
  -5   3   6        343.49        355.99         4.81 o                         
  -3   3   6         19.97         31.78         1.80 o                         
  -1   3   6        208.17        195.22         3.33 o                         
   1   3   6         84.78         90.61         2.26 o                         
   3   3   6       1432.14       1441.60        13.47 o                         
   5   3   6        267.37        239.25         3.75 o                         
   7   3   6        176.35        180.41         3.45 o                         
   9   3   6        302.75        372.77         5.43 o                         
  11   3   6         13.07         17.45         1.95 o                         
  13   3   6          0.18          2.67         1.64 o                         
  15   3   6        213.69        222.47         5.15 o                         
  17   3   6        163.29        183.84         7.01 o                         
  19   3   6          1.95          3.20         3.34 o                         
 -22   4   6         89.93        110.51         5.43 o                         
 -20   4   6         78.41         63.81         3.64 o                         
 -18   4   6        740.29        731.26         9.36 o                         
 -16   4   6        869.78        894.05         9.71 o                         
 -14   4   6        316.69        341.07         5.14 o                         
 -12   4   6        191.25        170.33         3.81 o                         
 -10   4   6        661.89        664.22         7.98 o                         
  -8   4   6          5.13         18.71         1.63 o                         
  -6   4   6        398.22        386.17         5.18 o                         
  -4   4   6       4529.72       4541.47        37.58 o                         
  -2   4   6        873.45        946.78         9.39 o                         
   0   4   6        890.53        979.08         9.95 o                         
   2   4   6        760.55        758.21         8.67 o                         
   4   4   6        449.95        463.25         6.18 o                         
   6   4   6        250.40        222.02         4.50 o                         
   8   4   6         57.51         69.65         2.70 o                         
  10   4   6       1474.57       1469.65        14.37 o                         
  12   4   6       1556.24       1530.74        15.87 o                         
  14   4   6          4.52         13.22         2.36 o                         
  16   4   6        128.28        124.17         4.77 o                         
  18   4   6         28.51         15.02         5.02 o                         
 -21   5   6          1.71          1.22         2.88 o                         
 -19   5   6        779.53        797.13        12.52 o                         
 -17   5   6         71.93         78.90         4.15 o                         
 -15   5   6        123.42        139.15         4.09 o                         
 -13   5   6        300.59        281.77         4.73 o                         
 -11   5   6        769.15        703.95         8.74 o                         
  -9   5   6        325.94        331.76         5.49 o                         
  -7   5   6       1815.78       1747.95        16.76 o                         
  -5   5   6       1726.97       1692.52        15.99 o                         
  -3   5   6         47.96         50.41         2.48 o                         
  -1   5   6       1373.02       1270.30        12.66 o                         
   1   5   6        162.66        184.16         4.20 o                         
   3   5   6        685.63        703.11         9.04 o                         
   5   5   6       3820.30       3581.22        33.55 o                         
   7   5   6          4.24          7.15         1.98 o                         
   9   5   6         27.06         17.12         1.89 o                         
  11   5   6        426.91        415.42         7.00 o                         
  13   5   6         25.98         23.90         3.59 o                         
  15   5   6        176.20        157.23         5.89 o                         
  17   5   6        133.30        135.96         5.60 o                         
 -20   6   6         10.43         17.33         3.82 o                         
 -18   6   6         72.19         56.66         4.01 o                         
 -16   6   6        433.30        412.46         8.34 o                         
 -14   6   6        839.16        886.37        11.38 o                         
 -12   6   6         97.13        100.40         3.41 o                         
 -10   6   6        527.50        526.32         6.77 o                         
  -8   6   6         26.56         39.73         2.58 o                         
  -6   6   6         10.01         17.43         2.60 o                         
  -4   6   6         12.24         13.83         2.05 o                         
  -2   6   6       3529.99       3453.83        30.93 o                         
   0   6   6        135.75        140.06         4.18 o                         
   2   6   6          9.18          6.61         2.29 o                         
   4   6   6        172.93        146.64         4.42 o                         
   6   6   6       2047.52       2051.14        19.04 o                         
   8   6   6         48.42         48.38         2.53 o                         
  10   6   6        269.91        273.61         6.10 o                         
  12   6   6          4.21         -2.63         2.63 o                         
  14   6   6        281.42        282.78         6.71 o                         
  16   6   6         17.17         29.30         5.33 o                         
 -19   7   6         21.51         33.93         3.92 o                         
 -17   7   6          2.88          3.51         4.04 o                         
 -15   7   6        156.61        153.65         6.14 o                         
 -13   7   6          0.12          0.10         2.21 o                         
 -11   7   6        466.16        438.28         7.03 o                         
  -9   7   6       3821.46       3675.21        31.95 o                         
  -7   7   6         98.34        106.57         3.55 o                         
  -5   7   6          6.97         11.50         2.36 o                         
  -3   7   6        247.01        222.32         5.60 o                         
  -1   7   6       1881.33       1848.05        19.84 o                         
   1   7   6        302.30        266.29         6.20 o                         
   3   7   6        144.09        177.83         5.10 o                         
   5   7   6       2362.66       2240.52        20.82 o                         
   7   7   6        323.15        322.16         6.06 o                         
   9   7   6         83.73         76.91         3.63 o                         
  11   7   6       1326.30       1385.10        19.83 o                         
  13   7   6        308.20        298.46         7.05 o                         
  15   7   6          7.49          3.06         4.53 o                         
 -18   8   6          0.04          3.85         4.08 o                         
 -16   8   6         76.18         93.26         4.81 o                         
 -14   8   6          9.87          7.78         2.88 o                         
 -12   8   6       1839.44       1844.43        23.27 o                         
 -10   8   6         25.56         28.42         2.81 o                         
  -8   8   6         48.56         59.84         3.94 o                         
  -6   8   6         12.63         19.39         2.18 o                         
  -4   8   6        108.66        119.01         3.60 o                         
  -2   8   6        324.95        320.48         5.53 o                         
   0   8   6        232.58        234.77         4.68 o                         
   2   8   6         37.32         40.54         2.71 o                         
   4   8   6          1.17          3.13         2.02 o                         
   6   8   6         12.54         20.25         2.74 o                         
   8   8   6        692.31        688.19        10.68 o                         
  10   8   6         83.35         83.90         3.97 o                         
  12   8   6         59.44         64.13         4.81 o                         
 -15   9   6        159.52        216.44         6.77 o                         
 -13   9   6        184.70        186.13         7.70 o                         
 -11   9   6       2617.74       2628.99        30.48 o                         
  -9   9   6        525.14        497.86        10.12 o                         
  -7   9   6          1.37         -2.38         2.65 o                         
  -5   9   6        180.98        154.33         5.49 o                         
  -3   9   6         55.52         58.63         4.05 o                         
  -1   9   6        256.12        250.92         6.69 o                         
   1   9   6        205.20        171.35         5.88 o                         
   3   9   6        208.50        173.95         6.50 o                         
   5   9   6        259.33        256.91         7.40 o                         
   7   9   6        230.90        215.51         6.17 o                         
   9   9   6        894.40        873.90        12.45 o                         
  11   9   6        340.09        326.09         7.51 o                         
 -12  10   6         14.51         16.51         3.87 o                         
 -10  10   6          9.62         13.36         3.50 o                         
  -8  10   6         41.70         39.84         7.00 o                         
  -6  10   6          5.70         20.35         7.51 o                         
  -4  10   6          1.43         10.94         6.22 o                         
  -2  10   6          1.59          7.78         3.99 o                         
   0  10   6          0.23          7.94         5.14 o                         
   2  10   6         67.45         69.18         4.79 o                         
   4  10   6        267.23        294.24         8.34 o                         
   6  10   6          3.50         12.39         6.96 o                         
   8  10   6         23.49         31.12         6.26 o                         
  -5  11   6         84.30         69.59         7.73 o                         
  -3  11   6        399.55        389.98        10.27 o                         
  -1  11   6          6.52         21.24         7.24 o                         
   1  11   6         23.87         41.92         5.41 o                         
 -23   1   7        964.69        979.03        15.29 o                         
 -21   1   7        105.40        105.69         4.50 o                         
 -19   1   7        109.78         90.87         3.66 o                         
 -17   1   7        205.97        220.97         4.27 o                         
 -15   1   7          3.85          9.10         1.67 o                         
 -13   1   7        826.79        902.14        11.72 o                         
 -11   1   7        260.84        243.36         3.85 o                         
  -9   1   7       2108.82       2071.56        19.09 o                         
  -7   1   7       1630.22       1787.56        16.21 o                         
  -5   1   7        202.58        207.56         4.58 o                         
  -3   1   7       1064.40       1064.58        16.05 o                         
  -1   1   7         52.47         44.31         1.68 o                         
   1   1   7         32.61         59.20         2.01 o                         
   3   1   7       1430.06       1461.87        14.36 o                         
   5   1   7        359.75        350.05         4.62 o                         
   7   1   7       3503.60       3499.32        30.77 o                         
   9   1   7        471.28        475.00         6.60 o                         
  11   1   7         57.62         63.22         2.71 o                         
  13   1   7        776.69        826.59         9.39 o                         
  15   1   7          3.46          3.24         2.35 o                         
  17   1   7        341.09        301.48         7.29 o                         
  19   1   7        370.10        351.99         9.27 o                         
 -24   2   7          0.77        -14.55        15.00 o                         
 -22   2   7        330.10        330.24         7.48 o                         
 -20   2   7        438.64        487.74         7.92 o                         
 -18   2   7        235.00        243.48         4.63 o                         
 -16   2   7        211.17        221.71         4.63 o                         
 -14   2   7        301.44        281.25         4.87 o                         
 -12   2   7         59.45         82.03         3.10 o                         
 -10   2   7          0.27          0.10         1.15 o                         
  -8   2   7          6.80          3.03         1.13 o                         
  -6   2   7        219.81        223.99         3.35 o                         
  -4   2   7          0.71          0.87         0.91 o                         
  -2   2   7       3831.55       3738.91        44.77 o                         
   0   2   7       1590.98       1542.73        16.79 o                         
   2   2   7         10.06         25.24         1.23 o                         
   4   2   7        253.03        253.88         4.08 o                         
   6   2   7        652.70        606.69         6.61 o                         
   8   2   7        438.87        410.60         5.60 o                         
  10   2   7         48.04         57.27         2.09 o                         
  12   2   7        142.30        129.12         3.58 o                         
  14   2   7         77.84         69.13         3.58 o                         
  16   2   7         14.64         12.14         2.95 o                         
  18   2   7        684.70        770.96        24.38 o                         
 -23   3   7        192.50        192.46         6.13 o                         
 -21   3   7        670.20        680.60        15.52 o                         
 -19   3   7        814.52        793.75        10.35 o                         
 -17   3   7         58.83         79.17         3.35 o                         
 -15   3   7        665.14        702.89         8.94 o                         
 -13   3   7          0.45          5.27         1.62 o                         
 -11   3   7          0.75          2.82         1.54 o                         
  -9   3   7       2681.07       2620.45        23.58 o                         
  -7   3   7       3555.54       3533.48        30.68 o                         
  -5   3   7         99.80        125.21         3.35 o                         
  -3   3   7        362.94        321.16         4.20 o                         
  -1   3   7         24.25         29.42         1.34 o                         
   1   3   7       1146.94       1131.81        10.95 o                         
   3   3   7        231.66        263.17         4.18 o                         
   5   3   7       1252.49       1321.23        14.41 o                         
   7   3   7       2926.81       2919.87        27.87 o                         
   9   3   7         14.14          9.20         1.59 o                         
  11   3   7         95.15         95.65         4.04 o                         
  13   3   7         53.51         63.68         3.40 o                         
  15   3   7       1014.58       1006.92        12.91 o                         
  17   3   7        178.05        154.12         5.75 o                         
 -22   4   7        269.27        272.13         7.26 o                         
 -20   4   7        109.26        104.71         5.57 o                         
 -18   4   7        179.55        220.68         6.63 o                         
 -16   4   7        447.63        436.13         7.16 o                         
 -14   4   7        447.89        448.24         6.61 o                         
 -12   4   7       1593.01       1533.89        14.73 o                         
 -10   4   7        455.91        469.89         5.96 o                         
  -8   4   7         19.46         21.00         1.82 o                         
  -6   4   7         43.80         31.23         1.97 o                         
  -4   4   7        103.24        116.12         3.44 o                         
  -2   4   7        779.09        753.33         9.31 o                         
   0   4   7       5012.38       4805.44        42.34 o                         
   2   4   7        212.24        194.07         4.25 o                         
   4   4   7        244.17        179.63         3.92 o                         
   6   4   7        144.98        143.36         3.84 o                         
   8   4   7       1568.79       1455.48        15.59 o                         
  10   4   7        206.87        201.74         5.10 o                         
  12   4   7         65.43         87.57         3.93 o                         
  14   4   7         38.77         36.20         3.66 o                         
  16   4   7        331.27        323.73         7.55 o                         
 -21   5   7        180.67        176.86         7.33 o                         
 -19   5   7        173.34        189.96         7.86 o                         
 -17   5   7        172.81        167.52         5.08 o                         
 -15   5   7        319.86        297.38         5.88 o                         
 -13   5   7        219.00        221.77         4.63 o                         
 -11   5   7         24.66         35.40         2.58 o                         
  -9   5   7       3440.91       3391.86        29.21 o                         
  -7   5   7        479.87        457.78         6.38 o                         
  -5   5   7          4.77         11.14         1.37 o                         
  -3   5   7         22.78         34.27         1.94 o                         
  -1   5   7        117.70        122.53         3.28 o                         
   1   5   7         33.45         40.73         2.02 o                         
   3   5   7        120.28        129.17         3.33 o                         
   5   5   7       2406.38       2436.84        22.33 o                         
   7   5   7         66.54         76.71         3.10 o                         
   9   5   7         21.24         26.08         2.67 o                         
  11   5   7        393.01        405.23         7.11 o                         
  13   5   7        262.76        266.82         7.16 o                         
  15   5   7         40.64         22.82         4.69 o                         
 -20   6   7         40.39         35.40         6.55 o                         
 -18   6   7        155.44        132.24         5.80 o                         
 -16   6   7        884.00        853.16        12.10 o                         
 -14   6   7         48.49         50.69         3.31 o                         
 -12   6   7        103.62        110.37         4.12 o                         
 -10   6   7        724.59        737.32         9.23 o                         
  -8   6   7        132.67        142.32         4.19 o                         
  -6   6   7         16.04         10.98         2.24 o                         
  -4   6   7        122.00        125.33         3.93 o                         
  -2   6   7       1066.85       1018.07        11.62 o                         
   0   6   7       3434.74       3350.13        33.15 o                         
   2   6   7         59.10         47.55         2.83 o                         
   4   6   7         36.97         31.62         2.34 o                         
   6   6   7        113.09        110.99         4.15 o                         
   8   6   7         39.27         35.85         3.71 o                         
  10   6   7        800.91        784.57        11.71 o                         
  12   6   7         47.73         42.93         3.45 o                         
  14   6   7        383.07        384.03         8.23 o                         
 -19   7   7         86.02         82.68         7.12 o                         
 -17   7   7        326.22        348.39        12.47 o                         
 -15   7   7          0.49          5.45         2.96 o                         
 -13   7   7         83.24         76.33         4.00 o                         
 -11   7   7          0.09          0.51         2.44 o                         
  -9   7   7         19.85         25.43         2.84 o                         
  -7   7   7        585.52        584.50         9.29 o                         
  -5   7   7        499.56        488.99         8.26 o                         
  -3   7   7          8.51          6.11         2.07 o                         
  -1   7   7        110.63        106.95         4.18 o                         
   1   7   7        180.36        168.41         5.59 o                         
   3   7   7        627.31        611.23         9.64 o                         
   5   7   7         53.69         56.22         3.30 o                         
   7   7   7         83.03         95.52         4.30 o                         
   9   7   7         17.94         16.67         3.79 o                         
  11   7   7          5.78         13.62         3.34 o                         
  13   7   7        226.71        225.87         7.97 o                         
 -16   8   7        788.79        749.97        12.05 o                         
 -14   8   7        216.79        203.92         8.92 o                         
 -12   8   7         11.52         21.49         3.48 o                         
 -10   8   7        144.99        143.54         5.67 o                         
  -8   8   7         42.08         47.47         3.93 o                         
  -6   8   7       1523.43       1434.98        17.79 o                         
  -4   8   7        152.58        143.98         5.57 o                         
  -2   8   7        235.29        247.48         7.22 o                         
   0   8   7        277.72        267.55         7.41 o                         
   2   8   7        351.24        386.89         8.68 o                         
   4   8   7        280.61        284.09         7.92 o                         
   6   8   7        260.62        244.91         6.91 o                         
   8   8   7        208.47        260.92         8.55 o                         
  10   8   7        387.30        355.90        10.59 o                         
 -13   9   7          0.47          7.91         4.57 o                         
 -11   9   7         27.72         34.78         5.10 o                         
  -9   9   7         41.81         63.82         5.03 o                         
  -7   9   7        770.07        802.15        16.62 o                         
  -5   9   7         12.99         18.09         5.09 o                         
  -3   9   7         35.85         48.52         3.96 o                         
  -1   9   7          0.46          4.59         2.99 o                         
   1   9   7         26.81         26.35         4.02 o                         
   3   9   7         58.95         70.15         5.11 o                         
   5   9   7          0.03          6.56         5.10 o                         
   7   9   7        345.73        375.33        11.73 o                         
   9   9   7         16.28         10.17         4.75 o                         
 -10  10   7        249.27        318.72        12.51 o                         
  -8  10   7        408.38        419.59        11.17 o                         
  -6  10   7        142.85        136.29         9.15 o                         
  -4  10   7         31.99         23.71         5.29 o                         
  -2  10   7        509.87        516.55        13.50 o                         
   0  10   7       1174.46       1155.93        19.89 o                         
   2  10   7          3.99         12.81         5.09 o                         
   4  10   7         88.10         82.30         6.77 o                         
 -22   0   8        786.12        781.94        18.50 o                         
 -20   0   8         37.23         37.86         4.95 o                         
 -18   0   8       1439.05       1491.33        26.79 o                         
 -16   0   8        292.93        254.39         7.26 o                         
 -14   0   8        522.51        514.33         9.88 o                         
 -12   0   8        419.20        386.48         7.83 o                         
 -10   0   8       1886.19       1916.34        25.95 o                         
  -8   0   8       1856.90       1900.37        23.58 o                         
  -6   0   8         18.25         29.17         4.77 o                         
  -4   0   8        281.27        230.43        15.36 o                         
  -2   0   8       3224.78       3153.38       106.58 o                         
   0   0   8        638.66        618.26        12.99 o                         
   2   0   8       5606.19       5533.43        89.88 o                         
   4   0   8         59.97         46.63         2.54 o                         
   6   0   8         21.80         10.94         2.25 o                         
   8   0   8         93.84        103.88         4.43 o                         
  10   0   8        447.77        409.10         8.98 o                         
  12   0   8       2430.94       2430.65        36.75 o                         
  14   0   8        711.53        706.96        14.51 o                         
  16   0   8         48.76         40.70         8.81 o                         
 -23   1   8         78.98         82.08         8.98 o                         
 -21   1   8          7.48          3.36         3.08 o                         
 -19   1   8          2.31          2.10         2.12 o                         
 -17   1   8        201.64        168.73         4.46 o                         
 -15   1   8         17.90         20.33         1.92 o                         
 -13   1   8         11.07          9.50         1.72 o                         
 -11   1   8          0.94          6.01         1.37 o                         
  -9   1   8        366.96        337.86         4.90 o                         
  -7   1   8        331.83        315.64         4.76 o                         
  -5   1   8       1334.09       1359.17        26.91 o                         
  -3   1   8         35.93         43.95         3.05 o                         
  -1   1   8        269.57        264.03         6.64 o                         
   1   1   8         99.06         97.75         2.48 o                         
   3   1   8        130.51        114.44         2.46 o                         
   5   1   8         23.68         36.43         1.74 o                         
   7   1   8         52.70         50.40         2.20 o                         
   9   1   8         11.62          6.59         1.79 o                         
  11   1   8          0.13         -1.72         2.09 o                         
  13   1   8        426.04        470.91         7.84 o                         
  15   1   8        350.34        385.80         9.71 o                         
  17   1   8         28.89         33.70         6.58 o                         
 -22   2   8         16.85          9.78         4.12 o                         
 -20   2   8       1069.45       1138.21        21.16 o                         
 -18   2   8         44.90         58.26         3.29 o                         
 -16   2   8         58.92         40.24         2.83 o                         
 -14   2   8       1100.95       1044.16        11.33 o                         
 -12   2   8       1230.17       1236.89        13.73 o                         
 -10   2   8         21.12         17.13         1.66 o                         
  -8   2   8         35.86         56.86         1.95 o                         
  -6   2   8        117.36        117.36         2.88 o                         
  -4   2   8       1668.49       1717.10        21.11 o                         
  -2   2   8         40.31         53.69         2.73 o                         
   0   2   8       2173.12       2145.51        26.47 o                         
   2   2   8       2486.96       2442.60        23.36 o                         
   4   2   8        110.23        108.61         2.64 o                         
   6   2   8        488.22        476.10         6.20 o                         
   8   2   8        792.51        831.22         8.97 o                         
  10   2   8        611.55        614.37         9.05 o                         
  12   2   8        850.44        834.23        11.85 o                         
  14   2   8        179.23        163.50         5.51 o                         
  16   2   8        529.21        511.28        10.91 o                         
 -21   3   8         71.21         72.38         4.45 o                         
 -19   3   8        386.97        411.85         7.42 o                         
 -17   3   8        107.62         95.41         3.81 o                         
 -15   3   8        464.37        462.28         7.37 o                         
 -13   3   8        192.15        202.73         4.37 o                         
 -11   3   8         38.09         47.73         2.45 o                         
  -9   3   8         92.88         85.05         2.72 o                         
  -7   3   8       1880.89       1786.40        18.61 o                         
  -5   3   8          3.31          5.46         1.69 o                         
  -3   3   8        464.24        441.40         6.97 o                         
  -1   3   8          0.19          3.05         1.58 o                         
   1   3   8        510.04        539.39         6.88 o                         
   3   3   8        436.51        438.51         5.00 o                         
   5   3   8          8.76         13.70         1.73 o                         
   7   3   8        191.80        182.16         3.92 o                         
   9   3   8        102.13         88.88         3.45 o                         
  11   3   8          1.03          2.41         2.91 o                         
  13   3   8         90.77         94.58         7.70 o                         
  15   3   8          5.66         -1.11         2.79 o                         
 -20   4   8        542.11        528.04         9.69 o                         
 -18   4   8        147.50        156.34         5.49 o                         
 -16   4   8        102.41        111.90         3.81 o                         
 -14   4   8       1587.88       1577.49        17.61 o                         
 -12   4   8       1274.24       1194.44        13.17 o                         
 -10   4   8         25.67         21.15         2.29 o                         
  -8   4   8        472.94        441.58         6.23 o                         
  -6   4   8        207.81        222.93         4.12 o                         
  -4   4   8       2425.73       2406.99        24.40 o                         
  -2   4   8         86.66        101.38         2.97 o                         
   0   4   8       1745.35       1843.35        17.61 o                         
   2   4   8         28.96         34.68         1.86 o                         
   4   4   8         23.27         33.72         1.94 o                         
   6   4   8         54.26         66.61         2.85 o                         
   8   4   8        555.43        597.69         8.80 o                         
  10   4   8        254.51        249.12         5.80 o                         
  12   4   8        132.01        114.85         6.04 o                         
  14   4   8        202.24        190.40         8.29 o                         
 -19   5   8        113.13        106.15         5.07 o                         
 -17   5   8         47.46         42.27         3.61 o                         
 -15   5   8          0.04          1.80         2.29 o                         
 -13   5   8         29.38         17.04         2.70 o                         
 -11   5   8        314.90        305.98         6.00 o                         
  -9   5   8         42.82         49.17         2.92 o                         
  -7   5   8        854.17        815.32        10.34 o                         
  -5   5   8       1608.41       1548.33        15.94 o                         
  -3   5   8        302.51        298.83         5.50 o                         
  -1   5   8        237.24        229.59         4.94 o                         
   1   5   8         19.90         25.91         2.19 o                         
   3   5   8       1728.14       1629.20        17.85 o                         
   5   5   8       1014.92        966.85        12.05 o                         
   7   5   8          4.24          8.19         2.46 o                         
   9   5   8        155.76        159.01         4.22 o                         
  11   5   8         36.83         30.57         3.33 o                         
  13   5   8        203.36        240.91         9.45 o                         
 -18   6   8         11.24          1.63         2.94 o                         
 -16   6   8         60.82         68.57         4.03 o                         
 -14   6   8        657.95        685.18        11.43 o                         
 -12   6   8         25.05         25.30         3.05 o                         
 -10   6   8        439.95        430.08         6.87 o                         
  -8   6   8          4.09          1.39         1.85 o                         
  -6   6   8        123.28        136.15         5.18 o                         
  -4   6   8         25.19         29.41         2.51 o                         
  -2   6   8        804.93        795.80        11.79 o                         
   0   6   8        292.37        316.06         7.12 o                         
   2   6   8        155.13        182.54         5.55 o                         
   4   6   8         19.05         30.26         2.67 o                         
   6   6   8        450.31        463.91         7.38 o                         
   8   6   8          0.11         -0.10         2.15 o                         
  10   6   8         89.46        100.10        11.70 o                         
  12   6   8         22.58         15.93         3.29 o                         
 -17   7   8         71.59         68.65         5.45 o                         
 -15   7   8        761.23        738.37        11.70 o                         
 -13   7   8          0.61         -1.87         2.66 o                         
 -11   7   8        327.67        286.59         6.63 o                         
  -9   7   8        175.26        161.59         5.33 o                         
  -7   7   8        282.82        292.24         7.18 o                         
  -5   7   8        252.46        255.67         5.45 o                         
  -3   7   8         97.35         97.24         3.46 o                         
  -1   7   8        264.59        258.39         5.70 o                         
   1   7   8         99.23        141.61         4.31 o                         
   3   7   8          2.98         16.86         2.59 o                         
   5   7   8       2032.12       2037.03        23.04 o                         
   7   7   8        128.64        138.38         6.57 o                         
   9   7   8        936.02        937.59        13.32 o                         
  11   7   8          1.01          4.11         3.30 o                         
 -14   8   8          2.76          4.22         3.95 o                         
 -12   8   8        588.25        599.42        11.14 o                         
 -10   8   8          6.28         13.14         6.14 o                         
  -8   8   8         64.23         76.14         4.65 o                         
  -6   8   8         11.48         15.70         3.25 o                         
  -4   8   8         39.92         40.77         3.27 o                         
  -2   8   8         21.91         28.70         3.41 o                         
   0   8   8         66.76         90.40         5.27 o                         
   2   8   8        415.42        469.63        12.28 o                         
   4   8   8          1.44          8.82         2.77 o                         
   6   8   8        400.05        449.69        10.31 o                         
   8   8   8        393.26        407.78         7.98 o                         
 -11   9   8        183.94        175.87         7.41 o                         
  -9   9   8          0.10         -4.04         4.15 o                         
  -7   9   8        880.04        867.40        14.40 o                         
  -5   9   8        454.68        441.07        12.13 o                         
  -3   9   8         54.61         71.11         5.39 o                         
  -1   9   8         70.95         66.16         4.91 o                         
   1   9   8        177.25        167.77         6.47 o                         
   3   9   8         71.20         59.85         5.63 o                         
   5   9   8         41.22         31.81         5.71 o                         
 -21   1   9          0.22         -0.83         2.88 o                         
 -19   1   9        155.54        146.94         8.41 o                         
 -17   1   9          0.80          4.27         2.04 o                         
 -15   1   9        399.09        409.74         6.62 o                         
 -13   1   9       1042.49       1022.35        12.03 o                         
 -11   1   9        330.60        322.49         4.88 o                         
  -9   1   9         34.99         41.03         2.41 o                         
  -7   1   9          1.56          2.65         1.73 o                         
  -5   1   9       1258.78       1202.62        22.41 o                         
  -3   1   9       3365.94       3388.34        48.37 o                         
  -1   1   9        593.96        534.40        11.06 o                         
   1   1   9        102.44         91.74         3.95 o                         
   3   1   9         37.83         39.39         1.88 o                         
   5   1   9       2068.13       1921.93        18.21 o                         
   7   1   9       2165.91       2131.81        20.97 o                         
   9   1   9        108.91        124.36         4.16 o                         
  11   1   9        134.81        126.28         4.16 o                         
  13   1   9         22.94         40.73         3.58 o                         
  15   1   9        325.91        369.21        19.02 o                         
 -20   2   9        257.57        293.38         7.33 o                         
 -18   2   9        577.70        624.40         9.87 o                         
 -16   2   9        120.18        121.99         4.39 o                         
 -14   2   9         36.19         31.45         2.28 o                         
 -12   2   9        313.74        294.90         5.04 o                         
 -10   2   9        101.09         98.50         2.51 o                         
  -8   2   9        506.93        480.35         7.47 o                         
  -6   2   9         31.87         26.74         1.73 o                         
  -4   2   9       1087.29       1089.12        14.50 o                         
  -2   2   9        786.62        763.24         9.82 o                         
   0   2   9       1278.05       1211.95        13.48 o                         
   2   2   9        426.13        392.87         5.55 o                         
   4   2   9         87.73         61.06         2.21 o                         
   6   2   9          0.06          1.33         1.70 o                         
   8   2   9          0.02          1.24         1.55 o                         
  10   2   9         19.50         16.89         3.47 o                         
  12   2   9          0.68         -1.02         2.87 o                         
  14   2   9          1.55         -2.93         4.01 o                         
 -21   3   9        305.65        312.79        19.73 o                         
 -19   3   9        145.43        145.66         6.28 o                         
 -17   3   9        140.19        137.35         4.58 o                         
 -15   3   9        162.58        165.99         4.93 o                         
 -13   3   9          1.36          5.60         1.81 o                         
 -11   3   9         61.46         64.85         2.65 o                         
  -9   3   9       1256.54       1250.20        14.03 o                         
  -7   3   9        489.27        450.43         7.71 o                         
  -5   3   9       1195.63       1184.56        13.88 o                         
  -3   3   9        483.56        529.74         8.14 o                         
  -1   3   9          8.73         12.22         1.81 o                         
   1   3   9        330.21        319.82         6.63 o                         
   3   3   9        847.07        870.14         9.67 o                         
   5   3   9        156.37        164.15         3.49 o                         
   7   3   9        669.36        640.97         9.17 o                         
   9   3   9         62.76         44.84         2.97 o                         
  11   3   9        205.83        192.69         6.61 o                         
  13   3   9          3.59          6.12         5.21 o                         
 -20   4   9         23.07         23.27         5.30 o                         
 -18   4   9          0.13          4.66         2.70 o                         
 -16   4   9        266.20        266.37         6.52 o                         
 -14   4   9        314.63        320.34         6.27 o                         
 -12   4   9        430.75        413.54         6.59 o                         
 -10   4   9        680.84        718.72         9.04 o                         
  -8   4   9         49.02         61.67         2.35 o                         
  -6   4   9        124.87        125.56         4.34 o                         
  -4   4   9        238.58        232.45         6.18 o                         
  -2   4   9        287.61        284.22         6.48 o                         
   0   4   9        556.43        533.33         8.86 o                         
   2   4   9          2.84          7.49         1.28 o                         
   4   4   9          3.42          8.93         2.15 o                         
   6   4   9          1.41          6.62         2.08 o                         
   8   4   9        521.94        537.95         9.89 o                         
  10   4   9          4.01          3.71         3.24 o                         
  12   4   9          1.76         -0.43         3.06 o                         
 -19   5   9        270.09        253.04        13.85 o                         
 -17   5   9        416.94        400.13         8.26 o                         
 -15   5   9         23.96         13.04         3.93 o                         
 -13   5   9        306.42        335.84         7.21 o                         
 -11   5   9       1186.34       1202.31        14.21 o                         
  -9   5   9        342.68        365.20         6.25 o                         
  -7   5   9          3.49          8.89         1.54 o                         
  -5   5   9        390.25        402.34         6.42 o                         
  -3   5   9        251.14        270.27         4.54 o                         
  -1   5   9         42.20         62.17         3.78 o                         
   1   5   9         46.36         57.37         3.30 o                         
   3   5   9        456.08        473.40         7.88 o                         
   5   5   9        527.86        533.26         9.43 o                         
   7   5   9        156.61        190.79         6.46 o                         
   9   5   9        609.08        638.27        11.39 o                         
  11   5   9        476.39        474.41         9.63 o                         
 -16   6   9        332.45        311.06        10.40 o                         
 -14   6   9         11.58         12.13         3.11 o                         
 -12   6   9         70.14         72.86         4.32 o                         
 -10   6   9        158.26        147.71         5.34 o                         
  -8   6   9         27.65         22.56         2.92 o                         
  -6   6   9        134.26        135.95         5.06 o                         
  -4   6   9          4.13          9.43         3.27 o                         
  -2   6   9        722.34        695.52        10.11 o                         
   0   6   9        662.57        657.43        10.37 o                         
   2   6   9          1.74          7.78         2.63 o                         
   4   6   9        779.14        787.29        14.37 o                         
   6   6   9        160.26        207.52         8.30 o                         
   8   6   9        261.25        306.74        11.43 o                         
  10   6   9        559.34        547.43        11.76 o                         
 -15   7   9          2.67          3.61         7.46 o                         
 -13   7   9        389.16        368.23         9.75 o                         
 -11   7   9         67.15         75.06         5.04 o                         
  -9   7   9         28.63         36.40         3.95 o                         
  -7   7   9         19.44         24.50         3.76 o                         
  -5   7   9        113.93        114.73         5.63 o                         
  -3   7   9        430.18        436.04         9.63 o                         
  -1   7   9          0.42          3.93         3.26 o                         
   1   7   9          2.18          0.30         3.05 o                         
   3   7   9          0.51          1.01         2.69 o                         
   5   7   9         57.50         63.40         3.98 o                         
   7   7   9        127.14        129.35         5.55 o                         
 -12   8   9        424.56        427.91        10.28 o                         
 -10   8   9        459.40        450.25        10.81 o                         
  -8   8   9         28.18         43.43         5.12 o                         
  -6   8   9        181.41        158.72         9.02 o                         
  -4   8   9          0.07         -1.26         4.68 o                         
  -2   8   9        369.19        348.43        12.16 o                         
   0   8   9        209.09        225.87         8.51 o                         
   2   8   9        699.92        721.30        14.21 o                         
   4   8   9        462.96        464.25        12.04 o                         
   6   8   9        363.65        409.06        10.98 o                         
  -7   9   9        138.02        137.13         6.55 o                         
  -5   9   9         15.66         15.10         4.25 o                         
  -3   9   9          5.71         16.24         4.89 o                         
  -1   9   9        157.51        168.48         9.13 o                         
 -20   0  10         44.00         36.67         5.14 o                         
 -18   0  10       1203.00       1174.95        21.68 o                         
 -16   0  10        161.30        153.12         8.94 o                         
 -14   0  10          1.06          3.29         2.59 o                         
 -12   0  10        197.04        266.80         6.33 o                         
 -10   0  10       1749.04       1765.10        33.22 o                         
  -8   0  10        924.12        977.33        22.39 o                         
  -6   0  10         66.58         65.26         3.88 o                         
  -4   0  10         39.39         42.94         5.54 o                         
  -2   0  10        258.48        250.13         7.39 o                         
   0   0  10       1136.43       1082.57        21.35 o                         
   2   0  10       1355.90       1304.93        28.76 o                         
   4   0  10          2.68          1.05         3.65 o                         
   6   0  10        155.12        160.77         8.34 o                         
   8   0  10        358.47        454.78        10.95 o                         
  10   0  10          1.82         18.72         4.17 o                         
  12   0  10       2808.38       2905.90        43.65 o                         
 -19   1  10          1.11          4.19         2.97 o                         
 -17   1  10         76.01         68.73         4.09 o                         
 -15   1  10        222.86        228.25         5.04 o                         
 -13   1  10        159.74        156.75         4.12 o                         
 -11   1  10         58.86         53.11         2.60 o                         
  -9   1  10        211.21        213.71         5.90 o                         
  -7   1  10        171.79        156.35         4.46 o                         
  -5   1  10        469.66        473.35        13.04 o                         
  -3   1  10        611.97        594.47        12.41 o                         
  -1   1  10         42.90         43.62         2.45 o                         
   1   1  10         14.67         16.06         2.00 o                         
   3   1  10         30.65         32.20         1.82 o                         
   5   1  10        381.71        414.23         5.94 o                         
   7   1  10          3.79          8.15         2.18 o                         
   9   1  10          8.54         12.93         3.55 o                         
  11   1  10         36.54         42.99         3.66 o                         
  13   1  10         96.47         92.64         6.71 o                         
 -18   2  10        171.73        146.80         5.25 o                         
 -16   2  10        159.43        145.85         5.76 o                         
 -14   2  10         41.98         36.39         2.35 o                         
 -12   2  10         63.43         58.41         2.83 o                         
 -10   2  10        286.06        294.45         5.22 o                         
  -8   2  10        115.05        118.85         2.74 o                         
  -6   2  10         36.04         47.40         2.96 o                         
  -4   2  10        288.97        301.53         8.74 o                         
  -2   2  10        144.57        138.29         4.25 o                         
   0   2  10       1162.06       1094.57        15.17 o                         
   2   2  10        339.17        343.27         5.29 o                         
   4   2  10          0.14         -1.57         1.57 o                         
   6   2  10        149.88        138.10         4.17 o                         
   8   2  10          0.24         -0.11         1.90 o                         
  10   2  10         71.92         67.44         3.42 o                         
  12   2  10        540.95        539.93        12.24 o                         
 -19   3  10         28.03         21.39         4.19 o                         
 -17   3  10          2.07         -1.16         2.40 o                         
 -15   3  10          0.05          3.12         2.49 o                         
 -13   3  10        132.01        135.60         4.12 o                         
 -11   3  10         15.41         20.33         2.86 o                         
  -9   3  10        557.89        527.69         9.29 o                         
  -7   3  10        212.49        209.19         4.77 o                         
  -5   3  10        223.56        229.45         4.72 o                         
  -3   3  10         80.17         70.11         3.30 o                         
  -1   3  10          7.94          7.89         1.47 o                         
   1   3  10         19.60         25.99         2.02 o                         
   3   3  10        110.90        129.20         3.95 o                         
   5   3  10          7.95          6.21         1.40 o                         
   7   3  10         91.41         60.45         3.18 o                         
   9   3  10         15.08         11.38         3.97 o                         
  11   3  10        134.12        124.46         6.90 o                         
 -18   4  10          0.06         -1.23         3.21 o                         
 -16   4  10        528.84        540.28         9.73 o                         
 -14   4  10          1.70          0.78         2.19 o                         
 -12   4  10         49.61         37.62         2.72 o                         
 -10   4  10        391.89        387.22         7.66 o                         
  -8   4  10          1.05          0.11         2.45 o                         
  -6   4  10         16.61         28.82         2.91 o                         
  -4   4  10        322.36        317.86         6.65 o                         
  -2   4  10        647.22        653.11         9.97 o                         
   0   4  10        264.32        264.65         7.29 o                         
   2   4  10        129.36        139.25         4.03 o                         
   4   4  10        502.27        504.39         9.99 o                         
   6   4  10        211.08        211.26         5.73 o                         
   8   4  10          7.86         13.08         3.51 o                         
  10   4  10        125.68        114.30         5.41 o                         
 -15   5  10        317.87        362.22         8.09 o                         
 -13   5  10        415.77        400.07         8.70 o                         
 -11   5  10        755.31        740.55        11.01 o                         
  -9   5  10        171.08        174.12         4.12 o                         
  -7   5  10          0.26          4.27         3.14 o                         
  -5   5  10         27.85         27.86         3.28 o                         
  -3   5  10          7.67         26.28         3.25 o                         
  -1   5  10        336.07        318.86         7.75 o                         
   1   5  10          8.58         23.67         3.89 o                         
   3   5  10        381.04        367.03         6.54 o                         
   5   5  10          2.26          7.06         2.40 o                         
   7   5  10        219.99        213.02         8.01 o                         
   9   5  10        360.85        334.30         7.98 o                         
 -14   6  10          6.17         11.40         3.24 o                         
 -12   6  10        179.48        197.72         5.95 o                         
 -10   6  10        343.25        350.18         8.04 o                         
  -8   6  10        253.58        263.87         6.18 o                         
  -6   6  10         51.55         53.86         3.44 o                         
  -4   6  10          9.65         16.51         3.52 o                         
  -2   6  10        192.14        208.64         8.81 o                         
   0   6  10         39.88         38.25         3.58 o                         
   2   6  10          4.87          4.63         2.66 o                         
   4   6  10        440.70        476.19         9.53 o                         
   6   6  10        196.96        206.63         7.60 o                         
 -11   7  10        431.47        396.64        10.82 o                         
  -9   7  10          1.21          2.48         3.08 o                         
  -7   7  10        275.15        272.12         9.30 o                         
  -5   7  10          6.36          1.56         4.00 o                         
  -3   7  10        420.39        429.16         8.67 o                         
  -1   7  10        157.36        127.03         5.52 o                         
   1   7  10        304.79        337.24         7.48 o                         
   3   7  10          4.32         16.21         2.90 o                         
   5   7  10       1088.75       1071.21        22.61 o                         
  -6   8  10        175.85        188.04         7.99 o                         
  -4   8  10         29.77         29.45         6.08 o                         
  -2   8  10        127.77        145.79        10.29 o                         
   0   8  10          0.32          8.34         3.92 o                         
 -17   1  11         13.70          4.26         2.52 o                         
 -15   1  11        394.03        388.87         7.40 o                         
 -13   1  11         24.85         20.70         2.66 o                         
 -11   1  11        319.73        349.77         7.12 o                         
  -9   1  11        407.71        388.39         7.44 o                         
  -7   1  11         33.57         29.71         2.45 o                         
  -5   1  11        182.48        172.94         9.10 o                         
  -3   1  11        178.09        155.54         7.53 o                         
  -1   1  11         25.93         31.37         2.56 o                         
   1   1  11        446.33        430.00         7.98 o                         
   3   1  11          1.87         -0.29         2.04 o                         
   5   1  11        414.40        388.69         8.00 o                         
   7   1  11        320.91        327.72         7.05 o                         
   9   1  11        253.62        255.69         8.27 o                         
 -16   2  11        273.25        270.50         6.61 o                         
 -14   2  11          6.05          4.21         2.47 o                         
 -12   2  11         36.65         32.48         2.48 o                         
 -10   2  11         24.19         20.45         2.74 o                         
  -8   2  11         49.53         47.03         4.60 o                         
  -6   2  11         75.28         67.73         5.31 o                         
  -4   2  11        112.02        108.67         7.84 o                         
  -2   2  11          2.10          6.87         2.28 o                         
   0   2  11         23.77         34.26         2.39 o                         
   2   2  11        335.00        316.47         6.08 o                         
   4   2  11         13.10         12.30         2.42 o                         
   6   2  11          5.95          6.90         2.22 o                         
   8   2  11          4.87          8.10         2.72 o                         
 -15   3  11        498.63        498.82         9.31 o                         
 -13   3  11        547.57        526.45         9.49 o                         
 -11   3  11          0.85          3.28         1.93 o                         
  -9   3  11        157.17        162.01         4.19 o                         
  -7   3  11        468.67        428.64         8.86 o                         
  -5   3  11        147.07        125.11         5.38 o                         
  -3   3  11        688.99        725.49        11.51 o                         
  -1   3  11       1339.56       1337.93        19.12 o                         
   1   3  11        258.74        262.95         7.76 o                         
   3   3  11         30.36         48.44         3.95 o                         
   5   3  11         28.27         34.93         3.39 o                         
   7   3  11        949.40        941.93        14.41 o                         
 -14   4  11        412.76        409.57         8.49 o                         
 -12   4  11        226.59        252.08         6.48 o                         
 -10   4  11        502.88        539.87         9.91 o                         
  -8   4  11        666.17        670.28        10.38 o                         
  -6   4  11        434.30        431.27         7.68 o                         
  -4   4  11          1.16          5.25         2.08 o                         
  -2   4  11         52.02         54.55         3.53 o                         
   0   4  11         45.48         42.64         4.39 o                         
   2   4  11         43.70         28.35         4.84 o                         
   4   4  11         12.83         30.84         6.28 o                         
   6   4  11        287.70        316.64        12.57 o                         
 -13   5  11         64.87         69.29         5.22 o                         
 -11   5  11        721.37        728.17        14.48 o                         
  -9   5  11         41.40         49.98         4.54 o                         
  -7   5  11         36.15         25.69         3.47 o                         
  -5   5  11         53.86         58.75         5.57 o                         
  -3   5  11         44.60         43.35         3.71 o                         
  -1   5  11        206.11        215.27         7.99 o                         
   1   5  11         26.20         30.53         4.07 o                         
   3   5  11          0.68          0.34         5.65 o                         
   5   5  11        115.28        120.62         5.29 o                         
 -10   6  11          1.86          8.37         4.52 o                         
  -8   6  11         66.71         58.38         6.23 o                         
  -6   6  11        145.63        142.31         6.37 o                         
  -4   6  11         87.84        118.38        11.52 o                         
  -2   6  11        329.18        335.95         8.89 o                         
   0   6  11         17.63         31.95         5.82 o                         
   2   6  11         58.20         55.22         5.42 o                         
 -14   0  12        489.06        458.63        14.24 o                         
 -12   0  12         44.63         40.68         5.18 o                         
 -10   0  12          0.25          2.05         3.64 o                         
  -8   0  12         22.46         55.64        14.43 o                         
  -6   0  12         21.37        143.95        10.82 o                         
  -4   0  12       1181.41       1226.45        41.61 o                         
  -2   0  12        221.80        239.46        13.81 o                         
   0   0  12        345.90        322.71        10.18 o                         
   2   0  12        135.55        149.98         7.81 o                         
   4   0  12         35.71         23.46         7.25 o                         
   6   0  12        246.92        191.43         9.25 o                         
 -13   1  12          2.09          1.89         2.55 o                         
 -11   1  12         31.10         33.74         2.89 o                         
  -9   1  12          0.02         -0.66         2.13 o                         
  -7   1  12         52.47         60.15         4.21 o                         
  -5   1  12         14.12         14.48         5.35 o                         
  -3   1  12        413.16        456.77        11.04 o                         
  -1   1  12        198.16        167.33         4.69 o                         
   1   1  12          0.91          2.15         2.44 o                         
   3   1  12         19.46         24.87         3.19 o                         
 -14   2  12        120.81        111.88         4.62 o                         
 -12   2  12         18.06         18.07         4.10 o                         
 -10   2  12         13.89         26.18         4.74 o                         
  -8   2  12          8.40         15.58         3.28 o                         
  -6   2  12        883.70        853.89        14.60 o                         
  -4   2  12        285.42        274.48        10.07 o                         
  -2   2  12          8.65          1.16         4.98 o                         
   0   2  12        127.84        109.29         5.69 o                         
   2   2  12         81.92         90.98         6.52 o                         
   4   2  12          8.93          5.30         5.11 o                         
 -13   3  12        457.63        436.64        11.87 o                         
 -11   3  12         27.95         24.13         4.30 o                         
  -9   3  12         17.84         19.10         7.00 o                         
  -7   3  12         83.59         90.73         5.44 o                         
  -5   3  12         37.81         33.28         5.31 o                         
  -3   3  12        171.37        145.67         7.60 o                         
  -1   3  12         35.54         83.89        16.37 o                         
   1   3  12        101.35         92.59         6.03 o                         
   3   3  12          4.89          4.39         4.25 o                         
 -10   4  12         11.59          3.84         6.86 o                         
  -8   4  12          0.18         -2.84         2.97 o                         
  -6   4  12        947.00        941.84        17.02 o                         
  -4   4  12         54.55         54.34         5.18 o                         
  -2   4  12          8.50         20.01         2.08 o                         
   0   4  12          0.80          0.44         3.01 o                         
   2   4  12        385.62        421.34        42.55 o                         
  -7   5  12          6.96          1.59         5.71 o                         
  -5   5  12          8.99         19.36         4.26 o                         
  -3   5  12         12.01         18.87         6.00 o                         
  -5   1  13         87.89         81.61         7.78 o                         
  -3   1  13        141.14        158.44         9.49 o                         
  -4   2  13        343.98        299.68        13.09 o                         
                                                                                
